# Supplementary material for: Directional RNA deep sequencing sheds new light on the transcriptional response of Anabaena sp. strain PCC 7120 to combined-nitrogen deprivation
Source: BMC Genomics. 2011 Jun 28;12:332. doi: 10.1186/1471-2164-12-332 (PMC3141674; doi:10.1186/1471-2164-12-332)
Supplement: Additional file 1 — Chromosome RNA-seq data. Chromosome RNA-seq data for Anabaena PCC 7120 at 0, 6, 12, and 21 hours after nitrogen step-down. [file 1471-2164-12-332-S1.XLS]

## Sheet: Chromosome Expression Time Cour
Feature ID	Locus Name	Gene symbol	GO biological process	Target description	Gene length	Chromosome region start	Chromosome region end	0 Hour Time Point Unique gene reads	Total gene reads	RPKM	6 Hour Time Point Unique gene reads	Total gene reads	RPKM	Fold Change in RPKM 0 to 6 hours	12 Hour Time Point Unique gene reads	Total gene reads	RPKM	Fold Change in RPKM 0 to 12 hours	21 Hour Time Point Unique gene reads	Total gene reads	RPKM	Fold Change in RPKM 0 to 21 hours
accA	alr5285	acetyl-CoA carboxylase alpha subunit	Fatty acid, phospholipid and sterol metabolism		1081	6305202	6306283	92	92	4.96602	67	67	3.92339	-1.26575	258	258	13.4573	2.70987	254	254	13.1615	2.6503
accB	all5057	biotin carboxyl carrier protein	Biosynthesis of cofactors, prosthetic groups, and carriers	Biotin	649	6030126	6030775	76	76	6.83305	51	51	4.97437	-1.37365	372	372	32.3192	4.72984	249	249	21.4907	3.14511
accC	alr0939	biotin carboxylase; AccC	Biosynthesis of cofactors, prosthetic groups, and carriers	Biotin	1444	1092658	1094102	80	80	3.23273	70	70	3.06862	-1.05348	277	277	10.8162	3.34585	301	301	11.676	3.61182
accD	all2364	acetyl-CoA carboxylase beta subunit	Fatty acid, phospholipid and sterol metabolism		1051	2848746	2849797	123	123	6.82886	129	129	7.76962	1.13776	490	490	26.2879	3.84953	666	666	35.495	5.19779
ackA	all2561	acetate kinase; AckA	Energy metabolism	Pyruvate and acetyl-CoA metabolism	1318	3060032	3061350	10	10	0.442721	12	12	0.57634	1.30181	107	107	4.57753	10.3395	97	97	4.12242	9.31154
acpD	all2105	acyl carrier protein phosphodiesterase	Fatty acid, phospholipid and sterol metabolism		724	2524078	2524802	112	112	9.02663	95	95	8.30611	-1.08675	320	320	24.9215	2.76089	160	160	12.3788	1.37136
adx	asr1453	anaredoxin; Adx	Other categories	Other	331	1711089	1711420	0	0	0	3	3	0.573728	1.7977E+308	6	6	1.02208	1.7977E+308	1	1	0.169226	1.7977E+308
agp	all4645	glucose-1-phosphate adenylyltransferase	Central intermediary metabolism	Polysaccharides and glycoproteins	1390	5547990	5549380	305	307	12.8875	234	235	10.702	-1.20421	164	164	6.65261	-1.93722	175	175	7.05211	-1.82747
all0001	all0001	unknown protein	Hypothetical	No similarity	1230	0	6413771	76	76	3.60541	50	50	2.57322	-1.40113	222	222	10.1768	2.82264	181	181	8.24269	2.2862
all0002	all0002	unknown protein	Hypothetical	No similarity	838	980	1818	71	71	4.94379	71	71	5.36324	1.08484	144	144	9.68905	1.95984	147	147	9.82583	1.98751
all0012	all0012	hypothetical protein	Hypothetical	Conserved hypothetical protein	1300	10129	11429	92	92	4.12943	86	86	4.18763	1.01409	96	96	4.16381	1.00832	93	93	4.00715	-1.03052
all0015	all0015	transposase	Other categories	Transposon-related functions	541	12727	13268	0	21	2.265	0	77	9.00961	3.97776	0	34	3.5436	1.5645	0	27	2.79552	1.23422
all0016	all0016	transposase	Other categories	Transposon-related functions	484	13137	13621	1	34	4.09902	0	148	19.3566	4.72226	0	33	3.84442	-1.06622	0	35	4.05059	-1.01195
all0017	all0017	unknown protein	Hypothetical	No similarity	622	13599	14221	14	14	1.31336	10	10	1.01771	-1.29051	0	0	0	-1.7977E+308	4	4	0.360218	-3.64601
all0025	all0025	hypothetical protein	Hypothetical	Conserved hypothetical protein	541	22143	22684	15	15	1.61786	5	5	0.58504	-2.76538	12	12	1.25068	-1.29358	12	12	1.24245	-1.30215
all0028	all0028	unknown protein	Hypothetical	No similarity	496	23448	23944	46	46	5.41156	39	39	4.97732	-1.08724	60	60	6.82075	1.2604	119	119	13.4388	2.48336
all0032	all0032	isochorismate synthase	Transport and binding proteins		1516	31874	33390	38	38	1.46262	21	21	0.876865	-1.66801	27	27	1.00422	-1.45648	28	28	1.03456	-1.41376
all0037	all0037	unknown protein	Hypothetical	No similarity	547	38534	39081	18	18	1.92013	16	16	1.85159	-1.03702	70	70	7.21562	3.75787	21	21	2.15044	1.11994
all0040	all0040	unknown protein	Hypothetical	No similarity	1633	41959	43592	46	46	1.64368	29	29	1.12415	-1.46215	73	73	2.52057	1.53349	66	66	2.26388	1.37732
all0041	all0041	hypothetical protein	Hypothetical	Conserved hypothetical protein	1057	43541	44598	12	12	0.662449	6	6	0.359326	-1.84359	25	28	1.49364	2.25472	34	34	1.80177	2.71987
all0042	all0042	hypothetical protein (rfbJ)	Hypothetical	Conserved hypothetical protein	1048	44510	45558	38	38	2.11577	44	46	2.77849	1.31323	51	52	2.79772	1.32232	55	55	2.93966	1.3894
all0047	all0047	hypothetical protein	Hypothetical	Conserved hypothetical protein	1696	48469	50165	26	26	0.894527	26	26	0.970421	1.08484	248	248	8.24496	9.21712	140	142	4.68984	5.24282
all0048	all0048	hypothetical protein	Hypothetical	Conserved hypothetical protein	706	50090	50796	144	144	11.9016	76	76	6.81431	-1.74655	370	373	29.7897	2.50301	205	206	16.344	1.37327
all0050	all0050	unknown protein	Hypothetical	No similarity	1138	53881	55019	30	30	1.53824	27	27	1.50188	-1.02421	758	758	37.5569	24.4154	1313	1313	64.6276	42.0139
all0059	all0059	hypothetical protein	Hypothetical	Conserved hypothetical protein	2284	63554	65838	10	10	0.255476	19	19	0.526587	2.0612	555	555	13.7012	53.6302	200	200	4.90489	19.199
all0061	all0061	site-specific DNA-methyltransferase	DNA replication, recombination, and repair		934	67153	68087	36	36	2.24906	44	44	2.98207	1.32592	96	96	5.79545	2.57683	54	54	3.23849	1.43993
all0065	all0065	hypothetical protein	Hypothetical	Conserved hypothetical protein	451	70600	71051	13	13	1.68195	16	16	2.24572	1.33519	23	23	2.8755	1.70963	33	33	4.09858	2.4368
all0066	all0066	dCTP deaminase	Other categories	Other	700	71102	71802	146	147	12.2536	51	52	4.70238	-2.60584	105	105	8.45773	-1.44881	110	111	8.8822	-1.37957
all0067	all0067	cob(I)alamin adenosyltransferase	Biosynthesis of cofactors, prosthetic groups, and carriers	Cobalamin, heme, phycobilin and porphyrin	637	71744	72381	20	20	1.83205	18	19	1.88811	1.0306	45	45	3.98323	2.1742	40	40	3.51736	1.9199
all0070	all0070	superoxide dismutase	Cellular processes	Detoxification	913	74145	75058	76	76	4.85723	58	58	4.02133	-1.20787	127	127	7.84324	1.61476	129	129	7.91434	1.62939
all0071	all0071	unknown protein	Hypothetical	No similarity	724	75170	75894	8	8	0.644759	5	5	0.437164	-1.47487	7	7	0.545158	-1.1827	12	12	0.928407	1.43993
all0085	all0085	unknown protein	Hypothetical	No similarity	613	88560	89173	13	13	1.23745	15	15	1.54897	1.25174	37	37	3.40333	2.75027	66	66	6.03086	4.8736
all0089	all0089	hypothetical protein	Hypothetical	Conserved hypothetical protein	766	91902	92668	21	21	1.59969	21	21	1.73541	1.08484	39	45	3.31243	2.07067	39	39	2.85188	1.78277
all0111	all0111	esterase	Other categories	Other	1015	113060	114075	170	170	9.77302	149	150	9.35487	-1.0447	67	67	3.72196	-2.62577	88	88	4.85638	-2.01241
all0112	all0112	unknown protein	Hypothetical	No similarity	820	114125	114945	49	49	3.48681	65	65	5.01779	1.43908	130	130	8.93907	2.56368	103	103	7.03589	2.01786
all0118	all0118	hypothetical protein (ycf52)	Hypothetical	Conserved hypothetical protein	571	120148	120719	34	34	3.47447	42	42	4.65614	1.3401	47	47	4.64114	1.33578	33	33	3.23723	-1.07329
all0119	all0119	hypothetical protein	Hypothetical	Conserved hypothetical protein	514	120724	121238	34	34	3.85977	36	37	4.55671	1.18056	51	52	5.70431	1.47789	51	54	5.88473	1.52463
all0122	all0122	pyruvate dehydrogenase E1 beta subunit	Energy metabolism	Pyruvate dehydrogenase	1084	123741	124825	383	383	20.6165	227	227	13.2559	-1.55527	1020	1020	53.0559	2.57346	947	947	48.9346	2.37356
all0123	all0123	hypothetical protein	Hypothetical	Conserved hypothetical protein	727	124837	125564	9	9	0.722361	9	9	0.783648	1.08484	27	27	2.09407	2.89893	19	19	1.46391	2.02657
all0127	all0127	hypothetical protein	Hypothetical	Conserved hypothetical protein	613	130710	131323	118	118	11.2323	101	101	10.4297	-1.07695	51	51	4.69108	-2.39439	77	77	7.036	-1.5964
all0131	all0131	unknown protein	Hypothetical	No similarity	721	135283	136004	2	2	0.16186	0	0	0	-1.7977E+308	5	5	0.391019	2.41578	1	1	0.0776892	-2.08344
all0133	all0133	hypothetical protein	Hypothetical	Conserved hypothetical protein	688	138035	138723	28	28	2.37474	16	16	1.47212	-1.61314	54	54	4.42556	1.8636	31	31	2.52388	1.0628
all0134	all0134	hypothetical protein	Hypothetical	Conserved hypothetical protein	682	138689	139371	10	10	0.855582	13	13	1.20662	1.4103	24	24	1.98422	2.31915	36	36	2.95674	3.45583
all0135	all0135	hypothetical protein	Hypothetical	Conserved hypothetical protein	835	139351	140186	9	9	0.62893	10	10	0.7581	1.20538	12	12	0.810322	1.28841	39	39	2.61622	4.15979
all0139	all0139	unknown protein	Hypothetical	No similarity	424	143703	144127	150	150	20.6429	114	114	17.0197	-1.21289	107	107	14.2292	-1.45074	82	82	10.8329	-1.90558
all0143	all0143	hypothetical protein	Hypothetical	Conserved hypothetical protein	1279	148502	149781	75	75	3.42166	68	68	3.36551	-1.01668	179	179	7.89124	2.30626	246	246	10.7736	3.14864
all0144	all0144	hypothetical protein	Hypothetical	Conserved hypothetical protein	1006	149870	150876	44	44	2.55212	38	38	2.3911	-1.06734	48	48	2.69033	1.05416	103	103	5.73502	2.24716
all0155	all0155	unknown protein	Hypothetical	No similarity	646	159978	160624	10	10	0.903262	7	7	0.685928	-1.31685	25	26	2.26936	2.51241	19	19	1.64747	1.82391
all0156	all0156	hypothetical protein	Hypothetical	No similarity	622	161059	161681	32	32	3.00196	25	25	2.54426	-1.17989	54	54	4.89515	1.63065	39	39	3.51212	1.16994
all0157	all0157	hypothetical protein	Hypothetical	No similarity	769	161680	162449	44	44	3.33866	39	40	3.29266	-1.01397	55	59	4.32602	1.29573	59	59	4.29755	1.28721
all0158	all0158	hypothetical protein	Hypothetical	No similarity	889	162351	163240	53	53	3.47873	53	53	3.77387	1.08484	29	29	1.83933	-1.8913	45	45	2.83535	-1.22691
all0160	all0160	probable glycosyl transferase	Hypothetical	No similarity	1255	164557	165812	6	6	0.278967	11	11	0.554832	1.98888	8	8	0.359426	1.28841	4	4	0.17853	-1.56258
all0164	all0164	hypothetical protein	Hypothetical	Conserved hypothetical protein	514	167935	168449	1	1	0.113523	1	1	0.123154	1.08484	3	3	0.329095	2.89893	4	4	0.435906	3.83981
all0166	all0166	alpha,alpha-trehalase	Central intermediary metabolism	Polysaccharides and glycoproteins	1588	171093	172681	14	14	0.514427	16	16	0.637797	1.23982	12	12	0.426082	-1.20734	14	14	0.493825	-1.04172
all0167	all0167	maltooligosyltrehalose synthase	Other categories	Other	2869	172657	175526	5	5	0.101692	11	11	0.242703	2.38665	24	24	0.471676	4.63829	11	11	0.214762	2.1119
all0168	all0168	alpha-amylase	Other categories	Other	1963	175503	177466	3	3	0.0891758	2	2	0.0644945	-1.38269	4	4	0.114895	1.28841	10	10	0.285348	3.19984
all0170	all0170	glycolate oxidase	Energy metabolism	Glycolate pathway	1198	180024	181222	9	12	0.584481	14	14	0.739748	1.26565	29	30	1.41198	2.41578	33	34	1.58971	2.71987
all0172	all0172	hypothetical protein	Hypothetical	Conserved hypothetical protein	508	181581	182089	111	135	15.5066	102	115	14.33	-1.0821	114	135	14.9842	-1.03486	124	145	15.9882	1.03106
all0173	all0173	hypothetical protein	Hypothetical	Conserved hypothetical protein	976	182240	183216	73	73	4.36434	66	66	4.28062	-1.01956	89	89	5.14165	1.1781	83	83	4.76348	1.09145
all0174	all0174	UDP-N-acetylglucosamine 1-carboxyvinyltransferase	Cell envelope	Surface polysaccharides, lipopolysaccharides and antigens	1444	183299	184743	68	68	2.74782	75	75	3.28781	1.19652	349	349	13.6276	4.95945	264	264	10.2408	3.72687
all0177	all0177	flavoprotein	Biosynthesis of cofactors, prosthetic groups, and carriers	Riboflavin	1813	186583	188396	6	6	0.193108	5	5	0.174576	-1.10615	46	46	1.43061	7.40838	269	269	8.31094	43.0379
all0178	all0178	flavoprotein	Biosynthesis of cofactors, prosthetic groups, and carriers	Riboflavin	1840	188576	190416	38	38	1.20507	57	57	1.96096	1.62726	194	195	5.97557	4.9587	1185	1185	36.0742	29.9354
all0182	all0182	two-component hybrid sensor and regulator	Regulatory functions		2248	193374	195622	129	129	3.34842	91	91	2.56246	-1.30672	140	140	3.51151	1.04871	170	170	4.23593	1.26505
all0184	all0184	hypothetical protein	Hypothetical	Conserved hypothetical protein	1384	196341	197725	188	188	7.92625	155	155	7.08938	-1.11805	442	442	18.0073	2.27186	415	415	16.7961	2.11904
all0185	all0185	hypothetical protein	Hypothetical	Conserved hypothetical protein	1765	198618	200383	30	31	1.02486	21	21	0.75316	-1.36074	69	70	2.23623	2.18199	65	65	2.06283	2.0128
all0186	all0186	hypothetical protein	Hypothetical	Conserved hypothetical protein	607	200311	200918	13	14	1.34581	6	6	0.625713	-2.15085	74	81	7.52418	5.5908	30	35	3.2298	2.39988
all0187	all0187	transcriptional regulator	Regulatory functions		1612	200894	202506	309	309	11.1851	240	241	9.46378	-1.18188	1838	1838	64.29	5.74783	924	924	32.1072	2.87054
all0192	all0192	serine/threonine kinase	Regulatory functions		1762	207549	209311	1	1	0.0331162	6	6	0.215555	6.50905	47	47	1.50402	45.4166	55	55	1.74845	52.7974
all0193	all0193	haloalkane dehalogenase	Other categories	Other	979	209313	210292	15	15	0.894035	15	15	0.969887	1.08484	32	32	1.84302	2.06146	17	17	0.972662	1.08795
all0195	all0195	hypothetical protein	Hypothetical	Conserved hypothetical protein	454	211251	211705	43	43	5.52661	20	20	2.7886	-1.98185	31	31	3.85007	-1.43546	22	22	2.71433	-2.03609
all0197	all0197	hypothetical protein	Hypothetical	Conserved hypothetical protein	934	213383	214317	7	7	0.437318	5	5	0.338872	-1.29051	9	9	0.543323	1.2424	7	7	0.419804	-1.04172
all0200	all0200	hypothetical protein	Hypothetical	Conserved hypothetical protein	1381	216122	217503	35	35	1.47884	17	17	0.779234	-1.89781	85	85	3.47047	2.34675	68	68	2.75811	1.86505
all0207	all0207	hypothetical protein	Hypothetical	Conserved hypothetical protein	1699	223901	225600	5	5	0.171721	12	12	0.447096	2.60362	16	16	0.530994	3.09219	5	5	0.164844	-1.04172
all0209	all0209	hypothetical protein	Hypothetical	Conserved hypothetical protein	1222	226462	227684	36	36	1.71901	29	29	1.50224	-1.14429	45	45	2.07637	1.20789	23	23	1.05427	-1.63052
all0211	all0211	hypothetical protein	Hypothetical	No similarity	481	228131	228612	7	7	0.849178	6	6	0.789621	-1.07542	19	21	2.46171	2.89893	5	5	0.582265	-1.45841
all0215	all0215	unknown protein	Hypothetical	No similarity	739	231331	232070	27	27	2.13189	28	28	2.39843	1.12502	72	73	5.56982	2.61262	46	46	3.48666	1.63547
all0216	all0216	hypothetical protein	Hypothetical	Conserved hypothetical protein	436	232190	232626	254	255	34.1271	120	120	17.4224	-1.95881	198	198	25.606	-1.33278	123	123	15.8021	-2.15966
all0217	all0217	similar to pathogenesis related protein	Other categories	Other	820	232628	233448	45	45	3.20217	51	51	3.93703	1.22949	200	200	13.7524	4.29471	437	437	29.8513	9.3222
all0219	all0219	hypothetical protein	Hypothetical	Conserved hypothetical protein	1858	234338	236196	124	124	3.89423	72	72	2.45301	-1.58753	197	197	5.97838	1.53519	125	125	3.76843	-1.03338
all0220	all0220	isopentenyl transferase	Other categories	Other	835	236407	237242	5	5	0.349405	12	12	0.909719	2.60362	17	17	1.14796	3.28546	20	20	1.34165	3.83981
all0231	all0231	hypothetical protein	Hypothetical	Conserved hypothetical protein	1258	246769	248027	21	21	0.974058	15	15	0.754785	-1.29051	38	38	1.7032	1.74856	64	64	2.84967	2.92557
all0232	all0232	hypothetical protein	Hypothetical	Conserved hypothetical protein	730	248182	248912	118	118	9.43203	115	115	9.97212	1.05726	175	175	13.5169	1.43309	213	213	16.3438	1.7328
all0233	all0233	methionyl-tRNA synthetase	Translation	Aminoacyl tRNA synthetases and tRNA modification	1693	248987	250680	238	238	8.20287	231	231	8.6371	1.05294	204	204	6.79416	-1.20734	410	410	13.5651	1.6537
all0244	all0244	hypothetical protein	Hypothetical	No similarity	625	261540	262165	7	7	0.653528	5	5	0.50641	-1.29051	10	10	0.902158	1.38044	15	15	1.34433	2.05704
all0245	all0245	hypothetical protein	Hypothetical	Conserved hypothetical protein	1192	262433	263625	27	27	1.3217	19	19	1.009	-1.30992	124	124	5.86554	4.43787	65	65	3.05445	2.311
all0250	all0250	hypothetical protein	Hypothetical	Conserved hypothetical protein	928	268689	269617	49	49	3.08102	27	27	1.84174	-1.67288	55	55	3.34178	1.08463	41	41	2.47475	-1.24498
all0251	all0251	hypothetical protein	Hypothetical	Conserved hypothetical protein	931	269878	270809	10	10	0.626753	3	3	0.203978	-3.07264	25	25	1.51409	2.41578	17	17	1.02281	1.63192
all0253	all0253	similar to cytochrome b6	Photosynthesis and respiration	Cytochrome b6/f complex	739	273000	273739	24	24	1.89502	23	23	1.97014	1.03964	90	90	6.8669	3.62366	170	170	12.8855	6.79966
all0254	all0254	hypothetical protein	Hypothetical	Conserved hypothetical protein	796	273941	274737	18	18	1.31949	15	15	1.19286	-1.10615	10	10	0.708353	-1.86276	12	12	0.84443	-1.56258
all0261	all0261	sugar transport system permease protein	Transport and binding proteins		931	279123	280054	2	2	0.125351	3	3	0.203978	1.62726	2	2	0.121128	-1.03486	1	1	0.0601653	-2.08344
all0262	all0262	threonine dehydratase	Amino acid biosynthesis	Aspartate family	874	280063	280937	22	22	1.46878	25	25	1.81068	1.23278	45	45	2.90311	1.97654	36	36	2.30721	1.57083
all0263	all0263	unknown protein	Hypothetical	No similarity	1309	280986	282295	7	7	0.312036	6	6	0.290151	-1.07542	46	46	1.98144	6.35004	41	41	1.75445	5.62258
all0265	all0265	nuclease	Other categories	Other	661	283651	284312	5	5	0.441382	6	6	0.574596	1.30181	5	5	0.426512	-1.03486	5	5	0.423706	-1.04172
all0266	all0266	aminopeptidase P	Translation	Degradation of proteins, peptides, and glycopeptides	1411	284328	285739	26	26	1.07521	25	25	1.12157	1.04312	63	63	2.51754	2.34144	111	111	4.40648	4.09826
all0268	all0268	hypothetical protein	Hypothetical	Conserved hypothetical protein	868	287824	288692	62	80	5.37794	70	85	6.19886	1.15265	130	184	11.9526	2.22251	114	139	8.96997	1.66792
all0270	all0270	diacylglycerol kinase	Fatty acid, phospholipid and sterol metabolism		556	289390	289946	6	6	0.629684	14	14	1.59392	2.5313	25	25	2.53529	4.02629	21	21	2.11563	3.35983
all0271	all0271	hypothetical protein	Hypothetical	Conserved hypothetical protein	655	289985	290640	32	36	3.20706	20	21	2.02951	-1.58022	68	68	5.8537	1.82525	44	45	3.84828	1.19994
all0273	all0273	peptide chain release factor	Translation	Protein modification and translation factors	979	290854	291833	137	137	8.16552	155	155	10.0222	1.22738	281	281	16.184	1.98199	243	243	13.9033	1.70269
all0274	all0274	hypothetical protein	Hypothetical	Conserved hypothetical protein	2581	292266	294847	16	16	0.361725	27	27	0.662199	1.83067	51	51	1.11415	3.08011	26	26	0.564262	1.55992
all0275	all0275	glycerophosphoryl diester phosphodiesterase	Other categories	Other	3184	295057	298241	36	36	0.659744	47	47	0.93441	1.41632	57	57	1.0094	1.52999	38	38	0.668507	1.01328
all0282	all0282	unknown protein	Hypothetical	No similarity	589	310631	311220	83	83	8.22259	64	65	6.98571	-1.17706	148	150	14.3595	1.74634	91	91	8.6541	1.05248
all0283	all0283	WD-40 repeat protein	Other categories	WD repeat proteins	5344	311156	316500	23	23	0.251135	24	24	0.284287	1.13201	59	60	0.633064	2.52081	100	101	1.05865	4.21544
all0284	all0284	WD-40 repeat protein	Other categories	WD repeat proteins	5236	316482	321718	41	41	0.45691	45	45	0.544033	1.19068	81	81	0.872264	1.90905	58	58	0.620475	1.35798
all0285	all0285	multidrug exporter	Transport and binding proteins		421	322616	323037	0	0	0	1	1	0.150359	1.7977E+308	6	6	0.803585	1.7977E+308	12	12	1.5966	1.7977E+308
all0291	all0291	unknown protein	Hypothetical	No similarity	565	329714	330279	20	20	2.06551	34	34	3.80928	1.84423	2	2	0.199593	-10.3486	3	3	0.297419	-6.94479
all0292	all0292	hypothetical protein	Hypothetical	Conserved hypothetical protein	700	330325	331025	14	14	1.16701	24	24	2.17033	1.85973	22	22	1.7721	1.51849	32	32	2.56063	2.19418
all0293	all0293	unknown protein	Hypothetical	No similarity	4096	331109	335205	67	67	0.954467	61	61	0.94272	-1.01246	217	217	2.98719	3.12969	202	202	2.7624	2.89418
all0298	all0298	unknown protein	Hypothetical	No similarity	475	338666	339141	425	425	52.2085	301	301	40.113	-1.30153	454	454	53.8921	1.03225	374	374	44.1036	-1.18377
all0306	all0306	transposase	Other categories	Transposon-related functions	1063	348577	349640	0	0	0	0	0	0	1	0	0	0	1	0	0	0	1
all0307	all0307	unknown protein	Hypothetical	No similarity	445	349953	350398	38	38	4.98276	37	37	5.26326	1.05629	227	227	28.7626	5.77243	119	119	14.979	3.00617
all0311	all0311	unknown protein	Hypothetical	No similarity	472	355825	356297	39	43	5.31585	15	17	2.27992	-2.33159	22	24	2.86703	-1.85413	27	29	3.44153	-1.54462
all0313	all0313	unknown protein	Hypothetical	No similarity	433	358281	358714	21	21	2.82994	22	22	3.21623	1.1365	102	102	13.2824	4.69351	54	54	6.98557	2.46845
all0314	all0314	transposase	Other categories	Transposon-related functions	403	358804	359207	0	18	2.60623	0	8	1.2566	-2.07403	0	10	1.39913	-1.86276	0	1	0.138992	-18.7509
all0315	all0315	transposase	Other categories	Transposon-related functions	508	359607	360115	3	9	1.03377	3	8	0.996871	-1.03702	2	3	0.332982	-3.10459	1	5	0.551318	-1.87509
all0316	all0316	2-hydroxy-6-oxohepta-2,4-dienoate hydrolase	Other categories	Other	988	360179	361167	61	61	3.60262	38	38	2.43467	-1.47972	83	83	4.73679	1.31482	96	96	5.44265	1.51074
all0320	all0320	sulfate transport system permease protein	Transport and binding proteins		976	362384	363360	12	12	0.717427	16	18	1.16744	1.62726	38	39	2.25308	3.14051	70	76	4.36174	6.0797
all0321	all0321	sulfate transport system permease protein	Transport and binding proteins		970	363246	364216	16	16	0.962486	8	9	0.587332	-1.63874	9	10	0.581287	-1.65578	37	39	2.2521	2.33988
all0323	all0323	serine/threonine kinase with two-component sensor domain	Regulatory functions		5527	365850	371377	3	3	0.0316722	5	5	0.0572655	1.80807	15	15	0.153026	4.83155	14	14	0.141884	4.47978
all0324	all0324	hypothetical protein	Hypothetical	Conserved hypothetical protein	1444	371683	373127	5	5	0.202045	5	5	0.219187	1.08484	11	11	0.429525	2.12588	17	17	0.659443	3.26384
all0325	all0325	hypothetical protein	Hypothetical	Conserved hypothetical protein	835	373037	373872	7	7	0.489167	1	1	0.07581	-6.45255	0	0	0	-1.7977E+308	7	8	0.53666	1.09709
all0326	all0326	unknown protein	Hypothetical	No similarity	775	373826	374601	0	0	0	3	3	0.245037	1.7977E+308	2	2	0.145509	1.7977E+308	9	9	0.650484	1.7977E+308
all0327	all0327	hypothetical protein	Hypothetical	Conserved hypothetical protein	880	374981	375861	28	28	1.85661	19	19	1.36673	-1.35843	17	17	1.08925	-1.70448	39	39	2.48243	1.33708
all0328	all0328	anthranilate synthetase alpha-subunit	Amino acid biosynthesis	Aromatic amino acid family	1615	375958	377573	614	614	22.1841	285	285	11.1708	-1.9859	521	521	18.1898	-1.21959	764	764	26.4982	1.19447
all0330	all0330	two-component sensor histidine kinase	Regulatory functions		2113	378185	380298	120	120	3.31381	116	116	3.47513	1.04868	217	217	5.79059	1.74741	221	221	5.85853	1.76791
all0332	all0332	unknown protein	Hypothetical	No similarity	469	383514	383983	54	54	6.71842	63	63	8.50316	1.26565	58	58	6.97297	1.03789	48	48	5.73276	-1.17193
all0333	all0333	hypothetical protein	Other categories	Other	451	384406	384857	375	375	48.5178	279	279	39.1598	-1.23897	179	179	22.3789	-2.16801	121	121	15.0281	-3.22847
all0334	all0334	hypothetical protein	Hypothetical	Conserved hypothetical protein	418	384997	385415	1942	1942	271.093	889	889	134.629	-2.01364	1294	1294	174.55	-1.5531	792	792	106.132	-2.55431
all0337	all0337	hypothetical protein	Hypothetical	Conserved hypothetical protein	466	388195	388661	4	4	0.500864	5	5	0.679199	1.35605	25	26	3.14594	6.28102	35	40	4.80806	9.59952
all0341	all0341	unknown protein	Hypothetical	No similarity	973	390486	391459	0	0	0	0	0	0	1	6	6	0.347697	1.7977E+308	4	4	0.230273	1.7977E+308
all0342	all0342	proton/sodium-glutamate symport protein	Transport and binding proteins		1414	391432	392846	1	1	0.0412664	2	2	0.0895351	2.16968	5	5	0.199381	4.83155	8	8	0.31691	7.67962
all0343	all0343	hypothetical protein	Hypothetical	Conserved hypothetical protein	565	392788	393353	0	0	0	0	0	0	1	3	3	0.299389	1.7977E+308	3	3	0.297419	1.7977E+308
all0345	all0345	transcriptional regulator	Regulatory functions		973	395929	396902	21	21	1.25937	14	14	0.91081	-1.38269	36	36	2.08618	1.65653	12	12	0.690819	-1.82301
all0349	all0349	unknown protein	Hypothetical	No similarity	517	400810	401327	7	7	0.790048	8	9	1.10196	1.3948	647	648	70.672	89.4527	750	752	81.4747	103.126
all0350	all0350	hypothetical protein	Hypothetical	Conserved hypothetical protein	661	401580	402241	2	2	0.176553	1	1	0.095766	-1.84359	3	3	0.255907	1.44947	12	12	1.01689	5.75971
all0351	all0351	unknown protein	Hypothetical	No similarity	1009	402258	403267	3	3	0.173491	3	3	0.18821	1.08484	2	2	0.111764	-1.5523	6	6	0.333086	1.9199
all0352	all0352	NADPH-dependent carbonyl reductase	Energy metabolism	Sugars	847	403173	404020	2	2	0.137782	0	0	0	-1.7977E+308	3	3	0.19971	1.44947	9	9	0.595189	4.31979
all0355	all0355	hypothetical protein	Hypothetical	Conserved hypothetical protein	1069	410924	411993	195	195	10.644	141	141	8.34938	-1.27482	160	160	8.43927	-1.26124	221	221	11.58	1.08795
all0360	all0360	hypothetical protein	Hypothetical	Conserved hypothetical protein	1129	416330	417459	1	1	0.0516835	0	0	0	-1.7977E+308	6	6	0.299654	5.79786	1	1	0.0496137	-1.04172
all0361	all0361	unknown protein	Hypothetical	No similarity	610	418473	419083	1	1	0.0956569	1	1	0.103773	1.08484	4	4	0.369737	3.86524	4	4	0.367304	3.83981
all0362	all0362	transposase	Other categories	Transposon-related functions	592	419057	419649	0	21	2.06987	0	39	4.17019	2.01471	0	34	3.23832	1.5645	0	28	2.64931	1.27994
all0363	all0363	transposase	Other categories	Transposon-related functions	460	419643	420103	0	28	3.55178	1	38	5.22924	1.47229	0	22	2.69667	-1.3171	0	66	8.03678	2.26274
all0364	all0364	similar to prohormone convertase	Other categories	Other	2803	420123	422926	28	28	0.582882	16	16	0.361335	-1.61314	33	33	0.663825	1.13887	21	21	0.419655	-1.38896
all0371	all0371	probable integral membrane efflux protein	Other categories	Drug and analog sensitivity	1369	434684	436053	4	4	0.170491	4	4	0.184956	1.08484	6	6	0.247121	1.44947	12	12	0.490991	2.87986
all0372	all0372	transcriptional regulator	Regulatory functions		727	435912	436639	20	23	1.84603	11	15	1.30608	-1.41342	25	36	2.7921	1.51249	19	21	1.61801	-1.14093
all0373	all0373	serine/threonine protein phosphatase	Regulatory functions		1105	436552	437657	36	37	1.95382	30	35	2.00502	1.0262	40	46	2.34724	1.20136	41	43	2.17973	1.11562
all0376	all0376	sucrose-phosphatase	Energy metabolism	Sugars	646	439606	440252	36	41	3.70337	18	20	1.95979	-1.88968	80	87	7.59363	2.05046	73	78	6.76329	1.82625
all0378	all0378	sodium-dependent nucleoside transporter	Purines, pyrimidines, nucleosides, and nucleotides	Interconversions and salvage of nucleosides and nucleotides	1309	441158	442467	0	0	0	15	15	0.725378	1.7977E+308	17	17	0.732271	1.7977E+308	12	12	0.513496	1.7977E+308
all0380	all0380	unknown protein	Hypothetical	No similarity	409	443339	443748	1	1	0.142667	4	4	0.619084	4.33937	4	4	0.551441	3.86524	6	6	0.82172	5.75971
all0384	all0384	hypothetical protein	Hypothetical	Conserved hypothetical protein	1030	448246	449276	12	12	0.679814	15	15	0.921864	1.35605	31	31	1.69702	2.4963	20	20	1.08765	1.59992
all0385	all0385	hypothetical protein	Hypothetical	Conserved hypothetical protein	733	449573	450306	1	1	0.0796053	5	5	0.431796	5.42421	5	5	0.384617	4.83155	4	4	0.305669	3.83981
all0387	all0387	iron(III) ABC transporter, permease protein	Transport and binding proteins		1657	452144	453801	0	0	0	0	0	0	1	4	4	0.136113	1.7977E+308	6	6	0.202826	1.7977E+308
all0388	all0388	iron(III) ABC transporter, periplasmic iron-compound-binding protein	Transport and binding proteins		1003	454142	455145	5	5	0.290881	8	8	0.504896	1.73575	26	27	1.51784	5.21808	17	19	1.06108	3.64782
all0389	all0389	iron(III) ABC transporter, ATP-binding protein	Transport and binding proteins		922	455041	455963	5	5	0.316435	5	5	0.343283	1.08484	18	18	1.10079	3.47872	12	12	0.729031	2.30389
all0390	all0390	hypothetical protein	Hypothetical	Conserved hypothetical protein	1840	456013	457853	7	7	0.221986	5	5	0.172014	-1.29051	4	4	0.122576	-1.81101	10	10	0.304423	1.37136
all0391	all0391	hypothetical protein	Hypothetical	Conserved hypothetical protein	1297	457995	459292	0	0	0	1	2	0.0976119	1.7977E+308	1	1	0.0434733	1.7977E+308	22	25	1.07968	1.7977E+308
all0392	all0392	probable monooxygenase	Other categories	Other	1384	459188	460572	1	2	0.0843218	0	0	0	-1.7977E+308	0	0	0	-1.7977E+308	3	3	0.121417	1.43993
all0393	all0393	hypothetical protein	Hypothetical	Conserved hypothetical protein	682	460465	461147	4	4	0.342233	1	1	0.0928172	-3.68717	2	2	0.165352	-2.06973	3	3	0.246395	-1.38896
all0394	all0394	hypothetical protein	Hypothetical	Conserved hypothetical protein	1921	461118	463039	1	1	0.0303752	1	1	0.0329523	1.08484	3	3	0.0880555	2.89893	9	9	0.262428	8.63957
all0395	all0395	L-2,4-diaminobutyrate decarboxylase	Amino acid biosynthesis	Aromatic amino acid family	1717	463057	464774	34	34	1.15546	23	23	0.84795	-1.36265	20	20	0.656784	-1.75927	52	52	1.6964	1.46816
all0396	all0396	diaminobutyrate--pyruvate transaminase	Energy metabolism	Pyruvate dehydrogenase	1582	464673	466255	1	1	0.0368841	1	1	0.0400135	1.08484	8	8	0.285132	7.73048	23	23	0.814361	22.0789
all0398	all0398	unknown protein	Hypothetical	No similarity	484	469419	469903	10	24	2.89342	4	15	1.96182	-1.47487	6	20	2.32995	-1.24184	2	8	0.925849	-3.12515
all0400	all0400	unknown protein	Hypothetical	No similarity	943	470216	471159	67	67	4.14581	41	41	2.75223	-1.50634	222	222	13.2741	3.2018	176	176	10.4543	2.52167
all0403	all0403	hypothetical protein	Hypothetical	Conserved hypothetical protein	430	472355	472785	9	9	1.22129	5	5	0.736062	-1.65923	15	16	2.09804	1.71789	10	10	1.30265	1.06661
all0404	all0404	hypothetical protein	Hypothetical	Conserved hypothetical protein	427	472690	473117	16	16	2.18644	16	18	2.66844	1.22045	44	48	6.33835	2.89893	19	21	2.75478	1.25994
all0405	all0405	hypothetical protein	Hypothetical	Conserved hypothetical protein	2179	473247	475426	14	14	0.374901	7	7	0.203354	-1.84359	77	77	1.99249	5.31471	37	37	0.951131	2.53702
all0406	all0406	unknown protein	Hypothetical	No similarity	1363	475639	477002	1	1	0.0428105	3	3	0.139328	3.25453	1	1	0.0413682	-1.03486	2	2	0.0821921	1.9199
all0407	all0407	unknown protein	Hypothetical	No similarity	868	477035	477903	0	0	0	0	0	0	1	0	0	0	1	0	0	0	1
all0412	all0412	putative zinc-binding oxidoreductase	Other categories	Other	1057	482643	483700	3	3	0.165612	2	2	0.119775	-1.38269	2	2	0.106689	-1.5523	5	5	0.264966	1.59992
all0415	all0415	hypothetical protein	Hypothetical	Conserved hypothetical protein	1498	487181	488679	11	11	0.428476	3	3	0.126772	-3.37991	10	10	0.376401	-1.13835	10	10	0.373924	-1.14589
all0416	all0416	hypothetical protein	Hypothetical	Conserved hypothetical protein	1402	488667	490069	26	26	1.08211	17	17	0.767562	-1.4098	5	5	0.201087	-5.38129	6	6	0.239717	-4.51411
all0418	all0418	chorismate mutase/prephenate dehydrogenase	Amino acid biosynthesis	Aromatic amino acid family	946	491319	492265	2	2	0.123363	5	5	0.334574	2.71211	16	16	0.953656	7.73048	6	6	0.355268	2.87986
all0419	all0419	hypothetical protein	Hypothetical	No similarity	1012	492210	493222	2	2	0.115318	3	3	0.187652	1.62726	2	2	0.111433	-1.03486	4	4	0.221399	1.9199
all0420	all0420	hypothetical protein	Hypothetical	Conserved hypothetical protein	1033	493280	494313	0	0	0	0	0	0	1	4	4	0.218335	1.7977E+308	0	0	0	1
all0421	all0421	hypothetical protein	Hypothetical	Conserved hypothetical protein	874	494248	495122	0	0	0	0	1	0.0724271	1.7977E+308	2	2	0.129027	1.7977E+308	1	1	0.0640891	1.7977E+308
all0422	all0422	unknown protein	Hypothetical	No similarity	1300	495092	496392	4	4	0.179541	3	3	0.14608	-1.22906	6	6	0.260238	1.44947	4	4	0.17235	-1.04172
all0423	all0423	unknown protein	Hypothetical	No similarity	1459	496391	497850	1	1	0.0399936	1	1	0.0433868	1.08484	5	5	0.193231	4.83155	5	5	0.19196	4.79976
all0424	all0424	unknown protein	Hypothetical	No similarity	1363	497832	499195	0	0	0	3	3	0.139328	1.7977E+308	1	1	0.0413682	1.7977E+308	0	0	0	1
all0425	all0425	unknown protein	Hypothetical	No similarity	1093	499107	500200	5	5	0.266929	3	3	0.173746	-1.53632	5	5	0.257936	-1.03486	3	3	0.153744	-1.7362
all0426	all0426	leucine dehydrogenase	Other categories	Other	1162	500136	501298	3	3	0.150647	2	2	0.108952	-1.38269	1	1	0.048524	-3.10459	2	2	0.0964094	-1.56258
all0432	all0432	hypothetical protein	Hypothetical	No similarity	2881	509312	512193	11	11	0.22279	10	10	0.21972	-1.01397	60	60	1.17428	5.27078	63	63	1.22488	5.49791
all0434	all0434	unknown protein	Hypothetical	No similarity	433	513408	513841	3	3	0.404277	1	1	0.146192	-2.76538	4	6	0.781315	1.93262	0	0	0	-1.7977E+308
all0435	all0435	unknown protein	Hypothetical	No similarity	487	513740	514227	0	0	0	0	0	0	1	4	4	0.46312	1.7977E+308	0	0	0	1
all0437	all0437	hypothetical protein	Hypothetical	Conserved hypothetical protein	406	516040	516446	47	47	6.75488	39	39	6.08067	-1.11088	42	42	5.83292	-1.15806	57	57	7.86402	1.1642
all0438	all0438	serine/threonine kinase with WD-40 repeat	Regulatory functions		2134	516615	518749	9	9	0.24609	7	7	0.207643	-1.18516	217	217	5.73361	23.2988	86	86	2.25735	9.17288
all0439	all0439	ABC transporter, ATP-binding protein	Transport and binding proteins		859	518987	519846	20	20	1.35857	21	21	1.54753	1.13908	44	44	2.88817	2.12588	38	38	2.47791	1.82391
all0441	all0441	DNA topoisomerase chain A	DNA replication, recombination, and repair		2608	521748	524356	68	68	1.52141	74	74	1.79613	1.18056	132	132	2.85384	1.87578	113	113	2.42698	1.59522
all0443	all0443	hypothetical protein	Hypothetical	Conserved hypothetical protein	973	525206	526179	115	115	6.89654	81	81	5.26969	-1.30872	227	227	13.1545	1.90741	169	169	9.72903	1.41071
all0453	all0453	cobalamin biosynthesis precorrin-3 methylase	Biosynthesis of cofactors, prosthetic groups, and carriers	Cobalamin, heme, phycobilin and porphyrin	1825	536186	538011	7	7	0.223811	14	14	0.485599	2.16968	17	17	0.525229	2.34675	10	10	0.306925	1.37136
all0454	all0454	unknown protein	Hypothetical	No similarity	1057	537988	539045	39	39	2.15296	29	29	1.73674	-1.23965	44	44	2.34715	1.0902	56	56	2.96762	1.37839
all0455	all0455	cobalamin biosynthesis precorrin-2 methyltransferase	Biosynthesis of cofactors, prosthetic groups, and carriers	Cobalamin, heme, phycobilin and porphyrin	805	539126	539931	3	3	0.217456	10	10	0.786352	3.61614	11	11	0.770477	3.54314	15	15	1.04374	4.79976
all0456	all0456	precorrin isomerase	Biosynthesis of cofactors, prosthetic groups, and carriers	Cobalamin, heme, phycobilin and porphyrin	727	539833	540560	11	11	0.882885	5	5	0.43536	-2.02794	6	6	0.46535	-1.89725	13	13	1.00162	1.13449
all0457	all0457	hypothetical protein	Hypothetical	Conserved hypothetical protein	748	542434	543182	5	5	0.390045	4	4	0.33851	-1.15224	0	0	0	-1.7977E+308	8	8	0.599079	1.53592
all0458	all0458	hypothetical protein	Hypothetical	Conserved hypothetical protein	640	543390	544030	6	6	0.547038	1	1	0.0989083	-5.53076	6	6	0.528608	-1.03486	5	5	0.437609	-1.25006
all0459	all0459	unknown protein	Hypothetical	No similarity	460	544301	544761	31	31	3.93233	24	24	3.30268	-1.19065	59	59	7.23197	1.83911	63	63	7.67147	1.95087
all0462	all0462	hypothetical protein	Hypothetical	No similarity	5590	546124	551714	52	52	0.542797	63	63	0.713414	1.31433	30	30	0.302602	-1.79376	65	65	0.651324	1.19994
all0463	all0463	unknown protein	Hypothetical	No similarity	640	551767	552407	1	1	0.091173	3	3	0.296725	3.25453	8	8	0.704811	7.73048	11	11	0.962739	10.5595
all0464	all0464	unknown protein	Hypothetical	No similarity	1621	552326	553947	17	18	0.647941	10	10	0.390508	-1.65923	43	45	1.56528	2.41578	38	40	1.38221	2.13323
all0465	all0465	unknown protein	Hypothetical	No similarity	793	553872	554665	12	18	1.32448	8	14	1.11755	-1.18516	10	15	1.06655	-1.24184	13	16	1.13017	-1.17193
all0466	all0466	unknown protein	Hypothetical	No similarity	922	554733	555655	12	12	0.759445	11	11	0.755222	-1.00559	35	35	2.14042	2.81841	16	16	0.972041	1.27994
all0467	all0467	unknown protein	Hypothetical	No similarity	1153	555634	556787	10	10	0.506077	6	6	0.329408	-1.53632	10	10	0.489028	-1.03486	22	22	1.06878	2.1119
all0468	all0468	unknown protein	Hypothetical	No similarity	898	556763	557661	9	9	0.584807	15	15	1.05737	1.80807	61	62	3.89294	6.65681	60	64	3.99208	6.82633
all0469	all0469	unknown protein	Hypothetical	No similarity	2758	557577	560335	33	33	0.698177	28	29	0.665605	-1.04894	194	200	4.08882	5.85643	186	191	3.87913	5.55609
all0470	all0470	unknown protein	Hypothetical	No similarity	478	560272	560750	19	29	3.5401	10	14	1.85401	-1.90943	20	34	4.01064	1.13292	31	58	6.79666	1.9199
all0471	all0471	unknown protein	Hypothetical	No similarity	718	560679	561397	7	7	0.568879	7	8	0.705307	1.23982	10	14	1.09943	1.93262	9	10	0.780138	1.37136
all0473	all0473	hypothetical protein	Hypothetical	Conserved hypothetical protein	874	562796	563670	57	57	3.80548	32	32	2.31767	-1.64194	16	16	1.03222	-3.6867	7	7	0.448624	-8.48256
all0475	all0475	probable short-chain dehydrogenase	Other categories	Other	874	565699	566573	10	11	0.734391	8	8	0.579417	-1.26747	22	22	1.4193	1.93262	30	30	1.92267	2.61805
all0476	all0476	hypothetical protein	Hypothetical	Conserved hypothetical protein	925	566584	567509	42	42	2.64944	37	37	2.53205	-1.04636	149	149	9.08254	3.4281	102	102	6.17667	2.33131
all0478	all0478	WD-40 repeat protein	Other categories	WD repeat proteins	5227	568721	573948	44	49	0.547003	49	51	0.617633	1.12912	137	141	1.521	2.78061	79	82	0.878733	1.60645
all0479	all0479	unknown protein	Hypothetical	No similarity	1432	573823	575255	30	35	1.42617	30	38	1.67978	1.17783	66	74	2.91374	2.04306	50	63	2.4643	1.72791
all0481	all0481	unknown protein	Hypothetical	No similarity	664	576230	576894	15	15	1.31816	10	10	0.953333	-1.38269	32	32	2.71734	2.06146	36	36	3.0369	2.30389
all0492	all0492	hypothetical protein	Hypothetical	Conserved hypothetical protein	781	587505	588286	45	60	4.48277	29	33	2.6747	-1.67599	63	76	5.48688	1.22399	70	79	5.66594	1.26394
all0493	all0493	hypothetical protein	Hypothetical	No similarity	2284	588266	590550	346	346	8.83947	389	389	10.7812	1.21966	418	418	10.3191	1.16739	386	386	9.46645	1.07093
all0495	all0495	unknown protein	Hypothetical	No similarity	1441	590725	592166	11	11	0.445425	10	10	0.439287	-1.01397	73	73	2.85642	6.41279	56	56	2.17681	4.88703
all0496	all0496	unknown protein	Hypothetical	No similarity	829	592110	592939	11	11	0.774255	18	18	1.37446	1.7752	37	39	2.65261	3.42601	16	16	1.08109	1.39629
all0497	all0497	unknown protein	Hypothetical	No similarity	1021	593128	594149	91	91	5.2007	60	60	3.71996	-1.39805	198	198	10.9346	2.10252	100	100	5.48618	1.05489
all0498	all0498	DegT/DnrJ/EryC1/StrS family	Translation	Degradation of proteins, peptides, and glycopeptides	1288	594223	595511	32	32	1.44971	44	44	2.16247	1.49166	52	52	2.27641	1.57025	51	51	2.21794	1.52992
all0513	all0513	hypothetical protein	Hypothetical	Conserved hypothetical protein	664	606787	607451	109	109	9.57865	109	109	10.3913	1.08484	402	402	34.1366	3.56382	107	107	9.02633	-1.06119
all0538	all0538	probable methyltransferase	Other categories	Other	913	628292	629205	43	103	6.58283	41	59	4.09067	-1.60923	68	156	9.63422	1.46354	69	108	6.62596	1.00655
all0539	all0539	hypothetical protein	Hypothetical	Conserved hypothetical protein	739	629109	629848	21	52	4.10587	8	16	1.37053	-2.99583	16	39	2.97566	-1.37982	9	19	1.44014	-2.85102
all0542	all0542	two-component sensor histidine kinase	Regulatory functions		1822	633607	635429	78	78	2.498	72	72	2.50148	1.00139	76	76	2.35195	-1.0621	72	72	2.2135	-1.12853
all0544	all0544	unknown protein	Hypothetical	No similarity	427	636693	637120	20	20	2.73305	15	15	2.2237	-1.22906	25	25	3.30122	1.20789	21	21	2.75478	1.00795
all0562	all0562	hypothetical protein	Hypothetical	Conserved hypothetical protein	2320	654842	657162	5	5	0.125756	3	3	0.0818551	-1.53632	7	7	0.170127	1.35283	11	11	0.265583	2.1119
all0563	all0563	general secretion pathway protein G	Cellular processes	Protein and peptide secretion	724	657223	657947	5	5	0.402974	0	0	0	-1.7977E+308	1	1	0.0778797	-5.17432	1	1	0.0773672	-5.20859
all0565	all0565	unknown protein	Hypothetical	No similarity	541	659510	660051	137	137	14.7764	60	60	7.02048	-2.10476	187	187	19.4898	1.31898	68	68	7.04056	-2.09876
all0567	all0567	hypothetical protein	Hypothetical	Conserved hypothetical protein	1093	661197	662290	10	10	0.533858	16	16	0.926643	1.73575	28	28	1.44444	2.70567	31	31	1.58868	2.97585
all0569	all0569	iron-sulfur cluster binding protein homolog	Other categories	Other	505	663618	664123	42	42	4.85293	47	47	5.89141	1.21399	26	26	2.90298	-1.6717	26	26	2.88388	-1.68278
all0571	all0571	cyanophycinase	Other categories	Other	982	664867	665849	14	14	0.831884	10	10	0.644616	-1.29051	19	19	1.09095	1.31142	37	37	2.1105	2.53702
all0575	all0575	unknown protein	Hypothetical	No similarity	415	669828	670243	129	129	18.1379	112	112	17.0837	-1.06171	163	163	22.1464	1.221	137	137	18.4913	1.01948
all0580	all0580	putative glyoxalase II	Energy metabolism	Other	874	674745	675619	65	65	4.33958	56	56	4.05592	-1.06994	14	14	0.90319	-4.80473	35	35	2.24312	-1.93462
all0589	all0589	unknown protein	Hypothetical	No similarity	1108	684720	685828	30	30	1.57989	37	37	2.11385	1.33797	31	31	1.57756	-1.00148	33	33	1.66828	1.05595
all0591	all0591	hypothetical protein	Hypothetical	Conserved hypothetical protein	472	686900	687372	3	3	0.370873	9	9	1.20702	3.25453	34	34	4.06162	10.9515	34	34	4.0349	10.8795
all0592	all0592	hypothetical protein	Hypothetical	Conserved hypothetical protein	1819	687328	689147	150	150	4.81177	105	105	3.65401	-1.31685	1079	1079	33.4466	6.95099	504	505	15.5509	3.23184
all0594	all0594	aminopeptidase	Translation	Degradation of proteins, peptides, and glycopeptides	2701	690697	693398	105	105	2.26835	70	70	1.64054	-1.38269	525	525	10.9597	4.83155	424	424	8.793	3.87638
all0596	all0596	unknown protein	Hypothetical	No similarity	760	693750	694510	135	135	10.3649	139	139	11.5775	1.11699	176	176	13.0576	1.25978	145	145	10.6869	1.03106
all0601	all0601	hypothetical protein	Hypothetical	Conserved hypothetical protein	1171	698998	700169	16	16	0.797277	11	11	0.594632	-1.34079	61	62	2.98537	3.74445	83	84	4.01808	5.03975
all0603	all0603	putative transcriptional regulator	Regulatory functions		406	701460	701866	36	74	10.6353	29	53	8.26347	-1.28703	106	197	27.3592	2.57248	111	196	27.0412	2.54258
all0604	all0604	hypothetical protein	Hypothetical	Conserved hypothetical protein	460	701762	702222	204	431	54.6721	125	210	28.8984	-1.89187	524	963	118.041	2.15906	440	709	86.3345	1.57913
all0605	all0605	unknown protein	Hypothetical	No similarity	1297	702282	703579	37	37	1.66459	44	44	2.14746	1.29008	46	46	1.99977	1.20136	61	61	2.63442	1.58262
all0615	all0615	hypothetical protein	Hypothetical	Conserved hypothetical protein	652	715817	716469	4	4	0.35798	0	0	0	-1.7977E+308	7	7	0.605359	1.69104	4	4	0.343643	-1.04172
all0619	all0619	unknown protein	Hypothetical	No similarity	604	718744	719348	0	0	0	2	2	0.209607	1.7977E+308	9	9	0.840172	1.7977E+308	8	8	0.741906	1.7977E+308
all0620	all0620	hypothetical protein	Hypothetical	No similarity	475	719274	719749	1	1	0.122844	0	0	0	-1.7977E+308	2	2	0.23741	1.93262	0	0	0	-1.7977E+308
all0621	all0621	hypothetical protein	Hypothetical	Conserved hypothetical protein	886	719660	720546	13	13	0.856161	14	14	1.00025	1.16829	13	14	0.890958	1.04064	18	18	1.13798	1.32916
all0623	all0623	glycolate oxidase subunit, (Fe-S) protein	Energy metabolism	Glycolate pathway	1453	722341	723794	131	172	6.90731	106	113	4.92295	-1.40308	413	521	20.2178	2.92702	149	166	6.39938	-1.07937
all0625	all0625	hypothetical protein	Hypothetical	No similarity	811	725167	725978	3	3	0.215847	3	3	0.23416	1.08484	11	11	0.764777	3.54314	9	9	0.621609	2.87986
all0626	all0626	H+/Ca2+ exchanger	Transport and binding proteins		1192	725962	727154	12	12	0.587423	8	8	0.424841	-1.38269	18	18	0.85145	1.44947	33	33	1.55072	2.63987
all0630	all0630	hypothetical protein	Hypothetical	Conserved hypothetical protein	487	730986	731473	40	40	4.79266	43	44	5.71922	1.19333	136	139	16.0934	3.35793	108	111	12.767	2.66387
all0631	all0631	hypothetical protein	Hypothetical	Conserved hypothetical protein	493	731526	732019	10	10	1.18358	6	6	0.770401	-1.53632	14	14	1.60119	1.35283	15	15	1.70428	1.43993
all0632	all0632	unknown protein	Hypothetical	No similarity	1003	732143	733146	183	184	10.7044	141	143	9.02501	-1.18608	30	30	1.68649	-6.34717	46	46	2.56893	-4.16687
all0634	all0634	hypothetical protein	Hypothetical	Conserved hypothetical protein	622	733439	734061	209	210	19.7004	165	165	16.7921	-1.17319	20	20	1.81302	-10.8661	9	9	0.81049	-24.3068
all0635	all0635	phosphoenolpyruvate synthase	Energy metabolism	Pyruvate and acetyl-CoA metabolism	2566	734052	736618	1573	1574	35.7927	970	970	23.9292	-1.49578	23	23	0.505398	-70.8207	30	30	0.654878	-54.6555
all0637	all0637	two-component hybrid sensor and regulator	Regulatory functions		1417	737167	738584	0	0	0	4	4	0.178691	1.7977E+308	1	1	0.0397917	1.7977E+308	5	5	0.19765	1.7977E+308
all0638	all0638	two-component hybrid sensor and regulator	Regulatory functions		2563	738639	741202	17	17	0.387032	28	28	0.691548	1.7868	56	56	1.23198	3.18314	75	75	1.63911	4.23508
all0640	all0640	ABC transporter, ATP-binding protein	Transport and binding proteins		1741	742332	744073	157	157	5.26195	116	116	4.21766	-1.2476	91	91	2.94717	-1.78542	66	66	2.12344	-2.47803
all0641	all0641	hypothetical protein	Hypothetical	Conserved hypothetical protein	400	744199	744599	1569	1569	228.881	95	96	15.1923	-15.0656	171	171	24.1045	-9.49533	244	244	34.1685	-6.69859
all0646	all0646	hypothetical protein	Hypothetical	Conserved hypothetical protein	802	749515	750317	559	559	40.6709	386	387	30.5456	-1.33148	575	575	40.4256	-1.00607	490	490	34.2229	-1.18841
all0648	all0648	probable anti-sigma factor antagonist	Transcription	RNA synthesis, modification, and DNA transcription	469	751535	752004	302	302	37.5734	238	238	32.1231	-1.16967	226	226	27.1705	-1.38287	252	252	30.097	-1.24841
all0659	all0659	probable transcription regulator	Regulatory functions		571	763574	764145	68	75	7.66428	44	55	6.09732	-1.25699	43	54	5.33237	-1.43731	46	54	5.29729	-1.44683
all0661	all0661	adenylate cyclase	Purines, pyrimidines, nucleosides, and nucleotides	Purine ribonucleotide biosynthesis	1519	764230	765749	3	3	0.115242	1	1	0.041673	-2.76538	5	5	0.185599	1.61052	3	3	0.110627	-1.04172
all0664	all0664	WD-40 repeat protein	Other categories	WD repeat proteins	2905	769056	771961	117	118	2.37018	95	100	2.17905	-1.08772	195	198	3.8431	1.62144	192	195	3.75997	1.58636
all0665	all0665	unknown protein	Hypothetical	No similarity	2011	771778	773789	75	78	2.26323	49	52	1.63683	-1.38269	85	89	2.4954	1.10259	55	59	1.64337	-1.37719
all0666	all0666	unknown protein	Hypothetical	No similarity	1147	774302	775449	12	12	0.610469	15	15	0.827829	1.35605	41	41	2.0155	3.30156	15	15	0.732527	1.19994
all0667	all0667	unknown protein	Hypothetical	No similarity	1546	775546	777092	17	17	0.641631	15	15	0.614178	-1.0447	39	39	1.42239	2.21683	31	31	1.12318	1.7505
all0675	all0675	unknown protein	Hypothetical	No similarity	514	783819	784333	52	52	5.90318	41	41	5.04933	-1.1691	74	74	8.11767	1.37513	51	51	5.5578	-1.06214
all0684	all0684	unknown protein	Hypothetical	No similarity	1651	790479	792130	44	47	1.6611	30	36	1.38028	-1.20345	49	62	2.11742	1.27471	32	39	1.32316	-1.2554
all0686	all0686	unknown protein	Hypothetical	No similarity	1504	793164	794668	39	39	1.51308	43	47	1.97817	1.30737	20	28	1.04972	-1.44142	35	41	1.52697	1.00918
all0688	all0688	[NiFe] uptake hydrogenase small subunit (hupS)	Other categories	Hydrogenase	1063	795535	796598	1	1	0.0548925	0	0	0	-1.7977E+308	42	42	2.22781	40.585	329	330	17.3891	316.784
all0703	all0703	hypothetical protein	Hypothetical	Conserved hypothetical protein	472	809101	809573	26	26	3.21423	14	14	1.87758	-1.7119	30	30	3.58379	1.11497	28	28	3.32286	1.03379
all0706	all0706	probable amidase	Other categories	Other	1087	811998	813085	6	6	0.322083	13	13	0.757053	2.35049	5	5	0.25936	-1.24184	4	4	0.206123	-1.56258
all0707	all0707	two-component sensor histidine kinase	Regulatory functions		1501	813019	814520	0	0	0	1	1	0.0421728	1.7977E+308	2	2	0.0751298	1.7977E+308	2	2	0.0746354	1.7977E+308
all0708	all0708	unknown protein	Hypothetical	No similarity	661	814581	815242	2	2	0.176553	4	4	0.383064	2.16968	1	1	0.0853024	-2.06973	12	12	1.01689	5.75971
all0711	all0711	unknown protein	Hypothetical	No similarity	2023	826760	828783	11	11	0.31728	12	12	0.37549	1.18346	28	28	0.780414	2.4597	34	34	0.94141	2.96713
all0712	all0712	unknown protein	Hypothetical	No similarity	1000	828695	829695	71	71	4.1429	40	40	2.53205	-1.63618	66	66	3.7214	-1.11326	88	88	4.92922	1.1898
all0714	all0714	hypothetical protein	Hypothetical	Conserved hypothetical protein	448	832517	832965	11	11	1.43272	8	8	1.13038	-1.26747	9	9	1.13273	-1.26483	9	9	1.12528	-1.27321
all0721	all0721	unknown protein	Hypothetical	No similarity	1219	839253	840472	45	45	2.15405	35	35	1.81751	-1.18516	80	80	3.7004	1.71789	59	59	2.71109	1.2586
all0723	all0723	probable GTP-binding protein	Regulatory functions		1192	841461	842653	56	57	2.79026	59	59	3.1332	1.12291	358	359	16.9817	6.08606	367	370	17.3869	6.23127
all0726	all0726	unknown protein	Hypothetical	No similarity	1675	843418	845093	5	5	0.174181	2	2	0.0755837	-2.30448	10	10	0.336626	1.93262	2	2	0.0668823	-2.6043
all0727	all0727	glucosamine-6-P isomerase	Energy metabolism	Pentose phosphate pathway	877	845402	846279	23	23	1.53029	20	20	1.44359	-1.06006	12	12	0.771515	-1.98349	22	22	1.40514	-1.08907
all0729	all0729	two-component hybrid sensor and regulator	Regulatory functions		5038	847058	852096	57	57	0.660181	63	63	0.791581	1.19904	68	68	0.76105	1.15279	101	101	1.12295	1.70097
all0732	all0732	transposase	Other categories	Transposon-related functions	1063	854218	855281	0	0	0	0	0	0	1	0	0	0	1	0	0	0	1
all0736	all0736	hypothetical protein	Hypothetical	No similarity	754	857315	858069	30	30	2.32165	23	23	1.93094	-1.20234	34	34	2.54255	1.09515	27	27	2.0058	-1.15746
all0737	all0737	thioredoxin reductase	Photosynthesis and respiration	Soluble electron carriers	1552	858038	859590	55	55	2.06784	60	60	2.44722	1.18346	122	122	4.43232	2.14345	114	114	4.11442	1.98972
all0745	all0745	hypothetical protein	Hypothetical	Conserved hypothetical protein	982	868011	868993	53	53	3.14927	63	63	4.06108	1.28953	122	122	7.00505	2.22434	186	186	10.6096	3.36889
all0746	all0746	hypothetical protein	Hypothetical	Conserved hypothetical protein	580	868980	869560	14	14	1.40847	6	7	0.763981	-1.84359	11	11	1.06937	-1.3171	24	24	2.31782	1.64563
all0748	all0748	hypothetical protein	Hypothetical	Conserved hypothetical protein	571	870939	871510	349	501	51.1974	137	176	19.5114	-2.62397	596	826	81.5655	1.59316	1026	1349	132.334	2.58478
all0753	all0753	hypothetical protein	Hypothetical	Conserved hypothetical protein	496	875160	875656	5	8	0.94114	1	1	0.127624	-7.37434	9	9	1.02311	1.0871	4	4	0.451725	-2.08344
all0754	all0754	unknown protein	Hypothetical	No similarity	484	875552	876036	3	4	0.482237	5	5	0.653939	1.35605	0	0	0	-1.7977E+308	2	2	0.231462	-2.08344
all0759	all0759	WD-repeat containing protein	Other categories	WD repeat proteins	4090	877322	881412	82	82	1.16987	71	71	1.09887	-1.06461	160	160	2.20577	1.88548	135	135	1.84887	1.58041
all0767	all0767	hypothetical protein	Hypothetical	No similarity	658	888329	888987	34	34	3.01508	20	20	1.92405	-1.56705	132	132	11.3113	3.75156	172	172	14.6419	4.85623
all0768	all0768	hypothetical protein	Hypothetical	Conserved hypothetical protein	988	889008	889996	28	28	1.65366	8	8	0.512561	-3.22627	22	22	1.25553	-1.3171	38	38	2.15438	1.30279
all0769	all0769	acetyl-CoA synthetase	Other categories	Other	2851	889974	892825	399	399	8.16623	263	263	5.83944	-1.39846	112	113	2.23483	-3.65408	174	174	3.4186	-2.38877
all0770	all0770	hypothetical protein	Hypothetical	Conserved hypothetical protein	577	893011	893588	556	556	56.227	225	225	24.6842	-2.27785	5	5	0.488604	-115.077	38	38	3.68896	-15.242
all0771	all0771	4-hydroxyphenylpyruvate dioxygenase	Energy metabolism	Pyruvate dehydrogenase	1135	893745	894880	25	25	1.28526	17	17	0.948125	-1.35558	26	26	1.29164	1.00496	18	18	0.888326	-1.44683
all0772	all0772	hypothetical protein	Hypothetical	Conserved hypothetical protein	718	895658	896376	9	9	0.731415	11	11	0.969797	1.32592	7	7	0.549713	-1.33054	8	8	0.62411	-1.17193
all0775	all0775	squalene-hopene-cyclase	Other categories	Other	2014	897674	899688	44	44	1.27479	59	59	1.85441	1.45468	146	146	4.08748	3.20639	154	154	4.28309	3.35983
all0777	all0777	unknown protein	Hypothetical	No similarity	598	901196	901794	26	26	2.53699	23	23	2.43467	-1.04203	69	69	6.50595	2.56444	59	59	5.52645	2.17835
all0778	all0778	similar to serine protease inhibitor	Translation	Degradation of proteins, peptides, and glycopeptides	1225	901826	903051	175	177	8.43108	137	141	7.28611	-1.15714	197	198	9.11364	1.08096	213	215	9.83101	1.16604
all0781	all0781	hypothetical protein	Hypothetical	Conserved hypothetical protein	1525	903537	905062	90	90	3.44365	60	60	2.49054	-1.38269	41	41	1.51592	-2.27165	27	27	0.991721	-3.47239
all0783	all0783	hypothetical protein	Hypothetical	Conserved hypothetical protein	1030	906268	907298	16	16	0.906419	18	18	1.10624	1.22045	28	28	1.53279	1.69104	18	18	0.978884	1.07995
all0788	all0788	phosphoribosylglycinamide formyltransferase	Purines, pyrimidines, nucleosides, and nucleotides	Purine ribonucleotide biosynthesis	823	910382	911205	10	10	0.709	8	8	0.615323	-1.15224	25	25	1.71279	2.41578	46	46	3.13079	4.41578
all0792	all0792	hypothetical protein	Hypothetical	Conserved hypothetical protein	544	916960	917504	14	14	1.50167	9	9	1.04726	-1.4339	1	1	0.103649	-14.4881	9	11	1.13263	-1.32582
all0794	all0794	hypothetical protein	Hypothetical	Conserved hypothetical protein	1735	917732	919467	148	148	4.97747	137	137	4.99843	1.00421	142	145	4.71228	-1.05628	102	103	3.32532	-1.49684
all0796	all0796	unknown protein	Hypothetical	No similarity	1900	919941	921841	99	99	3.04038	81	81	2.69863	-1.12664	111	111	3.29406	1.08344	188	188	5.54243	1.82294
all0797	all0797	chorismate synthase	Amino acid biosynthesis	Aromatic amino acid family	1189	921866	923055	55	55	2.69915	70	70	3.72674	1.38071	119	119	5.64323	2.09074	161	161	7.58472	2.81004
all0800	all0800	molybdopterin precursor biosynthesis protein	Biosynthesis of cofactors, prosthetic groups, and carriers	Molybdopterin	604	924134	924738	11	11	1.06268	11	11	1.15284	1.08484	10	10	0.933525	-1.13835	17	17	1.57655	1.48356
all0802	all0802	unknown protein	Hypothetical	No similarity	3232	925213	928445	26	26	0.469405	34	34	0.665917	1.41864	13	13	0.226796	-2.06973	33	33	0.571924	1.2184
all0807	all0807	ABC transporter, ATP-binding subunit, devA homolog	Transport and binding proteins		796	932506	933302	23	24	1.75932	16	17	1.35191	-1.30135	22	29	2.05422	1.16763	19	23	1.61849	-1.08701
all0808	all0808	ABC transporter, membrane spanning subunit, devC homolog	Transport and binding proteins		1267	933430	934697	0	0	0	2	2	0.0999231	1.7977E+308	18	18	0.801048	1.7977E+308	48	48	2.12207	1.7977E+308
all0809	all0809	ABC transporter, membrane fusion protein, devB homolog	Transport and binding proteins		1321	934675	935996	12	12	0.530059	16	16	0.766708	1.44646	72	72	3.07321	5.79786	172	172	7.29325	13.7593
all0823	all0823	two-component response regulator	Regulatory functions		478	947101	947579	4	4	0.48829	5	5	0.662148	1.35605	21	21	2.47716	5.07313	17	17	1.99213	4.0798
all0824	all0824	two-component hybrid sensor and regulator	Regulatory functions		3109	947548	950657	3	3	0.0563049	4	4	0.0814427	1.44646	19	19	0.344584	6.11997	26	26	0.468434	8.31959
all0825	all0825	two-component sensor histidine kinase	Regulatory functions		2152	950549	952701	6	6	0.162688	0	0	0	-1.7977E+308	34	34	0.890839	5.47576	17	17	0.442489	2.71987
all0827	all0827	putative oxidoreductase	Other categories	Other	1168	952887	954055	9	9	0.44962	11	11	0.59616	1.32592	33	33	1.59307	3.54314	69	69	3.30904	7.35964
all0830	all0830	ABC transporter permease protein	Transport and binding proteins		985	955684	956669	13	13	0.770111	5	5	0.321326	-2.39666	12	12	0.686922	-1.1211	13	13	0.73927	-1.04172
all0832	all0832	ABC transporter, ATP-binding protein	Transport and binding proteins		874	957213	958087	5	5	0.333814	1	1	0.0724271	-4.60896	4	4	0.258054	-1.29358	8	8	0.512713	1.53592
all0833	all0833	periplasmic solute binding protein for ABC transport system	Transport and binding proteins		1120	958146	959266	43	43	2.24025	27	27	1.52601	-1.46804	13	13	0.654467	-3.42301	39	39	1.95048	-1.14856
all0835	all0835	unknown protein	Hypothetical	No similarity	574	961286	961860	2	2	0.203313	0	0	0	-1.7977E+308	11	11	1.08055	5.31471	6	6	0.585511	2.87986
all0839	all0839	hypothetical protein	Hypothetical	Conserved hypothetical protein	1021	964165	965186	17	17	0.971559	10	10	0.619993	-1.56705	16	16	0.883603	-1.09954	16	16	0.877789	-1.10683
all0844	all0844	peptidyl-tRNA hydrolase	Translation	Aminoacyl tRNA synthetases and tRNA modification	712	970117	970829	84	84	6.88407	97	97	8.62391	1.25273	100	100	7.91923	1.15037	95	95	7.47376	1.08566
all0848	all0848	putative alpha-mannosidase	Central intermediary metabolism	Polysaccharides and glycoproteins	3244	972003	975247	36	36	0.647542	45	45	0.878101	1.35605	98	98	1.70337	2.63051	91	91	1.57129	2.42655
all0850	all0850	putative acyltransferase	Hypothetical	No similarity	1045	977077	978122	99	99	5.52796	92	92	5.57294	1.00814	69	69	3.72302	-1.4848	78	78	4.18094	-1.32218
all0852	all0852	hypothetical protein	Hypothetical	Conserved hypothetical protein	709	979396	980105	65	65	5.3495	55	59	5.26767	-1.01553	133	141	11.2134	2.09615	174	179	14.1417	2.64356
all0853	all0853	two-component sensor histidine kinase	Regulatory functions		2125	979973	982098	103	103	2.82829	106	109	3.24698	1.14804	502	507	13.4528	4.7565	332	337	8.88314	3.14082
all0854	all0854	unknown protein	Hypothetical	No similarity	436	982687	983123	170	170	22.7514	134	134	19.455	-1.16944	292	292	37.7624	1.65978	263	263	33.7882	1.4851
all0858	all0858	hypothetical protein	Hypothetical	Conserved hypothetical protein	436	984427	984863	3	3	0.401496	5	5	0.725932	1.80807	15	16	2.06917	5.15366	7	7	0.899306	2.23989
all0859	all0859	apolipoprotein N-acyltransferase	Cell envelope	Membranes, lipoproteins and porins	1603	984789	986392	22	23	0.837221	17	17	0.671318	-1.24713	38	39	1.37181	1.63853	48	48	1.67727	2.00338
all0860	all0860	DNA gyrase A subunit	DNA replication, recombination, and repair		2719	986356	989075	1207	1207	25.9026	996	996	23.188	-1.11707	1343	1343	27.8503	1.07519	1270	1270	26.1632	1.01006
all0861	all0861	hypothetical protein	Hypothetical	Conserved hypothetical protein	1738	989467	991205	123	123	4.12954	106	106	3.86072	-1.06963	356	356	11.5495	2.7968	144	144	4.64097	1.12385
all0862	all0862	transcriptional regulator, rbcR homolog	Regulatory functions		1021	991306	992327	42	42	2.40032	41	41	2.54197	1.05901	212	212	11.7077	4.87757	72	72	3.95005	1.64563
all0872	all0872	unknown protein	Hypothetical	No similarity	3814	1002714	1006528	31	31	0.474271	24	24	0.39833	-1.19065	102	102	1.50793	3.17947	95	95	1.39521	2.94179
all0875	all0875	probable alpha-glucanotransferase	Other categories	Other	1759	1009736	1011495	35	35	1.16104	18	18	0.647768	-1.79237	106	106	3.39784	2.92654	39	39	1.24192	1.06966
all0876	all0876	hypothetical protein	Hypothetical	Conserved hypothetical protein	478	1011687	1012165	4	4	0.48829	2	2	0.264859	-1.84359	19	19	2.24124	4.58997	21	21	2.46086	5.03975
all0878	all0878	probable acetyltransferase	Other categories	Other	919	1012534	1013453	22	22	1.39686	13	13	0.895448	-1.55996	24	24	1.47251	1.05416	16	16	0.975215	-1.43236
all0879	all0879	alcohol dehydrogenase	Other categories	Other	1087	1013426	1014513	0	0	0	4	4	0.23294	1.7977E+308	3	3	0.155616	1.7977E+308	1	1	0.0515307	1.7977E+308
all0886	all0886	serine/threonine kinase with two-component sensor domain	Regulatory functions		5653	1020118	1025771	12	12	0.123865	9	9	0.10078	-1.22906	10	10	0.0997433	-1.24184	23	23	0.2279	1.83991
all0887	all0887	hypothetical protein	Hypothetical	Conserved hypothetical protein	640	1025962	1026602	5	5	0.455865	4	4	0.395633	-1.15224	8	8	0.704811	1.5461	9	9	0.787695	1.72791
all0888	all0888	ribose 5-phosphate isomerase	Other categories	Other	811	1026827	1027638	77	77	5.54008	77	77	6.01011	1.08484	158	158	10.985	1.98282	217	217	14.9877	2.70532
all0889	all0889	hypothetical protein	Hypothetical	No similarity	1918	1027722	1029640	532	532	16.1849	365	365	12.0464	-1.34354	334	334	9.81885	-1.64835	322	322	9.40379	-1.7211
all0891	all0891	hypothetical protein	Hypothetical	Conserved hypothetical protein	523	1030261	1030784	117	117	13.0536	49	49	5.93072	-2.20102	77	77	8.30141	-1.57246	105	105	11.2456	-1.16077
all0899	all0899	hypothetical protein	Hypothetical	Conserved hypothetical protein	442	1036993	1037435	4	4	0.528061	2	2	0.286431	-1.84359	7	7	0.892973	1.69104	6	6	0.76037	1.43993
all0902	all0902	hypothetical protein	Hypothetical	Conserved hypothetical protein	847	1044042	1044889	5	5	0.344455	1	1	0.0747359	-4.60896	4	4	0.26628	-1.29358	16	16	1.05811	3.07185
all0903	all0903	putative thiosulfate sulfurtransferase	Other categories	Other	961	1044883	1045844	4	4	0.242875	1	1	0.0658703	-3.68717	4	4	0.234693	-1.03486	19	19	1.10745	4.55977
all0906	all0906	hypothetical protein	Hypothetical	Conserved hypothetical protein	829	1048367	1049196	18	18	1.26696	7	7	0.53451	-2.37032	12	12	0.816187	-1.5523	16	16	1.08109	-1.17193
all0907	all0907	ABC phosphate transport system ATP-binding protein	Transport and binding proteins		886	1049278	1050164	48	48	3.16121	27	27	1.92905	-1.63874	65	65	4.13659	1.30855	52	52	3.2875	1.03995
all0908	all0908	ABC phosphate transport system ATP-binding protein	Transport and binding proteins		883	1050819	1051702	7	7	0.462576	4	4	0.286756	-1.61314	6	6	0.383136	-1.20734	5	5	0.317179	-1.45841
all0909	all0909	ABC phosphate transport system permease protein	Transport and binding proteins		979	1051772	1052751	0	0	0	1	1	0.0646592	1.7977E+308	1	1	0.0575944	1.7977E+308	0	0	0	1
all0910	all0910	ABC phosphate transport system permease protein	Transport and binding proteins		1132	1052680	1053812	0	0	0	1	1	0.0559199	1.7977E+308	1	2	0.0996199	1.7977E+308	3	3	0.148447	1.7977E+308
all0911	all0911	ABC phosphate transport system phosphate-binding periplasmic protein	Transport and binding proteins		1144	1053741	1054885	5	5	0.255029	5	5	0.276667	1.08484	4	4	0.19715	-1.29358	2	2	0.0979264	-2.6043
all0914	all0914	probable glycosyl transferase	Other categories	Other	1114	1057870	1058984	33	33	1.72852	48	48	2.72753	1.57795	261	261	13.2105	7.64264	97	97	4.87733	2.82168
all0915	all0915	probable glycosyl transferase	Other categories	Other	1006	1058946	1059952	22	22	1.27606	20	20	1.25848	-1.01397	108	108	6.05325	4.74371	51	51	2.83967	2.22534
all0916	all0916	ABC transporter ATP binding subunit	Transport and binding proteins		1381	1059867	1061248	14	14	0.591535	20	20	0.916746	1.54977	365	365	14.9026	25.1931	137	139	5.63789	9.53096
all0917	all0917	ABC transporter permease protein	Transport and binding proteins		946	1061147	1062093	1	1	0.0616815	2	2	0.133829	2.16968	43	43	2.56295	41.5514	14	14	0.828958	13.4393
all0918	all0918	unknown protein	Hypothetical	No similarity	823	1062148	1062971	13	13	0.9217	11	11	0.846069	-1.08939	1156	1156	79.1992	85.9273	257	257	17.4916	18.9775
all0919	all0919	probable glycosyltransferase	Other categories	Other	1390	1063223	1064613	3	3	0.125937	5	5	0.227703	1.80807	289	289	11.7232	93.0879	111	111	4.47305	35.5182
all0921	all0921	hypothetical protein	Hypothetical	Conserved hypothetical protein	451	1066559	1067010	55	55	7.11594	52	52	7.2986	1.02567	45	45	5.62599	-1.26483	77	77	9.56335	1.34393
all0924	all0924	hypothetical protein	Hypothetical	No similarity	538	1069137	1069675	6	6	0.650751	4	4	0.470642	-1.38269	27	27	2.82972	4.3484	16	16	1.66584	2.55987
all0926	all0926	two-component hybrid sensor and regulator	Regulatory functions		6052	1070497	1076549	143	143	1.37874	163	163	1.70491	1.23657	497	497	4.63042	3.35844	385	385	3.56334	2.58449
all0927	all0927	methyl-accepting chemotaxis protein	Cellular processes	Chemotaxis	3043	1076560	1079603	151	154	2.95301	160	165	3.43237	1.16233	404	416	7.70822	2.61029	310	318	5.85357	1.98224
all0929	all0929	two-component system, regulatory protein	Regulatory functions		466	1080043	1080509	42	44	5.50951	42	48	6.52031	1.18346	47	50	6.04988	1.09808	72	77	9.25551	1.67992
all0930	all0930	two-component system, regulatory protein	Regulatory functions		1339	1080681	1082020	32	32	1.39449	21	21	0.992776	-1.40464	67	67	2.82135	2.02321	69	69	2.88645	2.0699
all0932	all0932	hypothetical protein	Hypothetical	Conserved hypothetical protein	1129	1084311	1085440	6	6	0.310101	4	4	0.224274	-1.38269	23	23	1.14867	3.70419	18	18	0.893047	2.87986
all0934	all0934	site-specific DNA-methyltransferase	DNA replication, recombination, and repair		1534	1086195	1087729	49	49	1.86387	56	56	2.31087	1.23982	202	202	7.42487	3.98357	166	166	6.06148	3.25208
all0935	all0935	hypothetical protein	Hypothetical	Conserved hypothetical protein	412	1087753	1088165	29	29	4.10721	25	25	3.8411	-1.06928	114	114	15.6016	3.7986	71	71	9.65288	2.35023
all0936	all0936	c-type cytochrome synthesis protein	Other categories	Other	1156	1088238	1089394	63	63	3.18001	49	49	2.68319	-1.18516	68	68	3.31676	1.043	71	71	3.4403	1.08185
all0937	all0937	unknown protein	Hypothetical	No similarity	1846	1089457	1091303	23	23	0.727013	24	24	0.822986	1.13201	104	104	3.17661	4.3694	88	88	2.67022	3.67286
all0938	all0938	hypothetical protein (ycf21)	Hypothetical	Conserved hypothetical protein	514	1091454	1091968	5	5	0.567614	0	0	0	-1.7977E+308	9	9	0.987284	1.73936	4	4	0.435906	-1.30215
all0945	all0945	succinate dehydrogenase iron-sulfur protein subunit	Energy metabolism	TCA cycle	1102	1097271	1098373	72	72	3.81239	92	92	5.28468	1.38619	61	61	3.12112	-1.22148	71	71	3.60888	-1.05639
all0948	all0948	heme O synthase	Biosynthesis of cofactors, prosthetic groups, and carriers	Cobalamin, heme, phycobilin and porphyrin	1057	1101731	1102788	21	21	1.15929	9	9	0.538989	-2.15085	145	145	7.73492	6.67214	211	211	11.1816	9.64524
all0949	all0949	hypothetical protein	Hypothetical	Conserved hypothetical protein	1102	1102853	1103955	134	134	7.09527	95	95	5.45701	-1.30021	795	795	40.6769	5.73296	703	703	35.733	5.03617
all0954	all0954	similar to potassium channel protein	Transport and binding proteins		1012	1108681	1109693	19	19	1.09552	9	9	0.562956	-1.94601	24	24	1.33719	1.2206	13	13	0.719546	-1.52251
all0955	all0955	hypothetical protein	Hypothetical	Conserved hypothetical protein	841	1109945	1110786	1	1	0.0693825	5	5	0.376345	5.42421	31	31	2.0784	29.9556	12	12	0.799247	11.5194
all0956	all0956	unknown protein	Hypothetical	No similarity	433	1110655	1111088	0	0	0	0	0	0	1	0	0	0	1	0	0	0	1
all0958	all0958	unknown protein	Hypothetical	No similarity	1528	1112392	1113920	4	4	0.152751	5	5	0.207138	1.35605	5	5	0.184506	1.20789	6	6	0.21995	1.43993
all0959	all0959	unknown protein	Hypothetical	No similarity	1510	1113863	1115373	17	17	0.656928	14	14	0.5869	-1.11932	8	8	0.298728	-2.19909	22	22	0.816096	1.24229
all0961	all0961	molybdopterin-guanine dinucleotide biosynthesis protein A	Biosynthesis of cofactors, prosthetic groups, and carriers	Molybdopterin	724	1117294	1118018	6	6	0.483569	4	4	0.349731	-1.38269	11	11	0.856676	1.77157	5	5	0.386836	-1.25006
all0962	all0962	unknown protein	Hypothetical	No similarity	418	1118092	1118510	0	0	0	0	1	0.151439	1.7977E+308	0	0	0	1	0	0	0	1
all0966	all0966	hypothetical protein	Hypothetical	No similarity	2170	1123881	1126051	63	63	1.69405	46	46	1.34187	-1.26246	106	106	2.75428	1.62586	63	63	1.62621	-1.04172
all0967	all0967	hypothetical protein	Hypothetical	Conserved hypothetical protein	1588	1126139	1127727	38	38	1.3963	59	59	2.35187	1.68436	22	22	0.781151	-1.78749	83	83	2.92768	2.09674
all0969	all0969	hypothetical protein	Hypothetical	Conserved hypothetical protein	1732	1129407	1131139	97	97	3.26791	46	46	1.68121	-1.94378	44	44	1.43241	-2.2814	38	38	1.22894	-2.65912
all0976	all0976	hypothetical protein	Hypothetical	Conserved hypothetical protein	850	1137869	1138719	1	1	0.0686479	3	3	0.223416	3.25453	12	12	0.796022	11.5957	17	17	1.12028	16.3192
all0978	all0978	two-component hybrid sensor and regulator	Regulatory functions		3661	1139018	1142679	37	37	0.589723	20	20	0.345814	-1.70532	65	65	1.0011	1.69757	53	53	0.810909	1.37507
all0979	all0979	unknown protein	Hypothetical	No similarity	763	1144092	1144855	135	135	10.3242	103	103	8.54526	-1.20818	306	306	22.6131	2.1903	186	186	13.6548	1.3226
all0980	all0980	D-alanyl-D-alanine ligase	Cell envelope	Murein sacculus and peptidoglycan	1195	1144904	1146099	75	75	3.66218	31	31	1.64213	-2.23014	232	232	10.9467	2.98912	212	212	9.93719	2.71347
all0983	all0983	putative metalloprotease	Translation	Degradation of proteins, peptides, and glycopeptides	1183	1148973	1150156	76	76	3.74865	56	56	2.99651	-1.251	82	82	3.90834	1.0426	54	54	2.55685	-1.46612
all0984	all0984	hypothetical protein	Hypothetical	Conserved hypothetical protein	556	1150470	1151026	11	11	1.15442	5	5	0.569256	-2.02794	27	27	2.73811	2.37185	21	21	2.11563	1.83264
all0985	all0985	hypothetical protein	Hypothetical	Conserved hypothetical protein	1309	1151300	1152609	367	367	16.3596	254	254	12.2831	-1.33188	443	443	19.0821	1.16642	343	343	14.6774	-1.11461
all0988	all0988	N-acetyl-glucosamine-6-phosphate deacetylase	Amino acid biosynthesis	Aromatic amino acid family	1300	1154075	1155375	19	19	0.852818	13	13	0.633013	-1.34724	37	37	1.6048	1.88176	38	38	1.63733	1.9199
all0993	all0993	unknown protein	Hypothetical	No similarity	3310	1161999	1165309	31	31	0.546487	55	55	1.05183	1.92472	102	102	1.73754	3.17947	111	111	1.87841	3.43725
all0995	all0995	unknown protein	Hypothetical	No similarity	577	1165952	1166529	3	3	0.303383	3	3	0.329123	1.08484	10	10	0.977208	3.22103	10	10	0.970778	3.19984
all0997	all0997	unknown protein	Hypothetical	No similarity	511	1168548	1169059	19	19	2.1696	22	22	2.7253	1.25613	4	4	0.441369	-4.9156	11	11	1.20578	-1.79933
all1003	all1003	hypothetical protein	Hypothetical	Conserved hypothetical protein	499	1174705	1175204	3	3	0.350806	6	6	0.761138	2.16968	9	9	1.01696	2.89893	3	3	0.336757	-1.04172
all1006	all1006	unknown protein	Hypothetical	No similarity	820	1176844	1177664	49	49	3.48681	29	29	2.2387	-1.55751	30	30	2.06286	-1.69028	232	232	15.8478	4.54508
all1007	all1007	unknown protein	Hypothetical	No similarity	1543	1177716	1179259	61	61	2.3068	66	66	2.70764	1.17376	64	64	2.33871	1.01383	416	416	15.1016	6.54656
all1009	all1009	unknown protein	Hypothetical	No similarity	478	1180362	1180840	79	79	9.64373	68	68	9.00521	-1.07091	96	96	11.3242	1.17425	76	76	8.90597	-1.08284
all1011	all1011	maltose transacetylase	Other categories	Other	679	1181535	1182214	4	4	0.343745	4	4	0.372909	1.08484	21	21	1.74386	5.07313	22	22	1.81488	5.27974
all1012	all1012	two-component response regulator	Regulatory functions		1399	1182299	1183698	24	24	1.00101	15	15	0.678713	-1.47487	63	63	2.53913	2.53657	79	79	3.16304	3.15984
all1019	all1019	methionine aminopeptidase	Translation	Protein modification and translation factors	928	1189168	1190096	265	265	16.6626	195	195	13.3015	-1.25269	550	550	33.4178	2.00555	559	559	33.7411	2.02496
all1020	all1020	hypothetical protein	Hypothetical	Conserved hypothetical protein	670	1190137	1190807	20	20	1.74181	15	15	1.41719	-1.22906	91	92	7.7424	4.44503	85	86	7.18984	4.1278
all1021	all1021	probable proteinase	Translation	Degradation of proteins, peptides, and glycopeptides	2938	1190742	1193680	87	87	1.72788	77	77	1.65902	-1.04151	312	314	6.02616	3.4876	340	341	6.50127	3.76257
all1022	all1022	hypothetical protein	Hypothetical	Conserved hypothetical protein	529	1193693	1194222	45	45	4.96367	35	40	4.78649	-1.03702	47	48	5.11621	1.03073	33	33	3.49425	-1.42052
all1023	all1023	hypothetical protein	Hypothetical	Conserved hypothetical protein	613	1194349	1194962	186	186	17.7051	169	169	17.4517	-1.01452	185	185	17.0166	-1.04046	191	191	17.4529	-1.01445
all1027	all1027	ABC transporter, periplasmic sugar-binding protein	Transport and binding proteins		1399	1197399	1198798	39	39	1.62665	51	51	2.30762	1.41864	233	233	9.39076	5.77309	191	191	7.64736	4.70131
all1032	all1032	putative acetyltransferase	Hypothetical	No similarity	538	1204411	1204949	12	12	1.3015	8	8	0.941283	-1.38269	15	15	1.57207	1.20789	28	28	2.91522	2.23989
all1033	all1033	unknown protein	Hypothetical	No similarity	427	1205014	1205441	5	10	1.36653	5	7	1.03773	-1.31685	5	10	1.32049	-1.03486	14	20	2.6236	1.9199
all1034	all1034	hypothetical protein	Hypothetical	Conserved hypothetical protein	472	1205337	1205809	5	9	1.11262	15	20	2.68226	2.41076	41	64	7.64541	6.87154	35	45	5.34031	4.79976
all1035	all1035	transcriptional regulator	Regulatory functions		541	1205855	1206396	4	4	0.431428	2	2	0.234016	-1.84359	3	3	0.31267	-1.37982	4	4	0.414151	-1.04172
all1043	all1043	hypothetical protein	Hypothetical	Conserved hypothetical protein	811	1214612	1215423	60	60	4.31694	53	53	4.13683	-1.04354	131	131	9.10779	2.10978	60	60	4.14406	-1.04172
all1051	all1051	glycerophosphoryl diester phosphodiesterase	Other categories	Other	1270	1222203	1223473	17	17	0.781072	13	13	0.647966	-1.20542	5	5	0.221988	-3.51854	9	9	0.396949	-1.96769
all1053	all1053	glutamyl-tRNA (Gln) amidotransferase subunit A	Translation	Aminoacyl tRNA synthetases and tRNA modification	1561	1224826	1226387	28	28	1.04665	25	25	1.01379	-1.03241	98	98	3.53986	3.38209	104	104	3.73187	3.56554
all1058	all1058	hypothetical protein	Hypothetical	Conserved hypothetical protein	3166	1230573	1233739	18	18	0.331747	7	8	0.159953	-2.07403	25	25	0.445238	1.3421	17	17	0.300769	-1.103
all1059	all1059	sucrose synthase	Energy metabolism	Sugars	2518	1233669	1236187	7	7	0.162214	7	7	0.175977	1.08484	13	13	0.291105	1.79458	5	5	0.111227	-1.45841
all1061	all1061	probable formate dehydrogenase	Transport and binding proteins		2347	1237673	1240020	119	119	2.95856	106	106	2.85894	-1.03484	196	196	4.70875	1.59157	160	160	3.81859	1.29069
all1062	all1062	peptide methionine sulfoxide reductase	Translation	Protein modification and translation factors	592	1240250	1240842	36	36	3.54835	45	45	4.81176	1.35605	24	24	2.28587	-1.5523	38	38	3.59549	1.01328
all1065	all1065	unknown protein	Hypothetical	No similarity	886	1242515	1243401	133	133	8.75919	128	128	9.14511	1.04406	156	156	9.92781	1.13342	136	136	8.59807	-1.01874
all1068	all1068	two-component hybrid sensor and regulator	Regulatory functions		3643	1244250	1247893	13	13	0.208224	8	8	0.139009	-1.49791	11	11	0.170254	-1.22302	12	12	0.184509	-1.12853
all1069	all1069	methyl-accepting chemotaxis protein	Cellular processes	Chemotaxis	3409	1247985	1251394	18	18	0.3081	14	14	0.259964	-1.18516	38	38	0.62852	2.03999	48	48	0.788697	2.55987
all1070	all1070	purine-binding chemotaxis protein cheW	Cellular processes	Chemotaxis	601	1251440	1252041	10	10	0.970893	1	2	0.210653	-4.60896	0	0	0	-1.7977E+308	7	7	0.652408	-1.48817
all1071	all1071	two-component response regulator	Regulatory functions		463	1251961	1252424	2	2	0.252055	1	1	0.13672	-1.84359	0	0	0	-1.7977E+308	0	0	0	-1.7977E+308
all1072	all1072	two-component response regulator	Regulatory functions		1285	1252600	1253885	76	76	3.45109	72	72	3.54684	1.02775	17	17	0.745948	-4.62645	24	24	1.04617	-3.29877
all1075	all1075	parA family protein	Other categories	Other	985	1258346	1259331	98	98	5.80545	83	83	5.33402	-1.08838	145	145	8.30031	1.42975	209	209	11.8852	2.04725
all1076	all1076	hypothetical protein	Hypothetical	Conserved hypothetical protein	1087	1259587	1260674	60	60	3.22083	73	73	4.25115	1.31989	83	83	4.30538	1.33673	48	48	2.47347	-1.30215
all1079	all1079	probable potassium channel protein	Transport and binding proteins		1117	1262649	1263766	6	6	0.313433	13	13	0.736721	2.35049	22	22	1.11053	3.54314	29	29	1.45425	4.63977
all1082	all1082	hypothetical protein	Hypothetical	Conserved hypothetical protein	469	1266650	1267119	36	36	4.47894	22	22	2.96936	-1.50839	19	19	2.28425	-1.9608	18	18	2.14979	-2.08344
all1084	all1084	unknown protein	Hypothetical	No similarity	1936	1268304	1270240	0	0	0	0	0	0	1	4	4	0.116498	1.7977E+308	8	8	0.231462	1.7977E+308
all1087	all1087	anti-sigma factor antagonist	Transcription	RNA synthesis, modification, and DNA transcription	490	1272693	1273183	17	17	2.02441	15	15	1.9378	-1.0447	266	266	30.6089	15.1199	191	191	21.834	10.7853
all1088	all1088	two-component sensor histidine kinase	Regulatory functions		1507	1273902	1275409	7	7	0.271038	9	9	0.378044	1.3948	52	52	1.9456	7.17831	63	63	2.34166	8.63957
all1089	all1089	hypothetical protein	Hypothetical	Conserved hypothetical protein	1447	1275568	1277015	17	17	0.68553	13	13	0.568706	-1.20542	93	93	3.62391	5.28629	76	76	2.94199	4.29155
all1090	all1090	hypothetical protein	Hypothetical	Conserved hypothetical protein	1537	1277054	1278591	42	42	1.59449	34	34	1.40029	-1.13869	124	126	4.62231	2.89893	100	100	3.64436	2.2856
all1091	all1091	unknown protein	Hypothetical	No similarity	466	1278527	1278993	2	2	0.250432	7	7	0.950878	3.79695	17	17	2.05696	8.21364	32	32	3.84645	15.3592
all1099	all1099	transposase	Other categories	Transposon-related functions	1063	1287082	1288145	0	0	0	0	0	0	1	0	0	0	1	0	0	0	1
all1100	all1100	iron(III) dicitrate-binding periplasmic protein	Transport and binding proteins		1096	1288407	1289503	2	2	0.106479	2	2	0.115513	1.08484	20	20	1.02892	9.6631	15	15	0.766613	7.19964
all1101	all1101	ferrichrome iron receptor	Transport and binding proteins		2758	1289636	1292394	19	19	0.401981	22	22	0.504942	1.25613	40	40	0.817765	2.03434	58	58	1.17796	2.93038
all1103	all1103	transcriptional regulator	Regulatory functions		439	1292935	1293374	15	15	1.99376	6	6	0.865166	-2.30448	13	13	1.66971	-1.19407	24	24	3.06226	1.53592
all1106	all1106	similar to neoxanthin cleavage enzyme	Other categories	Other	1528	1294383	1295911	150	150	5.72814	129	129	5.34416	-1.07185	382	382	14.0962	2.46087	333	333	12.2072	2.13109
all1110	all1110	chromate transport protein	Transport and binding proteins		1309	1299481	1300790	31	31	1.38187	27	27	1.30568	-1.05835	30	30	1.29224	-1.06936	22	22	0.94141	-1.46788
all1116	all1116	unknown protein	Hypothetical	No similarity	1057	1306902	1307959	16	16	0.883265	14	14	0.838428	-1.05348	22	22	1.17357	1.32868	23	23	1.21885	1.37993
all1119	all1119	hypothetical protein	Hypothetical	No similarity	868	1311474	1312342	0	0	0	0	0	0	1	1	1	0.0649595	1.7977E+308	0	1	0.0645321	1.7977E+308
all1122	all1122	hypothetical protein	Hypothetical	Conserved hypothetical protein	613	1318855	1319468	33	33	3.14123	42	42	4.33712	1.38071	24	24	2.20756	-1.42294	24	24	2.19304	-1.43236
all1123	all1123	hypothetical protein	Hypothetical	Conserved hypothetical protein	592	1319527	1320119	0	0	0	1	1	0.106928	1.7977E+308	7	7	0.666713	1.7977E+308	8	8	0.756944	1.7977E+308
all1124	all1124	probable glutathione S-transferase	Biosynthesis of cofactors, prosthetic groups, and carriers	Thioredoxin, glutaredoxin, and glutathione	799	1320297	1321096	8	8	0.584237	18	18	1.42606	2.4409	26	26	1.8348	3.14051	25	25	1.75262	2.99985
all1126	all1126	NADH dehydrogenase	Photosynthesis and respiration	NADH dehydrogenase	1471	1321643	1323114	30	30	1.19002	31	34	1.46312	1.22949	31	32	1.22659	1.03073	431	451	17.1735	14.4313
all1127	all1127	NADH dehydrogenase	Photosynthesis and respiration	NADH dehydrogenase	1462	1323382	1324844	172	172	6.86479	92	93	4.02669	-1.70482	451	451	17.3937	2.53376	539	539	20.6508	3.00822
all1130	all1130	unknown protein	Hypothetical	No similarity	670	1329941	1330611	6	6	0.522544	10	10	0.944796	1.80807	27	27	2.27223	4.3484	25	25	2.09007	3.9998
all1140	all1140	similar to N-acetylmuramoyl-L-alanine amidase	Hypothetical	No similarity	1042	1339556	1340598	164	164	9.18379	172	172	10.449	1.13776	428	428	23.16	2.52183	587	587	31.5548	3.43593
all1141	all1141	prephenate dehydrogenase	Amino acid biosynthesis	Aromatic amino acid family	946	1340975	1341921	10	10	0.616815	15	15	1.00372	1.62726	12	12	0.715242	1.15957	11	11	0.651324	1.05595
all1145	all1145	two-component sensor histidine kinase	Regulatory functions		2026	1345294	1347320	3	3	0.0864028	11	11	0.343689	3.97776	26	26	0.723597	8.37469	25	25	0.691188	7.9996
all1149	all1149	hypothetical protein	Hypothetical	Conserved hypothetical protein	589	1355018	1355607	6	6	0.594404	7	7	0.752308	1.26565	16	16	1.53168	2.57683	4	4	0.3804	-1.56258
all1151	all1151	hypothetical protein	Hypothetical	Conserved hypothetical protein	823	1356142	1356965	15	15	1.0635	14	14	1.07681	1.01252	36	36	2.46641	2.31915	28	28	1.9057	1.79191
all1154	all1154	unknown protein	Hypothetical	No similarity	1210	1358921	1360131	51	51	2.45941	42	42	2.19724	-1.11932	74	74	3.44833	1.4021	86	86	3.98115	1.61874
all1161	all1161	probable hydrolase	Other categories	Other	928	1366097	1367025	7	7	0.440145	5	5	0.341063	-1.29051	4	4	0.243038	-1.81101	11	11	0.663958	1.5085
all1162	all1162	hypothetical protein	Hypothetical	Conserved hypothetical protein	511	1367207	1367718	117	117	13.3601	119	119	14.7414	1.10339	200	200	22.0684	1.65181	311	311	34.0906	2.55167
all1163	all1163	hypothetical protein	Hypothetical	Conserved hypothetical protein	565	1367695	1368260	170	170	17.5568	135	135	15.1251	-1.16078	135	135	13.4725	-1.30316	350	350	34.6989	1.97637
all1164	all1164	hypothetical protein	Hypothetical	Conserved hypothetical protein	481	1368247	1368728	1233	1254	152.124	682	689	90.6749	-1.67769	1197	1219	142.896	-1.06458	1303	1335	155.465	1.02196
all1168	all1168	unknown protein	Hypothetical	No similarity	1450	1370621	1372071	10	10	0.402419	6	6	0.261936	-1.53632	35	36	1.3999	3.47872	77	79	3.05179	7.58362
all1169	all1169	cysteine synthase	Amino acid biosynthesis	Serine family / Sulfur assimilation	1198	1371970	1373168	5	5	0.243534	8	8	0.422713	1.73575	51	55	2.58862	10.6294	44	45	2.10403	8.63957
all1172	all1172	hypothetical protein	Hypothetical	Conserved hypothetical protein	817	1375840	1376657	171	171	12.2129	101	101	7.8255	-1.56066	355	355	24.5002	2.00608	358	358	24.5446	2.00972
all1173	all1173	DNA-binding protein, starvation-inducible	Other categories	Adaptations and atypical conditions	667	1376789	1377456	18	18	1.57468	22	22	2.0879	1.32592	66	66	5.57931	3.54314	71	71	5.9625	3.78648
all1175	all1175	hypothetical protein	Hypothetical	Conserved hypothetical protein	2743	1378590	1381333	26	26	0.553087	24	24	0.553858	1.00139	71	71	1.45947	2.63877	52	52	1.06187	1.9199
all1176	all1176	hypothetical protein	Hypothetical	Conserved hypothetical protein	2707	1381850	1384557	21	21	0.452665	16	16	0.374149	-1.20985	51	51	1.06229	2.34675	47	47	0.972535	2.14846
all1177	all1177	two-component hybrid sensor and regulator	Regulatory functions		1423	1384525	1385948	32	32	1.31217	24	24	1.06763	-1.22906	69	69	2.73405	2.08361	41	41	1.61389	1.22994
all1178	all1178	two-component hybrid sensor and regulator	Regulatory functions		2869	1385844	1388713	6	6	0.12203	7	7	0.154447	1.26565	26	26	0.510982	4.18735	15	15	0.292858	2.39988
all1179	all1179	hypothetical protein	Hypothetical	Conserved hypothetical protein	820	1388744	1389564	3	3	0.213478	1	1	0.0771967	-2.76538	0	0	0	-1.7977E+308	2	2	0.136619	-1.56258
all1186	all1186	hypothetical protein	Hypothetical	Conserved hypothetical protein	1558	1396559	1398117	9	9	0.337071	13	13	0.528188	1.56699	12	12	0.434287	1.28841	39	39	1.40214	4.15979
all1188	all1188	putative oxidoreductase	Other categories	Other	1171	1398585	1399756	3	3	0.149489	3	3	0.162172	1.08484	5	5	0.240755	1.61052	13	13	0.621845	4.15979
all1189	all1189	hypothetical protein	Hypothetical	Conserved hypothetical protein	1156	1399745	1400901	5	5	0.252382	9	9	0.49283	1.95272	38	38	1.85348	7.34396	39	39	1.88974	7.48763
all1191	all1191	two-component sensor histidine kinase	Regulatory functions		1408	1401546	1402954	73	73	3.02528	65	65	2.92229	-1.03524	79	79	3.16364	1.04573	90	90	3.58043	1.1835
all1193	all1193	hypothetical protein	Hypothetical	Conserved hypothetical protein	604	1405528	1406132	0	0	0	0	0	0	1	1	1	0.0933525	1.7977E+308	1	1	0.0927382	1.7977E+308
all1205	all1205	hypothetical protein	Hypothetical	Conserved hypothetical protein	1027	1419979	1421006	46	46	2.61357	66	66	4.06805	1.55651	26	26	1.42747	-1.83091	51	51	2.78161	1.0643
all1210	all1210	hypothetical protein	Hypothetical	Conserved hypothetical protein	2821	1424977	1427798	36	36	0.744638	47	47	1.05465	1.41632	73	73	1.45909	1.95946	93	93	1.84661	2.47988
all1211	all1211	hypothetical protein	Hypothetical	Conserved hypothetical protein	1441	1427789	1429230	84	84	3.40143	100	100	4.39287	1.29148	88	88	3.44335	1.01233	89	89	3.45957	1.01709
all1214	all1214	probable undecaprenol kinase	Other categories	Other	1063	1430868	1431931	33	33	1.81145	31	31	1.84604	1.01909	268	268	14.2156	7.84761	126	126	6.63946	3.66527
all1219	all1219	hypothetical protein	Hypothetical	Conserved hypothetical protein	2314	1436854	1439168	15	15	0.378246	28	28	0.765962	2.02504	98	98	2.38795	6.31323	39	39	0.944054	2.49588
all1220	all1220	hypothetical protein	Hypothetical	Conserved hypothetical protein	1084	1439625	1440709	39	39	2.09933	40	40	2.33584	1.11266	141	141	7.3342	3.49358	84	84	4.34056	2.06759
all1225	all1225	hypothetical protein	Hypothetical	Conserved hypothetical protein	1048	1445995	1447043	205	205	11.414	146	146	8.81869	-1.2943	461	461	24.8029	2.17302	469	469	25.0673	2.19618
all1226	all1226	unknown protein	Hypothetical	No similarity	1195	1447014	1448209	64	64	3.12506	39	39	2.0659	-1.51269	133	133	6.27547	2.00811	103	103	4.82798	1.54492
all1227	all1227	hypothetical protein	Hypothetical	Conserved hypothetical protein	1153	1448229	1449382	64	65	3.2895	68	68	3.7333	1.13491	80	83	4.05893	1.2339	92	95	4.61519	1.40301
all1228	all1228	hypothetical protein	Hypothetical	Conserved hypothetical protein	997	1449317	1450314	59	59	3.45305	50	51	3.23808	-1.06639	43	43	2.43185	-1.41993	26	27	1.51693	-2.27635
all1235	all1235	probable amidase	Other categories	Other	1504	1464013	1465517	23	23	0.892331	4	4	0.168355	-5.30031	27	27	1.01223	1.13436	28	28	1.04281	1.16864
all1237	all1237	hypothetical protein	Hypothetical	Conserved hypothetical protein	2158	1467390	1469548	103	103	2.78504	122	122	3.57867	1.28496	179	179	4.67697	1.67932	211	211	5.4768	1.9665
all1239	all1239	hypothetical protein	Hypothetical	Conserved hypothetical protein	934	1471214	1472148	349	349	21.8034	199	199	13.4871	-1.61661	469	469	28.3132	1.29857	448	448	26.8675	1.23226
all1248	all1248	pyridoxamine 5-phosphate oxidase	Biosynthesis of cofactors, prosthetic groups, and carriers	Pyridoxine	745	1482029	1482774	10	10	0.783231	5	5	0.424841	-1.84359	35	35	2.64895	3.38209	30	30	2.25559	2.87986
all1251	all1251	hypothetical protein	Hypothetical	Conserved hypothetical protein	745	1484231	1484976	1	1	0.0783231	6	6	0.509809	6.50905	25	25	1.89211	24.1578	5	5	0.375932	4.79976
all1252	all1252	unknown protein	Hypothetical	No similarity	616	1485294	1485910	8	8	0.757801	4	4	0.411047	-1.84359	18	18	1.64761	2.1742	22	22	2.0005	2.63987
all1253	all1253	unknown protein	Hypothetical	No similarity	817	1485929	1486746	13	13	0.928469	14	14	1.08472	1.16829	13	13	0.897189	-1.03486	9	9	0.617044	-1.5047
all1256	all1256	unknown protein	Hypothetical	No similarity	1603	1491369	1492972	33	33	1.20123	34	34	1.34264	1.11772	39	39	1.37181	1.142	34	34	1.18807	-1.01108
all1265	all1265	hypothetical protein	Hypothetical	Conserved hypothetical protein	502	1501100	1501602	1	1	0.116236	0	0	0	-1.7977E+308	3	3	0.336961	2.89893	0	0	0	-1.7977E+308
all1267	all1267	aconitate hydratase	Energy metabolism	TCA cycle	2731	1503598	1506329	184	184	3.93135	144	144	3.33775	-1.17785	262	262	5.40932	1.37594	432	432	8.86049	2.2538
all1268	all1268	unknown protein	Hypothetical	No similarity	496	1506484	1506980	3	3	0.352928	3	3	0.382871	1.08484	11	11	1.25047	3.54314	18	18	2.03276	5.75971
all1272	all1272	probable glycogen phosphorylase	Central intermediary metabolism	Polysaccharides and glycoproteins	2665	1510513	1513178	187	187	4.0944	134	134	3.18288	-1.28638	1595	1595	33.7463	8.24206	1022	1022	21.4807	5.24637
all1273	all1273	unknown protein	Hypothetical	No similarity	424	1513353	1513777	4	4	0.550478	11	12	1.79155	3.25453	19	19	2.52668	4.58997	14	16	2.11373	3.83981
all1279	all1279	two-component hybrid sensor and regulator	Regulatory functions		1597	1519409	1521006	62	66	2.41149	66	73	2.89355	1.1999	159	167	5.89623	2.44506	187	196	6.87459	2.85077
all1280	all1280	two-component sensor histidine kinase	Regulatory functions		2926	1520927	1523853	35	35	0.697975	38	38	0.822095	1.17783	64	67	1.29111	1.84979	74	75	1.43576	2.05704
all1281	all1281	two-component response regulator	Regulatory functions		742	1524409	1525151	7	7	0.550478	12	12	1.02374	1.85973	33	33	2.50768	4.55546	18	18	1.35883	2.46845
all1284	all1284	ABC transporter, permease protein	Transport and binding proteins		967	1526846	1527813	11	11	0.663762	8	8	0.523692	-1.26747	50	50	2.91545	4.39232	38	38	2.20117	3.3162
all1287	all1287	hypothetical protein	Hypothetical	No similarity	463	1530720	1531183	0	0	0	3	3	0.41016	1.7977E+308	16	16	1.94851	1.7977E+308	8	9	1.08882	1.7977E+308
all1288	all1288	hypothetical protein	Hypothetical	No similarity	1252	1531123	1532375	58	58	2.70315	51	51	2.57857	-1.04831	369	369	16.6182	6.14773	155	155	6.93463	2.56539
all1290	all1290	PvuII DNA methyltransferase	DNA replication, recombination, and repair		703	1533025	1533728	15	15	1.24504	14	14	1.26062	1.01252	12	12	0.962473	-1.29358	17	17	1.35453	1.08795
all1292	all1292	hypothetical protein	Hypothetical	Conserved hypothetical protein	529	1534575	1535104	123	173	19.0826	120	136	16.2741	-1.17257	220	241	25.6876	1.34613	149	186	19.6949	1.03209
all1294	all1294	similar to ABC transporter	Transport and binding proteins		433	1535301	1535734	4	4	0.539036	4	4	0.58477	1.08484	15	15	1.95329	3.62366	2	2	0.258725	-2.08344
all1303	all1303	Na+/H+ antiporter	Transport and binding proteins		1513	1543340	1544853	262	262	10.1044	217	217	9.07891	-1.11295	789	789	29.4036	2.91	440	440	16.2896	1.61213
all1304	all1304	sulfate permease family protein	Transport and binding proteins		1822	1544864	1546686	1016	1016	32.538	795	795	27.6205	-1.17804	3361	3361	104.012	3.19662	1106	1106	34.0018	1.04499
all1316	all1316	unknown protein	Hypothetical	No similarity	1672	1560021	1561693	22	22	0.767772	15	15	0.567895	-1.35196	32	32	1.07914	1.40554	17	17	0.569519	-1.34811
all1317	all1317	hypothetical protein	Hypothetical	Conserved hypothetical protein	544	1562083	1562627	17	17	1.82346	37	37	4.30542	2.36113	95	95	9.84663	5.39997	83	83	8.54624	4.68683
all1319	all1319	hypothetical protein	Hypothetical	Conserved hypothetical protein	1060	1565797	1566857	23	23	1.2661	9	9	0.537464	-2.35569	59	59	3.1384	2.4788	50	50	2.64216	2.08685
all1321	all1321	hypothetical protein	Hypothetical	Conserved hypothetical protein	622	1567353	1567975	5	5	0.469057	7	7	0.712394	1.51878	39	39	3.53539	7.53722	23	23	2.07125	4.41578
all1322	all1322	unknown protein	Hypothetical	No similarity	2275	1568268	1570543	89	89	2.28273	69	69	1.91991	-1.18898	232	232	5.75002	2.51892	96	96	2.36366	1.03545
all1323	all1323	DNA primase	DNA replication, recombination, and repair		2023	1570728	1572751	177	178	5.13417	155	168	5.25686	1.0239	91	91	2.53634	-2.02424	104	105	2.9073	-1.76596
all1325	all1325	DNA processing protein	DNA replication, recombination, and repair		1219	1574202	1575421	56	56	2.68059	29	29	1.50594	-1.78001	48	48	2.22024	-1.20734	34	34	1.56232	-1.71577
all1326	all1326	hypothetical protein	Hypothetical	Conserved hypothetical protein	757	1575555	1576312	156	156	12.0247	61	61	5.1009	-2.35737	174	174	12.9603	1.07781	147	147	10.8772	-1.1055
all1327	all1327	hypothetical protein	Hypothetical	Conserved hypothetical protein	901	1576276	1577177	15	15	0.971432	15	15	1.05385	1.08484	116	116	7.25932	7.4728	70	70	4.3518	4.47978
all1338	all1338	hypothetical protein	Hypothetical	Conserved hypothetical protein	1372	1588787	1590159	2493	2550	108.451	1018	1071	49.4138	-2.19474	4760	4934	202.772	1.86972	3399	3518	143.627	1.32436
all1339	all1339	unknown protein	Hypothetical	No similarity	958	1590077	1591035	85	91	5.54271	73	77	5.08789	-1.08939	267	280	16.4799	2.97326	189	200	11.6939	2.10979
all1340	all1340	unknown protein	Hypothetical	No similarity	760	1591125	1591885	11	11	0.84455	19	19	1.58253	1.87382	27	27	2.00315	2.37185	24	24	1.76886	2.09444
all1342	all1342	unknown protein	Hypothetical	No similarity	1966	1593026	1594992	51	51	1.51368	61	61	1.96408	1.29756	91	91	2.60988	1.7242	74	74	2.10836	1.39287
all1345	all1345	probable glycosyl transferase	Other categories	Other	1333	1596625	1597958	127	127	5.55929	85	85	4.03647	-1.37727	114	114	4.82211	-1.15287	99	100	4.20209	-1.32298
all1351	all1351	unknown protein	Hypothetical	No similarity	550	1605320	1605870	416	416	44.1343	273	273	31.4205	-1.40464	349	349	35.7788	-1.23353	384	384	39.1079	-1.12853
all1353	all1353	putative hydrolase	Other categories	Other	949	1606828	1607777	128	128	7.87027	72	72	4.80263	-1.63874	119	119	7.07039	-1.11313	132	132	7.79118	-1.01015
all1354	all1354	hypothetical protein	Hypothetical	Conserved hypothetical protein	1183	1607751	1608934	19	19	0.937162	12	12	0.64211	-1.45951	28	28	1.33455	1.42404	22	22	1.04168	1.11152
all1355	all1355	hypothetical protein	Hypothetical	Conserved hypothetical protein	604	1608961	1609565	68	68	6.56928	85	85	8.9083	1.35605	246	246	22.9647	3.49577	266	266	24.6684	3.75511
all1357	all1357	coproporphyrinogen III oxidase (hemF)	Biosynthesis of cofactors, prosthetic groups, and carriers	Cobalamin, heme, phycobilin and porphyrin	1144	1610699	1611843	103	103	5.2536	92	92	5.09066	-1.03201	56	56	2.7601	-1.90341	431	431	21.1031	4.01689
all1359	all1359	tRNA (5-methylaminomethyl-2-thiouridylate)-methyltransferase	Translation	Aminoacyl tRNA synthetases and tRNA modification	1159	1613172	1614331	237	237	11.9319	205	205	11.1965	-1.06568	268	268	13.0381	1.09271	316	316	15.2721	1.27994
all1361	all1361	similar to cytochrome P450	Cellular processes	Detoxification	1654	1615916	1617570	77	77	2.71645	47	47	1.79877	-1.51017	115	115	3.92035	1.44319	109	109	3.69136	1.35889
all1363	all1363	hypothetical protein	Hypothetical	Conserved hypothetical protein	829	1618606	1619435	26	26	1.83006	30	30	2.29076	1.25174	69	69	4.69307	2.56444	57	57	3.85138	2.10451
all1367	all1367	hypothetical protein	Hypothetical	Conserved hypothetical protein	655	1621611	1622266	92	92	8.19582	99	99	9.56768	1.16738	124	124	10.6744	1.30242	142	142	12.1435	1.48167
all1368	all1368	amidotransferase	Other categories	Other	736	1622250	1622986	190	190	15.0634	176	176	15.1373	1.00491	180	180	13.7898	-1.09236	257	257	19.5592	1.29846
all1371	all1371	polyphosphate glucokinase	Other categories	Other	820	1625094	1625914	36	36	2.56174	48	48	3.70544	1.44646	124	124	8.5265	3.3284	182	182	12.4324	4.85309
all1380	all1380	unknown protein	Hypothetical	No similarity	679	1635097	1635776	18	18	1.54685	19	19	1.77132	1.14511	45	45	3.73685	2.41578	32	32	2.63983	1.70658
all1387	all1387	unknown protein	Hypothetical	No similarity	625	1646502	1647127	0	0	0	0	0	0	1	0	0	0	1	0	0	0	1
all1388	all1388	two-component hybrid sensor and regulator	Regulatory functions		1396	1647423	1648819	3	3	0.125395	4	4	0.181379	1.44646	9	9	0.363513	2.89893	14	14	0.561744	4.47978
all1389	all1389	two-component hybrid sensor and regulator	Regulatory functions		2536	1648715	1651251	6	6	0.138054	7	7	0.174728	1.26565	23	23	0.511377	3.70419	8	8	0.1767	1.27994
all1391	all1391	unknown protein	Hypothetical	No similarity	535	1654468	1655003	0	0	0	1	1	0.11832	1.7977E+308	0	0	0	1	0	0	0	1
all1395	all1395	unknown protein	Hypothetical	No similarity	523	1656940	1657463	0	0	0	0	0	0	1	53	53	5.71396	1.7977E+308	100	100	10.7101	1.7977E+308
all1411	all1411	unknown protein	Hypothetical	No similarity	472	1674170	1674642	2	2	0.247249	5	5	0.670565	2.71211	11	11	1.31405	5.31471	6	6	0.712041	2.87986
all1413	all1413	hypothetical protein	Hypothetical	Conserved hypothetical protein	1711	1675010	1676721	16	16	0.545652	14	14	0.517953	-1.05348	55	55	1.81249	3.32169	43	43	1.40771	2.57987
all1415	all1415	unknown protein	Hypothetical	No similarity	832	1678652	1679484	7	7	0.490931	7	7	0.532583	1.08484	42	42	2.84635	5.79786	49	49	3.29889	6.71967
all1418	all1418	probable short-chain dehydrogenase	Other categories	Other	934	1682268	1683202	1	1	0.062474	0	0	0	-1.7977E+308	7	7	0.422585	6.76417	9	9	0.539748	8.63957
all1420	all1420	probable short chain dehydrogenase	Other categories	Other	871	1684870	1685741	9	9	0.602935	8	9	0.654089	1.08484	9	9	0.582622	-1.03486	15	15	0.964648	1.59992
all1424	all1424	unknown protein	Hypothetical	No similarity	475	1687471	1687946	1	3	0.368531	3	5	0.66633	1.80807	247	445	52.8237	143.336	196	292	34.4338	93.4354
all1425	all1425	unknown protein	Hypothetical	No similarity	1387	1687863	1689250	3	4	0.168279	6	7	0.319473	1.89847	783	1000	40.6524	241.578	599	716	28.9156	171.831
all1426	all1426	unknown protein	Hypothetical	No similarity	628	1689136	1689764	10	10	0.929151	6	6	0.60479	-1.53632	4	4	0.359139	-2.58716	13	13	1.15952	1.24794
all1427	all1427	hypothetical protein	Hypothetical	Conserved hypothetical protein	694	1689716	1690410	42	42	3.53131	29	29	2.64516	-1.33501	0	0	0	-1.7977E+308	42	42	3.38989	-1.04172
all1435	all1435	hypothetical protein	Hypothetical	Conserved hypothetical protein	577	1694055	1694632	0	0	0	1	1	0.109708	1.7977E+308	7	8	0.781766	1.7977E+308	1508	1553	150.762	1.7977E+308
all1439	all1439	hypothetical protein	Hypothetical	Conserved hypothetical protein	427	1698138	1698565	2	2	0.273305	0	0	0	-1.7977E+308	3	3	0.396147	1.44947	728	728	95.4991	349.423
all1445	all1445	hypothetical protein	Hypothetical	Conserved hypothetical protein	421	1704262	1704683	11	11	1.5246	10	10	1.50359	-1.01397	22	22	2.94648	1.93262	9	9	1.19745	-1.27321
all1463	all1463	unknown protein	Hypothetical	No similarity	1915	1721071	1722986	4	4	0.121881	8	8	0.264444	2.16968	24	25	0.736095	6.03944	10	10	0.292501	2.39988
all1464	all1464	unknown protein	Hypothetical	No similarity	1006	1723259	1724265	2	2	0.116005	1	1	0.0629238	-1.84359	1	1	0.0560486	-2.06973	5	5	0.278399	2.39988
all1465	all1465	unknown protein	Hypothetical	No similarity	2086	1724324	1726410	8	8	0.22378	7	7	0.212421	-1.05348	3	3	0.0810904	-2.75964	12	12	0.322228	1.43993
all1466	all1466	kinesin light chain	Other categories	Other	1450	1726384	1727834	53	53	2.13282	50	50	2.1828	1.02344	29	29	1.1277	-1.8913	21	21	0.811236	-2.6291
all1467	all1467	unknown protein	Hypothetical	No similarity	844	1728407	1729251	1	1	0.0691359	2	2	0.150003	2.16968	4	4	0.267227	3.86524	6	6	0.398203	5.75971
all1471	all1471	unknown protein	Hypothetical	No similarity	817	1734361	1735178	13	13	0.928469	11	11	0.852282	-1.08939	15	15	1.03522	1.11497	16	16	1.09697	1.18148
all1472	all1472	unknown protein	Hypothetical	No similarity	1156	1735087	1736243	18	19	0.959051	10	11	0.602348	-1.59219	17	17	0.82919	-1.15661	21	21	1.01755	1.061
all1473	all1473	unknown protein	Hypothetical	No similarity	628	1736144	1736772	3	5	0.464576	3	3	0.302395	-1.53632	5	6	0.538709	1.15957	8	9	0.802747	1.72791
all1474	all1474	hypothetical protein	Hypothetical	No similarity	1114	1736659	1737773	6	7	0.366656	13	13	0.738705	2.01471	33	35	1.77152	4.83155	28	29	1.45817	3.97695
all1475	all1475	hypothetical protein	Hypothetical	No similarity	1027	1737677	1738704	6	6	0.3409	2	2	0.123274	-2.76538	6	6	0.329415	-1.03486	21	25	1.36353	3.9998
all1476	all1476	unknown protein	Hypothetical	No similarity	556	1738619	1739175	2	3	0.314842	1	2	0.227703	-1.38269	5	15	1.52117	4.83155	15	31	3.12308	9.91951
all1477	all1477	unknown protein	Hypothetical	No similarity	1405	1739071	1740476	8	13	0.5399	7	8	0.360435	-1.49791	26	39	1.56513	2.89893	26	33	1.31563	2.4368
all1478	all1478	hypothetical protein	Hypothetical	No similarity	859	1740372	1741231	5	6	0.407572	3	3	0.221076	-1.84359	4	4	0.262561	-1.5523	9	9	0.586874	1.43993
all1479	all1479	unknown protein	Hypothetical	No similarity	2467	1741127	1743594	52	53	1.25358	33	33	0.846754	-1.48046	98	99	2.26271	1.805	99	100	2.27053	1.81123
all1480	all1480	unknown protein	Hypothetical	No similarity	454	1743699	1744153	16	16	2.05641	14	14	1.95202	-1.05348	26	26	3.22909	1.57025	24	24	2.96109	1.43993
all1483	all1483	hypothetical protein	Hypothetical	Conserved hypothetical protein	2527	1746055	1748582	2	2	0.0461818	6	6	0.1503	3.25453	0	0	0	-1.7977E+308	13	13	0.28816	6.23969
all1484	all1484	unknown protein	Hypothetical	No similarity	550	1748689	1749239	0	0	0	0	0	0	1	2	2	0.205036	1.7977E+308	0	0	0	1
all1487	all1487	hypothetical protein	Hypothetical	Conserved hypothetical protein	412	1750061	1750473	0	0	0	1	1	0.153644	1.7977E+308	0	0	0	1	0	0	0	1
all1489	all1489	unknown protein	Hypothetical	No similarity	958	1751356	1752314	3	3	0.182727	1	1	0.0660765	-2.76538	3	3	0.176571	-1.03486	0	0	0	-1.7977E+308
all1503	all1503	hypothetical protein	Hypothetical	Conserved hypothetical protein	640	1765402	1766042	0	0	0	1	1	0.0989083	1.7977E+308	2	2	0.176203	1.7977E+308	2	2	0.175043	1.7977E+308
all1504	all1504	unknown protein	Hypothetical	No similarity	526	1765991	1766517	1	1	0.110933	1	1	0.120345	1.08484	1	1	0.107196	-1.03486	1	1	0.10649	-1.04172
all1508	all1508	hypothetical protein	Hypothetical	Conserved hypothetical protein	640	1770508	1771148	5	5	0.455865	7	7	0.692358	1.51878	43	43	3.78836	8.31027	27	27	2.36309	5.18374
all1509	all1509	hypothetical protein	Hypothetical	Conserved hypothetical protein	1099	1771075	1772174	6	6	0.318566	10	10	0.57599	1.80807	7	7	0.359139	1.12736	12	12	0.611617	1.9199
all1511	all1511	unknown protein	Hypothetical	No similarity	478	1772395	1772873	2	2	0.244145	2	2	0.264859	1.08484	0	0	0	-1.7977E+308	5	5	0.585919	2.39988
all1515	all1515	probable cation-transporting ATPase	Transport and binding proteins		712	1775020	1775732	4	4	0.327813	1	1	0.0889063	-3.68717	2	2	0.158385	-2.06973	2	2	0.157342	-2.08344
all1522	all1522	3-methyl-2-oxobutanoate hydroxymethyltransferase	Biosynthesis of cofactors, prosthetic groups, and carriers	Pantothenate	874	1783135	1784009	19	19	1.26849	18	18	1.30369	1.02775	33	33	2.12895	1.67833	23	23	1.47405	1.16205
all1523	all1523	unknown protein	Hypothetical	No similarity	1261	1783993	1785254	31	31	1.43447	17	17	0.853388	-1.68092	21	21	0.939003	-1.52766	39	39	1.73239	1.20768
all1530	all1530	unknown protein	Hypothetical	No similarity	460	1791892	1792352	0	0	0	5	5	0.688058	1.7977E+308	0	0	0	1	1	1	0.121769	1.7977E+308
all1541	all1541	peroxiredoxin 2 family protein/glutaredoxin	Cellular processes	Detoxification	856	1802086	1802942	72	72	4.908	85	85	6.28576	1.28072	145	145	9.55118	1.94604	156	156	10.2081	2.0799
all1542	all1542	unknown protein	Hypothetical	No similarity	472	1803036	1803508	70	70	8.6537	55	55	7.37621	-1.17319	95	95	11.3487	1.31142	91	91	10.7993	1.24794
all1547	all1547	ABC transporter, ATP-binding protein	Transport and binding proteins		775	1806821	1807596	101	101	7.60441	69	69	5.63586	-1.34929	222	222	16.1515	2.12397	220	220	15.9007	2.09099
all1549	all1549	(p)ppGpp 3-pyrophosphohydrolase	Regulatory functions		2356	1808844	1811200	150	150	3.71503	174	174	4.67505	1.25842	238	238	5.69593	1.53321	348	348	8.2737	2.22709
all1553	all1553	NADH dehydrogenase	Photosynthesis and respiration	NADH dehydrogenase	1420	1815972	1817392	34	35	1.43822	35	37	1.6494	1.14683	48	52	2.0648	1.43566	302	318	12.544	8.72185
all1557	all1557	unknown protein	Hypothetical	No similarity	961	1822503	1823464	8	8	0.48575	10	10	0.658703	1.35605	17	17	0.997443	2.05341	13	13	0.757732	1.55992
all1573	all1573	unknown protein	Hypothetical	No similarity	685	1837760	1838445	6	13	1.10739	11	12	1.10893	1.00139	54	72	5.92659	5.35187	62	77	6.29645	5.68587
all1574	all1574	unknown protein	Hypothetical	No similarity	838	1838354	1839192	5	8	0.557047	10	12	0.906463	1.62726	61	75	5.04638	9.05916	36	41	2.74054	4.91976
all1587	all1587	hypothetical protein	Hypothetical	Conserved hypothetical protein	2155	1858600	1860755	252	252	6.82338	258	258	7.57853	1.11067	890	890	23.2866	3.41276	681	681	17.7009	2.59416
all1588	all1588	33kD chaperonin, heat shock protein HSP33	Cellular processes	Chaperones	1006	1860807	1861813	126	126	7.30834	104	104	6.54407	-1.11679	185	185	10.369	1.41879	197	197	10.9689	1.50088
all1590	all1590	hypothetical protein	Hypothetical	Conserved hypothetical protein	526	1862486	1863012	12	12	1.33119	13	13	1.56448	1.17525	19	19	2.03672	1.52999	32	32	3.40769	2.55987
all1597	all1597	omega-3 fatty acid desaturase	Fatty acid, phospholipid and sterol metabolism		1180	1876896	1878076	1	1	0.0494497	3	3	0.160936	3.25453	85	85	4.06162	82.1364	122	122	5.79127	117.114
all1601	all1601	hypothetical protein	Hypothetical	Conserved hypothetical protein	1294	1881769	1883063	109	109	4.91517	64	64	3.13082	-1.56993	161	162	7.059	1.43617	237	237	10.2591	2.08724
all1606	all1606	hypothetical protein	Hypothetical	Conserved hypothetical protein	1396	1887483	1888879	328	328	13.7099	272	272	12.3338	-1.11157	466	466	18.8219	1.37287	333	333	13.3615	-1.02608
all1608	all1608	transposase	Other categories	Transposon-related functions	829	1889560	1890389	9	9	0.633482	11	11	0.839945	1.32592	0	0	0	-1.7977E+308	9	9	0.608112	-1.04172
all1610	all1610	hypothetical protein	Hypothetical	Conserved hypothetical protein	640	1892174	1892814	9	9	0.820557	4	4	0.395633	-2.07403	19	19	1.67393	2.03999	15	15	1.31283	1.59992
all1616	all1616	hypothetical protein	Hypothetical	Conserved hypothetical protein	784	1902895	1903679	12	12	0.893123	9	9	0.726673	-1.22906	31	31	2.2295	2.4963	25	25	1.78616	1.9999
all1617	all1617	unknown protein	Hypothetical	No similarity	2185	1903668	1905853	21	21	0.560808	21	21	0.608388	1.08484	139	139	3.58696	6.39606	73	73	1.8714	3.33698
all1618	all1618	hypothetical protein	Hypothetical	Conserved hypothetical protein	670	1905964	1906634	34	34	2.96108	9	9	0.850316	-3.48233	56	56	4.71277	1.59157	37	37	3.0933	1.04465
all1625	all1625	serine/threonine kinase with two-component sensor domain	Regulatory functions		5464	1912906	1918370	28	28	0.299015	31	31	0.35914	1.20108	33	33	0.340538	1.13887	23	23	0.235783	-1.26818
all1626	all1626	unknown protein	Hypothetical	No similarity	2764	1918559	1921323	8	8	0.168888	20	20	0.458041	2.71211	21	21	0.428395	2.53657	12	12	0.243186	1.43993
all1630	all1630	unknown protein	Hypothetical	No similarity	487	1925874	1926361	0	0	0	0	0	0	1	0	0	0	1	0	0	0	1
all1636	all1636	regulatory protein	Regulatory functions		4246	1932369	1936615	95	95	1.30554	86	86	1.28213	-1.01826	82	82	1.08892	-1.19893	72	72	0.949835	-1.37449
all1639	all1639	two-component hybrid sensor and regulator	Regulatory functions		1144	1938253	1939397	98	98	4.99857	102	102	5.644	1.12912	61	61	3.00654	-1.66257	37	37	1.81164	-2.75915
all1640	all1640	two-component response regulator	Regulatory functions		559	1939686	1940245	38	38	3.96659	50	50	5.66201	1.42742	37	37	3.73209	-1.06283	27	27	2.7055	-1.46612
all1641	all1641	unknown protein	Hypothetical	No similarity	1267	1941107	1942374	0	0	0	2	2	0.0999231	1.7977E+308	0	0	0	1	1	1	0.0442099	1.7977E+308
all1642	all1642	hypothetical protein	Hypothetical	Conserved hypothetical protein	1792	1942313	1944105	0	0	0	0	0	0	1	0	0	0	1	0	0	0	1
all1643	all1643	hypothetical protein	Hypothetical	Conserved hypothetical protein	4906	1944058	1948964	6	6	0.0713624	3	3	0.0387085	-1.84359	7	7	0.0804513	1.12736	2	2	0.0228349	-3.12515
all1644	all1644	hypothetical protein	Hypothetical	Conserved hypothetical protein	1858	1948916	1950774	0	0	0	0	0	0	1	4	4	0.121388	1.7977E+308	0	0	0	1
all1645	all1645	hypothetical protein	Hypothetical	Conserved hypothetical protein	862	1950937	1951799	2	2	0.135384	1	1	0.0734354	-1.84359	2	2	0.130823	-1.03486	8	8	0.51985	3.83981
all1647	all1647	peptide synthetase	Translation	Protein modification and translation factors	3064	1956110	1959174	48	48	0.91411	23	23	0.475173	-1.92374	33	33	0.607278	-1.50526	46	46	0.84094	-1.08701
all1648	all1648	similar to polyketide synthase	Other categories	Other	4864	1959319	1964183	8	8	0.0959715	8	8	0.104114	1.08484	9	9	0.104331	1.0871	13	13	0.149708	1.55992
all1649	all1649	similar to polyketide synthase	Other categories	Other	4813	1964097	1968910	7	7	0.0848649	7	7	0.0920651	1.08484	21	21	0.246018	2.89893	35	35	0.407331	4.79976
all1651	all1651	transcriptional regulator	Regulatory functions		934	1969529	1970463	16	16	0.999584	8	8	0.542195	-1.84359	4	4	0.241477	-4.13946	5	5	0.29986	-3.3335
all1660	all1660	unknown protein	Hypothetical	No similarity	403	1982832	1983235	43	43	6.226	31	31	4.86933	-1.27862	34	34	4.75704	-1.3088	47	47	6.53264	1.04925
all1663	all1663	UDP-N-acetylmuramoylalanyl-D-glutamate--2,6-diaminopimelate ligase	Cell envelope	Murein sacculus and peptidoglycan	1591	1983933	1985524	37	37	1.35699	44	46	1.83021	1.34872	595	598	21.1931	15.6177	295	298	10.4916	7.73151
all1670	all1670	transcriptional regulator	Regulatory functions		448	1992716	1993164	658	658	85.7026	322	322	45.4978	-1.88366	593	593	74.6345	-1.1483	614	614	76.769	-1.11637
all1672	all1672	unknown protein	Hypothetical	No similarity	550	1993587	1994137	0	0	0	1	1	0.115093	1.7977E+308	2	2	0.205036	1.7977E+308	2	2	0.203687	1.7977E+308
all1673	all1673	similar to heme binding protein CemA	Biosynthesis of cofactors, prosthetic groups, and carriers	Cobalamin, heme, phycobilin and porphyrin	1504	1994819	1996323	28	28	1.08632	26	26	1.0943	1.00735	83	83	3.11167	2.86442	70	70	2.60703	2.39988
all1678	all1678	sodium/solute symporter	Transport and binding proteins		1594	2000948	2002542	14	14	0.51249	18	18	0.71482	1.3948	27	27	0.955076	1.8636	38	38	1.33534	2.60559
all1681	all1681	aspartate carbamoyltransferase	Purines, pyrimidines, nucleosides, and nucleotides	Pyrimidine ribonucleotide biosynthesis	1102	2004494	2005596	36	38	2.01209	35	40	2.29769	1.14194	42	42	2.14897	1.06803	28	28	1.42322	-1.41376
all1682	all1682	probable Mg2+ transport protein	Transport and binding proteins		1498	2005613	2007111	610	610	23.761	317	317	13.3955	-1.7738	615	615	23.1487	-1.02645	251	251	9.3855	-2.53167
all1683	all1683	phosphoserine aminotransferase	Amino acid biosynthesis	Serine family / Sulfur assimilation	1279	2007710	2008989	65	65	2.96544	70	70	3.4645	1.16829	181	181	7.97941	2.6908	220	220	9.63491	3.24907
all1684	all1684	hypothetical protein	Hypothetical	Conserved hypothetical protein	1294	2008955	2010249	132	132	5.95231	106	106	5.18542	-1.14789	168	168	7.32045	1.22985	148	148	6.40653	1.07631
all1686	all1686	putative purple acid phosphatase precursor	Other categories	Other	1012	2010676	2011688	19	19	1.09552	18	18	1.12591	1.02775	176	176	9.80607	8.95109	52	52	2.87818	2.62724
all1688	all1688	two-component sensor histidine kinase	Regulatory functions		2131	2012624	2014755	154	154	4.2168	105	105	3.11902	-1.35196	138	138	3.65139	-1.15485	101	101	2.65481	-1.58836
all1693	all1693	glycerol-3-phosphate dehydrogenase	Energy metabolism	Glycolysis	1024	2022848	2023872	11	11	0.626814	15	15	0.927265	1.47933	58	58	3.19368	5.09509	37	37	2.02394	3.22893
all1694	all1694	lipoic acid synthetase	Fatty acid, phospholipid and sterol metabolism		976	2023823	2024799	81	81	4.84263	42	43	2.78889	-1.7364	171	172	9.93668	2.05192	107	107	6.14087	1.26809
all1695	all1695	probable peptide synthetase	Translation	Protein modification and translation factors	4450	2024987	2029437	53	53	0.694963	108	108	1.5363	2.21062	76	76	0.962978	1.38565	93	93	1.17063	1.68444
all1696	all1696	similar to fibrinogen-binding protein	Other categories	Other	6100	2029591	2035691	17	17	0.162617	18	18	0.186791	1.14866	42	42	0.388224	2.38736	30	30	0.275478	1.69403
all1697	all1697	probable ribonuclease D	Transcription	Degradation of RNA	1009	2036116	2037125	44	44	2.54453	35	35	2.19578	-1.15883	19	19	1.06176	-2.39653	27	27	1.49889	-1.69761
all1699	all1699	hypothetical protein	Hypothetical	Conserved hypothetical protein	982	2038004	2038986	41	41	2.43623	35	35	2.25616	-1.07981	62	62	3.55994	1.46125	72	72	4.10692	1.68577
all1701	all1701	hypothetical protein	Hypothetical	Conserved hypothetical protein	1270	2040371	2041641	66	66	3.0324	58	58	2.89093	-1.04894	109	109	4.83933	1.59588	97	97	4.27823	1.41084
all1702	all1702	anti-sigma B factor	Transcription	RNA synthesis, modification, and DNA transcription	529	2041835	2042364	20	20	2.20608	22	22	2.63257	1.19333	51	51	5.43597	2.46409	32	32	3.38836	1.53592
all1703	all1703	two-component response regulator	Regulatory functions		1774	2042267	2044041	29	29	0.953873	31	31	1.10617	1.15966	115	115	3.65516	3.83192	80	82	2.58914	2.71435
all1704	all1704	two-component response regulator	Regulatory functions		820	2044110	2044930	266	266	18.9284	221	221	17.0605	-1.10949	1139	1139	78.32	4.1377	732	732	50.0026	2.64167
all1707	all1707	hypothetical protein	Hypothetical	Conserved hypothetical protein	871	2047353	2048224	45	45	3.01467	54	54	3.92454	1.30181	135	135	8.73933	2.89893	100	100	6.43099	2.13323
all1708	all1708	unknown protein	Hypothetical	No similarity	703	2048400	2049103	54	54	4.48213	39	39	3.51174	-1.27633	109	109	8.74246	1.95052	83	83	6.6133	1.47548
all1710	all1710	unknown protein	Hypothetical	No similarity	2815	2051112	2053927	1	1	0.0207285	2	2	0.0449743	2.16968	3	3	0.0600905	2.89893	6	6	0.11939	5.75971
all1711	all1711	hypothetical protein	Hypothetical	Conserved hypothetical protein	1300	2054032	2055332	1	1	0.0448851	4	4	0.194773	4.33937	54	54	2.34214	52.1808	45	45	1.93894	43.1979
all1716	all1716	two-component hybrid sensor and regulator	Regulatory functions		4102	2061372	2065474	68	68	0.967296	60	60	0.925909	-1.0447	271	271	3.72509	3.85103	154	154	2.10291	2.17401
all1717	all1717	DNA ligase	DNA replication, recombination, and repair		2134	2066136	2068270	81	81	2.21481	79	79	2.34339	1.05806	83	83	2.19304	-1.00993	91	91	2.3886	1.07847
all1719	all1719	hypothetical protein	Hypothetical	Conserved hypothetical protein	418	2069593	2070011	34	34	4.74623	28	28	4.24028	-1.11932	40	40	5.39568	1.13684	48	48	6.43222	1.35523
all1723	all1723	probable aldolase	Other categories	Other	862	2072200	2073062	61	61	4.12923	59	59	4.33269	1.04927	157	157	10.2696	2.48706	129	129	8.38259	2.03006
all1724	all1724	unknown protein	Hypothetical	No similarity	1504	2073263	2074767	37	37	1.43549	10	10	0.420886	-3.41063	123	123	4.61126	3.21233	73	73	2.71876	1.89396
all1725	all1725	unknown protein	Hypothetical	No similarity	511	2074991	2075502	0	0	0	0	0	0	1	2	2	0.220684	1.7977E+308	0	0	0	1
all1729	all1729	unknown protein	Hypothetical	No similarity	745	2079165	2079910	23	23	1.80143	19	19	1.6144	-1.11585	85	85	6.43317	3.57115	82	82	6.16529	3.42244
all1730	all1730	similar to HetF protein	Other categories	Other	1678	2080294	2081972	57	57	1.98212	53	53	1.99939	1.00871	86	86	2.88981	1.45794	64	64	2.13641	1.07784
all1731	all1731	hypothetical protein	Hypothetical	Conserved hypothetical protein	2377	2082220	2084597	214	214	5.25328	121	121	3.22232	-1.63028	657	657	15.5847	2.96666	300	300	7.06949	1.34573
all1732	all1732	hypothetical protein	Hypothetical	Conserved hypothetical protein	457	2085134	2085591	90	90	11.4914	56	56	7.75683	-1.48145	195	195	24.0592	2.09367	200	200	24.5137	2.13323
all1736	all1736	two-component response regulator	Regulatory functions		796	2087344	2088140	28	28	2.05254	23	23	1.82906	-1.12218	32	32	2.26673	1.10435	33	33	2.32218	1.13137
all1737	all1737	probable glycosyl transferase	Hypothetical	No similarity	1069	2088105	2089174	7	7	0.382091	12	12	0.710585	1.85973	28	28	1.47687	3.86524	23	23	1.20516	3.15413
all1738	all1738	carboxyl-terminal protease	Translation	Degradation of proteins, peptides, and glycopeptides	1438	2089261	2090699	364	364	14.7703	270	270	11.8855	-1.24271	1421	1421	55.7183	3.77233	962	962	37.4724	2.53702
all1741	all1741	probable proteinase	Translation	Degradation of proteins, peptides, and glycopeptides	2698	2091857	2094555	165	165	3.56852	188	188	4.41091	1.23606	211	211	4.40964	1.23571	263	263	5.46021	1.53011
all1745	all1745	glutathione transferase	Biosynthesis of cofactors, prosthetic groups, and carriers	Thioredoxin, glutaredoxin, and glutathione	760	2099927	2100687	29	29	2.22654	15	15	1.24937	-1.78213	192	192	14.2446	6.39764	73	73	5.38028	2.41643
all1747	all1747	unknown protein	Hypothetical	No similarity	451	2101450	2101901	173	173	22.3829	104	104	14.5972	-1.53337	576	576	72.0126	3.21731	285	285	35.3968	1.58142
all1748	all1748	putative lipoprotein	Cell envelope	Membranes, lipoproteins and porins	1081	2102232	2103313	19	19	1.02559	18	18	1.05405	1.02775	61	61	3.18176	3.10237	58	58	3.00537	2.93038
all1750	all1750	similar to WD-repeat containing protein	Hypothetical	No similarity	1162	2103838	2105000	181	181	9.08905	135	135	7.35428	-1.23589	145	145	7.03598	-1.2918	142	142	6.84507	-1.32782
all1751	all1751	hypothetical protein	Hypothetical	Conserved hypothetical protein	1072	2105010	2106082	212	212	11.5395	166	166	9.80226	-1.17723	157	157	8.25786	-1.3974	188	188	9.82333	-1.1747
all1754	all1754	hypothetical protein	Hypothetical	Conserved hypothetical protein	691	2108625	2109316	10	10	0.844438	11	11	1.00769	1.19333	1	1	0.081599	-10.3486	14	14	1.13487	1.34393
all1755	all1755	unknown protein	Hypothetical	No similarity	499	2109293	2109792	0	0	0	1	1	0.126856	1.7977E+308	0	0	0	1	8	8	0.898018	1.7977E+308
all1756	all1756	hypothetical protein	Hypothetical	Conserved hypothetical protein	922	2109761	2110683	19	19	1.20245	10	10	0.686565	-1.75141	44	44	2.69082	2.23777	44	44	2.67311	2.22305
all1757	all1757	cell-division protein	Cellular processes	Cell division	1003	2110787	2111790	5	5	0.290881	0	0	0	-1.7977E+308	8	8	0.44973	1.5461	14	14	0.781849	2.68787
all1758	all1758	hypothetical protein	Hypothetical	Conserved hypothetical protein	1492	2111792	2113284	78	78	3.05051	73	73	3.09718	1.0153	211	211	7.974	2.61399	204	204	7.65874	2.51064
all1761	all1761	hypothetical protein	Hypothetical	Conserved hypothetical protein	853	2116427	2117280	305	305	20.864	217	217	16.1036	-1.29561	187	187	12.361	-1.68788	187	187	12.2797	-1.69906
all1762	all1762	putative glycosyltransferase	Other categories	Other	997	2117621	2118618	99	99	5.7941	52	52	3.30157	-1.75495	182	182	10.2929	1.77645	138	138	7.75318	1.33812
all1763	all1763	hypothetical protein	Hypothetical	Conserved hypothetical protein	943	2118649	2119592	136	136	8.41537	124	124	8.32382	-1.011	303	303	18.1173	2.15288	286	286	16.9883	2.01872
all1764	all1764	hypothetical protein	Hypothetical	Conserved hypothetical protein	751	2119742	2120493	2	2	0.155395	5	6	0.505736	3.25453	12	14	1.05112	6.76417	9	9	0.671272	4.31979
all1765	all1765	hypothetical protein	Hypothetical	No similarity	658	2120425	2121083	15	15	1.33018	7	7	0.673418	-1.97527	10	10	0.856913	-1.5523	13	13	1.10666	-1.20198
all1766	all1766	probable glycosyl transferase	Other categories	Other	1102	2121005	2122107	10	10	0.529498	15	15	0.861633	1.62726	42	42	2.14897	4.0585	25	25	1.27073	2.39988
all1767	all1767	probable glycosyl transferase	Other categories	Other	1108	2121999	2123107	30	33	1.73788	24	28	1.59967	-1.0864	48	59	3.00244	1.72765	52	67	3.38712	1.94899
all1768	all1768	probable glycosyl transferase	Other categories	Other	1069	2123028	2124097	39	47	2.56547	32	39	2.3094	-1.11088	86	117	6.17122	2.4055	99	122	6.3926	2.49179
all1769	all1769	unknown protein	Hypothetical	No similarity	796	2124237	2125033	33	33	2.41906	33	33	2.6243	1.08484	20	20	1.41671	-1.70753	16	16	1.12591	-2.14854
all1770	all1770	unknown protein	Hypothetical	No similarity	1123	2124970	2126093	12	12	0.623516	3	3	0.169104	-3.68717	25	25	1.25523	2.01315	17	18	0.897818	1.43993
all1771	all1771	unknown protein	Hypothetical	No similarity	817	2126050	2126867	3	3	0.214262	4	4	0.309921	1.44646	7	7	0.483102	2.25472	3	3	0.205681	-1.04172
all1772	all1772	unknown protein	Hypothetical	No similarity	4603	2126797	2131400	76	76	0.963427	47	47	0.646353	-1.49056	62	62	0.759475	-1.26854	65	65	0.790985	-1.21801
all1776	all1776	hypothetical protein	Hypothetical	Conserved hypothetical protein	2110	2134601	2136711	29	29	0.801976	24	24	0.720015	-1.11383	108	108	2.88605	3.59867	83	83	2.20339	2.74745
all1780	all1780	precorrin-6x reductase	Biosynthesis of cofactors, prosthetic groups, and carriers	Cobalamin, heme, phycobilin and porphyrin	838	2138753	2139591	1	1	0.0696309	19	23	1.73739	24.9514	5	5	0.336425	4.83155	4	5	0.334212	4.79976
all1781	all1781	hypothetical protein	Hypothetical	Conserved hypothetical protein	493	2139598	2140091	28	28	3.31404	28	28	3.59521	1.08484	26	26	2.97365	-1.11447	18	18	2.04513	-1.62045
all1782	all1782	hypothetical protein	Hypothetical	Conserved hypothetical protein	1948	2140335	2142283	25	25	0.748854	30	30	0.974866	1.30181	63	63	1.82354	2.4351	52	52	1.49524	1.9967
all1783	all1783	hypothetical protein	Hypothetical	Conserved hypothetical protein	706	2142458	2143164	29	29	2.39684	15	15	1.34493	-1.78213	132	132	10.5422	4.39838	52	52	4.12567	1.72129
all1784	all1784	ribokinase	Other categories	Other	1024	2143161	2144185	8	8	0.455865	12	12	0.741812	1.62726	40	40	2.20253	4.83155	26	26	1.42223	3.11985
all1787	all1787	hypothetical protein	Hypothetical	Conserved hypothetical protein	724	2150635	2151359	30	30	2.41785	21	21	1.83609	-1.31685	52	52	4.04974	1.67494	46	46	3.55889	1.47193
all1797	all1797	unknown protein	Hypothetical	No similarity	595	2158455	2159050	536	536	52.5647	263	263	27.9802	-1.87863	175	175	16.5838	-3.16964	162	162	15.2508	-3.44667
all1800	all1800	hypothetical protein	Hypothetical	Conserved hypothetical protein	673	2161849	2162522	23	23	1.99415	33	33	3.10393	1.55651	24	24	2.01075	1.00832	16	16	1.33168	-1.49747
all1802	all1802	probable Na+-transporting ATP synthase	Transport and binding proteins		1435	2162718	2164153	12	12	0.48795	9	9	0.397012	-1.22906	8	8	0.314341	-1.5523	15	15	0.585511	1.19994
all1804	all1804	two-component hybrid sensor and regulator	Regulatory functions		3964	2165158	2169122	186	186	2.73795	211	211	3.36947	1.23065	327	327	4.65133	1.69884	277	277	3.91419	1.42961
all1806	all1806	hypothetical protein	Hypothetical	Conserved hypothetical protein	886	2171315	2172201	7	7	0.46101	9	9	0.643016	1.3948	20	20	1.2728	2.76089	19	19	1.2012	2.60559
all1807	all1807	hypothetical protein	Hypothetical	Conserved hypothetical protein	955	2172168	2173123	56	56	3.42161	43	43	2.85022	-1.20047	45	45	2.65688	-1.28783	67	67	3.92977	1.14851
all1811	all1811	glycerol kinase	Fatty acid, phospholipid and sterol metabolism		1603	2176666	2178269	11	11	0.40041	3	3	0.118468	-3.37991	15	15	0.527619	1.3177	19	19	0.66392	1.6581
all1812	all1812	hypothetical protein	Hypothetical	Conserved hypothetical protein	478	2179609	2180087	2	4	0.48829	2	2	0.264859	-1.84359	6	11	1.29756	2.65735	4	4	0.468735	-1.04172
all1813	all1813	hypothetical protein	Hypothetical	No similarity	424	2179967	2180391	5	11	1.51382	9	11	1.64225	1.08484	20	38	5.05336	3.33816	8	9	1.18897	-1.27321
all1814	all1814	unknown protein	Hypothetical	No similarity	670	2180443	2181113	11	11	0.957996	7	7	0.661357	-1.44853	176	176	14.8116	15.461	68	68	5.68499	5.93425
all1816	all1816	hypothetical protein	Hypothetical	Conserved hypothetical protein	748	2181763	2182511	7	7	0.546063	3	3	0.253882	-2.15085	4	4	0.301523	-1.81101	7	7	0.524194	-1.04172
all1820	all1820	hypothetical protein	Hypothetical	Conserved hypothetical protein	3130	2185026	2188156	24	24	0.447417	21	21	0.424705	-1.05348	21	21	0.378301	-1.1827	25	25	0.447395	-1.00005
all1823	all1823	sugar ABC transportor, ATP-binding protein	Transport and binding proteins		1201	2189615	2190816	26	26	1.26321	26	26	1.37039	1.08484	64	64	3.00469	2.37861	46	46	2.14541	1.69838
all1826	all1826	hypothetical protein (ycf53)	Hypothetical	Conserved hypothetical protein	817	2191286	2192103	89	89	6.35644	92	92	7.12818	1.12141	96	96	6.6254	1.04231	69	69	4.73067	-1.34367
all1829	all1829	unknown protein	Hypothetical	No similarity	496	2194147	2194643	13	13	1.52935	10	10	1.27624	-1.19833	22	26	2.95566	1.93262	4	7	0.790519	-1.93462
all1830	all1830	unknown protein	Hypothetical	No similarity	409	2194555	2194964	5	5	0.713334	6	9	1.39294	1.95272	7	10	1.3786	1.93262	4	9	1.23258	1.72791
all1831	all1831	putative sugar hydrolase	Other categories	Other	1198	2195125	2196323	5	5	0.243534	4	4	0.211357	-1.15224	32	32	1.50611	6.18439	18	18	0.841611	3.45583
all1835	all1835	unknown protein	Hypothetical	No similarity	922	2200897	2201819	457	457	28.9222	195	195	13.388	-2.1603	954	954	58.3418	2.0172	561	561	34.0822	1.17841
all1837	all1837	hypothetical protein	Hypothetical	Conserved hypothetical protein	763	2202018	2202781	23	25	1.91188	12	12	0.995565	-1.9204	30	31	2.29087	1.19822	55	57	4.18452	2.18869
all1838	all1838	hypothetical protein	Hypothetical	Conserved hypothetical protein	682	2202677	2203359	31	32	2.73786	31	32	2.97015	1.08484	109	120	9.92109	3.62366	115	117	9.60942	3.50983
all1841	all1841	hypothetical protein	Hypothetical	Conserved hypothetical protein	490	2203762	2204252	10	10	1.19083	5	6	0.775118	-1.53632	31	38	4.37271	3.67198	24	30	3.42942	2.87986
all1842	all1842	NADH dehydrogenase	Photosynthesis and respiration	NADH dehydrogenase	1528	2204148	2205676	29	30	1.14563	13	14	0.579986	-1.97527	141	154	5.68277	4.96039	121	131	4.80224	4.19179
all1843	all1843	hypothetical protein	Hypothetical	Conserved hypothetical protein	436	2205572	2206008	9	11	1.47215	8	9	1.30668	-1.12664	39	45	5.81954	3.95309	21	25	3.21181	2.18171
all1844	all1844	hypothetical protein	Hypothetical	Conserved hypothetical protein	1270	2206294	2207564	45	45	2.06754	41	41	2.04359	-1.01172	17	17	0.754758	-2.73935	30	30	1.32316	-1.56258
all1846	all1846	two-component hybrid sensor and regulator	Regulatory functions		2143	2208313	2210456	56	58	1.57925	65	65	1.92001	1.21577	85	87	2.28907	1.44947	74	75	1.96036	1.24132
all1847	all1847	similar to protein-glutamate methylesterase	Other categories	Other	673	2210360	2211033	48	49	4.24842	48	64	6.01974	1.41694	41	41	3.43504	-1.23679	31	36	2.99629	-1.41789
all1848	all1848	similar to methyltransferase	Other categories	Other	931	2210932	2211863	2	2	0.125351	4	4	0.271971	2.16968	2	3	0.181691	1.44947	11	11	0.661818	5.27974
all1849	all1849	unknown protein	Hypothetical	No similarity	919	2211916	2212835	64	64	4.0636	65	65	4.47724	1.10179	100	100	6.13546	1.50986	81	81	4.93702	1.21494
all1861	all1861	hypothetical protein	Hypothetical	Conserved hypothetical protein	910	2223387	2224297	521	522	33.4715	440	440	30.6072	-1.09358	220	220	13.6315	-2.45545	340	340	20.9283	-1.59934
all1862	all1862	similar to peptidase	Translation	Degradation of proteins, peptides, and glycopeptides	1102	2224410	2225512	1	1	0.0529498	4	4	0.229769	4.33937	23	23	1.17682	22.2251	10	10	0.508293	9.59952
all1863	all1863	carboxyphosphonoenolpyruvate phosphonomutase	Energy metabolism	Other	964	2225861	2226825	21	21	1.27113	18	18	1.18197	-1.07542	41	41	2.39811	1.88661	53	53	3.0796	2.42274
all1864	all1864	similar to NADH dehydrogenase	Photosynthesis and respiration	NADH dehydrogenase	850	2226919	2227769	48	48	3.2951	36	36	2.681	-1.22906	142	142	9.41959	2.85867	171	171	11.2687	3.41983
all1865	all1865	similar to xenobiotic reductase	Other categories	Other	1309	2227713	2229022	15	15	0.668648	21	21	1.01553	1.51878	109	111	4.7813	7.1507	150	156	6.67545	9.98351
all1866	all1866	thioredoxin	Biosynthesis of cofactors, prosthetic groups, and carriers	Thioredoxin, glutaredoxin, and glutathione	433	2228945	2229378	14	14	1.88663	8	9	1.31573	-1.4339	34	40	5.20877	2.76089	51	54	6.98557	3.70267
all1871	all1871	hypothetical protein	Hypothetical	Conserved hypothetical protein	451	2233584	2234035	1918	1918	248.152	931	931	130.673	-1.89903	4125	4125	515.715	2.07822	2745	2745	340.927	1.37386
all1872	all1872	hypothetical protein	Hypothetical	Conserved hypothetical protein	1612	2234078	2235690	3267	3267	118.258	1861	1861	73.0792	-1.61821	4349	4349	152.12	1.28634	3159	3159	109.769	-1.07733
all1873	all1873	hypothetical protein	Hypothetical	Conserved hypothetical protein	448	2235679	2236127	3572	3572	465.243	1045	1045	147.656	-3.15086	4526	4526	569.638	1.22439	2009	2009	251.187	-1.85217
all1875	all1875	unknown protein	Hypothetical	No similarity	1609	2236870	2238479	41	41	1.48687	52	52	2.04579	1.3759	162	162	5.67704	3.8181	129	129	4.49086	3.02034
all1876	all1876	hypothetical protein	Hypothetical	Conserved hypothetical protein	1072	2238797	2239869	157	157	8.54576	138	138	8.14886	-1.04871	273	273	14.3592	1.68027	254	254	13.2719	1.55304
all1880	all1880	hypothetical protein	Hypothetical	Conserved hypothetical protein	1177	2243237	2244414	11	11	0.545334	15	15	0.806729	1.47933	19	19	0.910206	1.66908	180	180	8.56627	15.7083
all1881	all1881	unknown protein	Hypothetical	No similarity	745	2244532	2245277	4	4	0.313292	2	2	0.169936	-1.84359	3	3	0.227053	-1.37982	4	4	0.300746	-1.04172
all1882	all1882	unknown protein	Hypothetical	No similarity	802	2245350	2246152	3	3	0.218269	5	5	0.394647	1.80807	3	3	0.210916	-1.03486	2	2	0.139686	-1.56258
all1884	all1884	probable short-chain dehydrogenase	Other categories	Other	784	2250051	2250835	25	25	1.86067	18	18	1.45335	-1.28027	18	18	1.29455	-1.43731	26	26	1.8576	-1.00165
all1886	all1886	unknown protein	Hypothetical	No similarity	895	2252567	2253462	17	17	1.10834	30	30	2.12183	1.91443	10	10	0.629999	-1.75927	15	15	0.93878	-1.18061
all1887	all1887	hypothetical protein	Hypothetical	Conserved hypothetical protein	1228	2253478	2254706	57	57	2.70846	48	48	2.47432	-1.09463	43	43	1.97439	-1.3718	73	73	3.32982	1.22941
all1888	all1888	unknown protein	Hypothetical	No similarity	3871	2254767	2258638	20	20	0.301476	31	31	0.506934	1.68151	149	149	2.17033	7.19901	87	87	1.2589	4.17579
all1889	all1889	hypothetical protein	Hypothetical	Conserved hypothetical protein	820	2258595	2259415	195	195	13.8761	154	154	11.8883	-1.16721	155	155	10.6581	-1.30193	151	151	10.3148	-1.34527
all1893	all1893	thioredoxin	Biosynthesis of cofactors, prosthetic groups, and carriers	Thioredoxin, glutaredoxin, and glutathione	418	2262787	2263205	144	144	20.1017	86	86	13.0237	-1.54347	191	191	25.7644	1.2817	141	141	18.8946	-1.06388
all1895	all1895	probable glycosyl transferase	Other categories	Other	1183	2264324	2265507	99	99	4.88311	76	76	4.06669	-1.20076	116	116	5.52886	1.13224	66	66	3.12504	-1.56258
all1897	all1897	heme oxygenase	Biosynthesis of cofactors, prosthetic groups, and carriers	Cobalamin, heme, phycobilin and porphyrin	817	2267475	2268292	148	148	10.5703	139	139	10.7697	1.01887	278	278	19.186	1.8151	290	290	19.8825	1.88099
all1902	all1902	unknown protein	Hypothetical	No similarity	604	2271639	2272243	2	2	0.193214	7	7	0.733624	3.79695	12	12	1.12023	5.79786	12	12	1.11286	5.75971
all1908	all1908	unknown protein	Hypothetical	No similarity	673	2284031	2284704	342	342	29.6522	200	200	18.8117	-1.57627	9	9	0.754033	-39.3248	20	20	1.6646	-17.8134
all1914	all1914	similar to two-component sensor histidine kinase	Regulatory functions		3472	2294201	2297673	155	155	2.60494	152	152	2.77126	1.06385	153	153	2.4847	-1.04839	68	68	1.09705	-2.3745
all1916	all1916	sugar transport system, sugar-binding protein	Transport and binding proteins		1357	2298094	2299451	25	25	1.07499	25	25	1.1662	1.08484	36	36	1.49584	1.39149	22	22	0.90811	-1.18377
all1919	all1919	serine/threonine kinase	Regulatory functions		1741	2300998	2302739	83	83	2.7818	74	74	2.69058	-1.0339	181	181	5.86196	2.10726	101	101	3.24951	1.16813
all1931	all1931	hypothetical protein	Hypothetical	Conserved hypothetical protein	1183	2316966	2318149	3	3	0.147973	1	1	0.0535091	-2.76538	0	0	0	-1.7977E+308	1	1	0.047349	-3.12515
all1932	all1932	unknown protein	Hypothetical	No similarity	1273	2318175	2319448	3	3	0.137511	4	4	0.198904	1.44646	0	0	0	-1.7977E+308	1	1	0.0440015	-3.12515
all1939	all1939	processing proteinase	Translation	Degradation of proteins, peptides, and glycopeptides	1639	2322702	2324341	83	85	3.02612	110	112	4.32565	1.42944	352	355	12.2127	4.03577	264	268	9.15907	3.02667
all1940	all1940	protease	Translation	Degradation of proteins, peptides, and glycopeptides	1687	2324257	2325944	132	135	4.66944	118	118	4.42771	-1.05459	508	511	17.0792	3.65766	328	331	10.9903	2.35366
all1943	all1943	unknown protein	Hypothetical	No similarity	550	2326618	2327168	1	1	0.106092	3	3	0.34528	3.25453	9	9	0.922662	8.69679	2	2	0.203687	1.9199
all1944	all1944	hypothetical protein	Hypothetical	Conserved hypothetical protein	922	2327190	2328112	12	12	0.759445	18	18	1.23582	1.62726	27	27	1.65118	2.1742	11	11	0.668279	-1.13642
all1947	all1947	ABC transporter, ATP-binding protein	Transport and binding proteins		799	2329869	2330668	5	5	0.365148	5	5	0.396128	1.08484	18	18	1.27025	3.47872	10	10	0.70105	1.9199
all1948	all1948	ABC transporter, ATP-binding protein	Transport and binding proteins		841	2330671	2331512	7	7	0.485678	9	9	0.677422	1.3948	35	35	2.34658	4.83155	29	29	1.93151	3.97695
all1949	all1949	ABC transporter, permease protein	Transport and binding proteins		1219	2331386	2332605	26	31	1.4839	18	21	1.09051	-1.36074	108	121	5.59686	3.77173	80	85	3.90581	2.63213
all1950	all1950	ABC transporter, permease protein	Transport and binding proteins		1261	2332545	2333806	14	16	0.740374	11	13	0.652591	-1.13451	87	92	4.11373	5.55629	66	67	2.97615	4.0198
all1951	all1951	ABC transporter, substrate-binding protein	Transport and binding proteins		1417	2333776	2335193	43	43	1.7707	19	19	0.848783	-2.08616	264	264	10.505	5.9327	195	195	7.70833	4.35327
all1958	all1958	unknown protein	Hypothetical	No similarity	1192	2340202	2341394	33	33	1.61541	31	31	1.64626	1.01909	82	82	3.87883	2.40114	131	131	6.15589	3.81072
all1964	all1964	two-component system response regulator	Regulatory functions		811	2346939	2347750	77	77	5.54008	60	60	4.6832	-1.18297	62	62	4.31056	-1.28523	75	75	5.18008	-1.0695
all1969	all1969	unknown protein	Hypothetical	No similarity	1315	2354010	2355325	7	7	0.310612	7	7	0.336965	1.08484	3	3	0.128635	-2.41468	13	13	0.553749	1.78277
all1970	all1970	unknown protein	Hypothetical	No similarity	946	2355279	2356225	15	15	0.925222	14	25	1.67287	1.80807	6	6	0.357621	-2.58716	18	18	1.0658	1.15194
all1971	all1971	transposase	Other categories	Transposon-related functions	613	2356181	2356794	0	3	0.285566	0	27	2.78815	9.76358	0	6	0.551891	1.93262	0	9	0.82239	2.87986
all1972	all1972	transposase	Other categories	Transposon-related functions	670	2356723	2357393	0	16	1.39345	0	68	6.42461	4.61058	1	37	3.11379	2.23459	0	14	1.17044	-1.19054
all1973	all1973	unknown protein	Hypothetical	No similarity	940	2357349	2358289	1	1	0.0620752	5	5	0.336709	5.42421	15	15	0.899759	14.4947	12	12	0.715071	11.5194
all1974	all1974	unknown protein	Hypothetical	No similarity	3730	2358197	2361927	13	15	0.234654	11	11	0.186679	-1.25699	48	49	0.740713	3.15661	48	49	0.735839	3.13584
all1975	all1975	unknown protein	Hypothetical	No similarity	1243	2361823	2363066	0	0	0	2	2	0.101852	1.7977E+308	8	9	0.408257	1.7977E+308	3	3	0.13519	1.7977E+308
all1980	all1980	unknown protein	Hypothetical	No similarity	1162	2366836	2367998	92	92	4.61985	68	68	3.70438	-1.24713	70	70	3.39668	-1.36011	34	34	1.63896	-2.81877
all1981	all1981	hypothetical protein	Hypothetical	Conserved hypothetical protein	1078	2368424	2369502	21	21	1.1367	11	11	0.645932	-1.75979	103	103	5.38742	4.73952	57	57	2.96177	2.60559
all1984	all1984	unknown protein	Hypothetical	No similarity	586	2373941	2374527	18	18	1.79234	26	26	2.80859	1.56699	35	35	3.3677	1.87894	42	42	4.01465	2.23989
all1986	all1986	transposase	Other categories	Transposon-related functions	1063	2379222	2380285	0	0	0	0	0	0	1	0	0	0	1	0	0	0	1
all1987	all1987	unknown protein	Hypothetical	No similarity	610	2382280	2382890	31	31	2.96536	27	27	2.80186	-1.05835	110	110	10.1678	3.42884	53	53	4.86678	1.64121
all1988	all1988	hypothetical protein	Hypothetical	Conserved hypothetical protein	883	2382859	2383742	14	14	0.925153	23	23	1.64885	1.78224	88	94	6.00247	6.48808	60	61	3.86959	4.18265
all1990	all1990	N-terminal acetyltransferase	Other categories	Other	742	2386020	2386762	44	44	3.46015	22	24	2.04748	-1.68995	34	34	2.58367	-1.33924	32	32	2.41569	-1.43236
all1991	all1991	hypothetical protein	Hypothetical	Conserved hypothetical protein	973	2386734	2387707	48	48	2.87855	33	33	2.14691	-1.34079	34	34	1.97028	-1.46098	26	26	1.49677	-1.92317
all1995	all1995	hypothetical protein	Hypothetical	Conserved hypothetical protein	766	2388466	2389232	14	14	1.06646	10	11	0.909027	-1.17319	7	7	0.515267	-2.06973	15	16	1.17	1.09709
all1996	all1996	hypothetical protein	Hypothetical	Conserved hypothetical protein	508	2389169	2389677	8	10	1.14864	9	9	1.12148	-1.02421	4	4	0.443975	-2.58716	9	10	1.10264	-1.04172
all2000	all2000	hypothetical protein	Hypothetical	Conserved hypothetical protein	694	2393178	2393872	13	13	1.09302	7	7	0.638486	-1.7119	16	16	1.29994	1.18931	24	24	1.93708	1.77222
all2002	all2002	unknown protein	Hypothetical	No similarity	688	2394958	2395646	18	18	1.52662	19	19	1.74815	1.14511	74	74	6.06465	3.97261	49	49	3.98936	2.6132
all2003	all2003	unknown protein	Hypothetical	No similarity	403	2395911	2396314	2071	2071	299.862	589	589	92.5173	-3.24114	8634	8634	1208.01	4.02855	3919	3919	544.711	1.81654
all2004	all2004	cation transporting ATPase	Transport and binding proteins		2416	2396288	2398704	60	60	1.44911	70	70	1.83406	1.26565	512	512	11.9491	8.24585	460	460	10.6649	7.35964
all2005	all2005	unknown protein	Hypothetical	No similarity	553	2398710	2399263	7	7	0.738616	6	6	0.686814	-1.07542	59	59	6.01575	8.14462	70	70	7.09037	9.59952
all2006	all2006	unknown protein	Hypothetical	No similarity	1249	2399453	2400702	106	106	4.9521	81	81	4.10521	-1.2063	879	879	39.6816	8.01308	656	656	29.4196	5.94084
all2007	all2007	polypeptide deformylase	Translation	Protein modification and translation factors	640	2400693	2401333	13	13	1.18525	14	14	1.38472	1.16829	256	256	22.554	19.0289	211	211	18.4671	15.5808
all2008	all2008	serine proteinase	Translation	Degradation of proteins, peptides, and glycopeptides	1351	2401465	2402816	92	92	3.97355	65	65	3.04558	-1.30469	112	112	4.67439	1.17638	118	118	4.8924	1.23124
all2011	all2011	ABC transporter, permease protein	Transport and binding proteins		1042	2406077	2407119	3	3	0.167996	6	6	0.364499	2.16968	19	19	1.02813	6.11997	14	14	0.752586	4.47978
all2012	all2012	ABC transporter, permease protein	Transport and binding proteins		1108	2407022	2408130	2	2	0.105326	1	1	0.0571311	-1.84359	19	19	0.966889	9.17995	13	13	0.657203	6.23969
all2013	all2013	probable methyltransferase	Other categories	Other	820	2408035	2408855	2	2	0.142319	2	2	0.154393	1.08484	18	18	1.23772	8.69679	7	7	0.478167	3.35983
all2017	all2017	hypothetical protein	Hypothetical	Conserved hypothetical protein	529	2410858	2411387	146	146	16.1044	93	93	11.1286	-1.44712	131	131	13.963	-1.15336	114	114	12.071	-1.33413
all2020	all2020	ABC transporter ATP-binding protein	Transport and binding proteins		2959	2413760	2416719	10	10	0.197197	12	12	0.256714	1.30181	32	32	0.609772	3.09219	16	16	0.30288	1.53592
all2021	all2021	ABC transporter ATP-binding protein	Transport and binding proteins		2239	2416818	2419057	7	7	0.182427	14	14	0.39581	2.16968	23	23	0.579211	3.17502	22	22	0.550382	3.01699
all2022	all2022	unknown protein	Hypothetical	No similarity	1468	2419027	2420495	25	25	0.993711	27	27	1.16426	1.17163	9	9	0.345684	-2.87462	40	40	1.52626	1.53592
all2023	all2023	hypothetical protein	Hypothetical	Conserved hypothetical protein	2131	2420471	2422602	119	119	3.25844	43	43	1.27731	-2.55101	63	63	1.66694	-1.95474	58	58	1.52455	-2.13732
all2025	all2025	similar to MrsD protein	Central intermediary metabolism	Polysaccharides and glycoproteins	3388	2423194	2426582	24	24	0.413346	17	17	0.317628	-1.30135	23	23	0.382778	-1.07986	21	21	0.347194	-1.19054
all2026	all2026	similar to nitrile hydratase	Central intermediary metabolism	Nitrogen metabolism	451	2426876	2427327	26	26	3.3639	22	22	3.08787	-1.08939	58	58	7.25127	2.15562	73	73	9.06655	2.69525
all2027	all2027	similar to nitrile hydratase	Central intermediary metabolism	Nitrogen metabolism	436	2427384	2427820	7	7	0.936823	2	2	0.290373	-3.22627	8	8	1.03459	1.10435	7	7	0.899306	-1.04172
all2029	all2029	heme biosynthesis protein	Biosynthesis of cofactors, prosthetic groups, and carriers	Cobalamin, heme, phycobilin and porphyrin	1363	2428038	2429401	1	1	0.0428105	0	0	0	-1.7977E+308	8	8	0.330946	7.73048	11	12	0.493152	11.5194
all2030	all2030	unknown protein	Hypothetical	No similarity	454	2429405	2429859	2	2	0.257052	0	0	0	-1.7977E+308	7	7	0.86937	3.38209	2	2	0.246757	-1.04172
all2031	all2031	unknown protein	Hypothetical	No similarity	1195	2429841	2431036	9	9	0.439461	11	11	0.58269	1.32592	3	3	0.141552	-3.10459	17	17	0.79685	1.81324
all2032	all2032	unknown protein	Hypothetical	No similarity	1273	2430973	2432246	0	0	0	0	0	0	1	0	0	0	1	3	3	0.132004	1.7977E+308
all2034	all2034	unknown protein	Hypothetical	No similarity	1477	2432984	2434461	5	5	0.197531	4	4	0.171432	-1.15224	12	12	0.458103	2.31915	14	14	0.530937	2.68787
all2035	all2035	transcriptional regulator	Regulatory functions		946	2434537	2435483	11	11	0.678496	8	8	0.535318	-1.26747	1	1	0.0596035	-11.3835	2	2	0.118423	-5.72945
all2037	all2037	probable galactosyltransferase	Other categories	Other	1201	2435913	2437114	5	5	0.242925	8	8	0.421657	1.73575	112	112	5.25821	21.6454	35	35	1.63238	6.71967
all2038	all2038	unknown protein	Hypothetical	No similarity	2332	2437127	2439459	17	17	0.42537	28	28	0.76005	1.7868	530	530	12.8147	30.1262	168	168	4.03531	9.48659
all2039	all2039	unknown protein	Hypothetical	No similarity	640	2439823	2440463	3	3	0.273519	1	1	0.0989083	-2.76538	17	17	1.49772	5.47576	11	11	0.962739	3.51983
all2040	all2040	hypothetical protein	Hypothetical	Conserved hypothetical protein	1219	2440359	2441578	5	5	0.239338	5	5	0.259644	1.08484	41	41	1.89646	7.92375	26	26	1.19472	4.99175
all2050	all2050	hypothetical protein	Hypothetical	Conserved hypothetical protein	1738	2456090	2457828	47	47	1.57795	39	39	1.42046	-1.11088	82	82	2.66028	1.6859	105	105	3.38404	2.14457
all2053	all2053	hypothetical protein	Hypothetical	Conserved hypothetical protein	649	2460572	2461221	10	12	1.0789	13	27	2.63349	2.4409	14	17	1.47695	1.36894	8	9	0.776772	-1.38896
all2056	all2056	hypothetical protein	Hypothetical	Conserved hypothetical protein	1039	2464158	2465197	7	7	0.393123	7	7	0.426477	1.08484	6	6	0.325611	-1.20734	3	3	0.161734	-2.43068
all2058	all2058	unknown protein	Hypothetical	No similarity	1096	2466106	2467202	9	9	0.479157	9	9	0.51981	1.08484	5	5	0.25723	-1.86276	6	6	0.306645	-1.56258
all2059	all2059	unknown protein	Hypothetical	No similarity	694	2467172	2467866	95	95	7.98749	67	67	6.11122	-1.30702	143	143	11.6182	1.45455	59	59	4.76199	-1.67734
all2062	all2062	hypothetical protein	Hypothetical	Conserved hypothetical protein	451	2468934	2469385	73	75	9.70355	54	55	7.71967	-1.25699	185	186	23.2541	2.39645	152	152	18.8783	1.9455
all2063	all2063	uracil phosphoribosyltransferase	Purines, pyrimidines, nucleosides, and nucleotides	Interconversions and salvage of nucleosides and nucleotides	751	2469352	2470103	39	40	3.10789	46	46	3.87731	1.24757	60	60	4.50478	1.44947	91	91	6.7873	2.18389
all2065	all2065	transposase	Other categories	Transposon-related functions	1063	2472476	2473539	0	0	0	0	0	0	1	0	0	0	1	0	0	0	1
all2066	all2066	transposase	Other categories	Transposon-related functions	613	2473747	2474360	0	5	0.475944	0	29	2.99468	6.29209	0	2	0.183964	-2.58716	0	6	0.54826	1.15194
all2067	all2067	transposase	Other categories	Transposon-related functions	670	2474289	2474959	10	143	12.454	8	640	60.4669	4.85524	3	76	6.3959	-1.94718	7	123	10.2831	-1.2111
all2068	all2068	unknown protein	Hypothetical	No similarity	1036	2474971	2476007	39	39	2.1966	38	38	2.32186	1.05703	51	51	2.7757	1.26364	41	41	2.21677	1.00918
all2069	all2069	unknown protein	Hypothetical	No similarity	478	2476010	2476488	1	1	0.122073	2	2	0.264859	2.16968	7	7	0.82572	6.76417	2	2	0.234368	1.9199
all2070	all2070	hypothetical protein	Hypothetical	Conserved hypothetical protein	1006	2476470	2477476	3	3	0.174008	9	9	0.566314	3.25453	9	9	0.504437	2.89893	14	14	0.779517	4.47978
all2077	all2077	unknown protein	Hypothetical	No similarity	466	2484947	2485413	452	452	56.5977	266	266	36.1334	-1.56635	357	357	43.1961	-1.31025	401	401	48.2008	-1.17421
all2080	all2080	hypothetical protein	Hypothetical	Conserved hypothetical protein	514	2487980	2488494	535	535	60.7347	385	385	47.4144	-1.28093	945	945	103.665	1.70685	1813	1813	197.574	3.25307
all2084	all2084	hypothetical protein	Hypothetical	Conserved hypothetical protein	1069	2491092	2492161	17	18	0.982519	12	13	0.769801	-1.27633	5	5	0.263727	-3.72551	13	13	0.681179	-1.44238
all2085	all2085	hypothetical protein	Hypothetical	Conserved hypothetical protein	1018	2492053	2493071	177	177	10.1455	79	82	5.09893	-1.98972	105	106	5.87112	-1.72803	157	157	8.63868	-1.17442
all2086	all2086	unknown protein	Hypothetical	No similarity	1795	2493109	2494904	35	35	1.13776	44	44	1.55168	1.3638	74	74	2.3245	2.04306	46	46	1.43545	1.26165
all2088	all2088	hypothetical protein	Hypothetical	Conserved hypothetical protein	970	2495811	2496781	16	16	0.962486	18	18	1.17466	1.22045	53	53	3.08082	3.2009	39	39	2.2521	2.33988
all2089	all2089	unknown protein	Hypothetical	No similarity	583	2496753	2497336	83	83	8.30722	102	102	11.075	1.33318	158	158	15.281	1.83948	108	108	10.3765	1.24909
all2091	all2091	nicotinate-nucleotide pyrophosphorylase	Biosynthesis of cofactors, prosthetic groups, and carriers	Nicotinate and nicotinamide	964	2499349	2500313	81	81	4.90291	67	67	4.39957	-1.11441	74	74	4.3283	-1.13276	77	77	4.47414	-1.09583
all2094	all2094	two-component hybrid sensor and regulator	Regulatory functions		1816	2508305	2510121	13	13	0.417709	23	23	0.801724	1.91934	48	49	1.5214	3.64225	39	39	1.20294	2.87986
all2095	all2095	two-component sensor histidine kinase	Regulatory functions		5065	2510023	2515088	57	57	0.656661	58	58	0.724872	1.10387	242	243	2.70514	4.11953	184	184	2.03486	3.09879
all2096	all2096	oxidase	Other categories	Other	793	2515432	2516225	268	268	19.72	198	198	15.8054	-1.24768	23	23	1.63538	-12.0584	51	51	3.60241	-5.47413
all2097	all2097	cell death suppressor protein	Cellular processes	Chaperones	1600	2516277	2517877	15	15	0.547038	11	11	0.435197	-1.25699	34	34	1.19818	2.1903	45	45	1.57539	2.87986
all2098	all2098	hypothetical protein	Hypothetical	Conserved hypothetical protein	478	2517981	2518459	2	2	0.244145	2	2	0.264859	1.08484	25	25	2.949	12.0789	13	13	1.52339	6.23969
all2099	all2099	unknown protein	Hypothetical	No similarity	871	2518618	2519489	11	11	0.73692	6	6	0.43606	-1.68995	88	88	5.69675	7.73048	99	99	6.36668	8.63957
all2103	all2103	hypothetical protein	Hypothetical	Conserved hypothetical protein	694	2521462	2522156	19	19	1.5975	14	14	1.27697	-1.251	46	46	3.73733	2.33949	45	45	3.63202	2.27357
all2107	all2107	hypothetical protein	Hypothetical	Conserved hypothetical protein	481	2525289	2525770	924	956	115.974	439	456	60.0112	-1.93253	434	451	52.8682	-2.19364	495	513	59.7404	-1.94129
all2108	all2108	hypothetical protein	Hypothetical	Conserved hypothetical protein	706	2525672	2526378	57	61	5.04163	56	63	5.6487	1.12041	36	39	3.11475	-1.61863	43	46	3.64963	-1.38141
all2109	all2109	hypothetical protein	Hypothetical	Conserved hypothetical protein	721	2526319	2527040	29	30	2.42791	15	15	1.31695	-1.84359	20	21	1.64228	-1.47838	13	13	1.00996	-2.40397
all2110	all2110	hypothetical protein	Hypothetical	Conserved hypothetical protein	706	2526946	2527652	128	132	10.9098	97	97	8.69721	-1.2544	90	90	7.18788	-1.5178	102	104	8.25134	-1.32218
all2113	all2113	Na+/H+ antiporter	Transport and binding proteins		1654	2529120	2530774	4	4	0.141114	4	4	0.153087	1.08484	9	9	0.30681	2.1742	1	1	0.0338657	-4.16687
all2115	all2115	hypothetical protein	Hypothetical	Conserved hypothetical protein	973	2532453	2533426	1340	1340	80.3596	451	453	29.4712	-2.72672	644	644	37.3195	-2.15329	696	696	40.0675	-2.00561
all2116	all2116	hypothetical protein	Hypothetical	Conserved hypothetical protein	1351	2533447	2534798	31	31	1.33891	19	19	0.890248	-1.50398	28	28	1.1686	-1.14574	32	32	1.32675	-1.00916
all2121	all2121	probable delta(24)-sterol C-methyltransferase	Other categories	Other	1093	2539608	2540701	22	22	1.17449	32	32	1.85329	1.57795	92	92	4.74603	4.04093	87	87	4.45856	3.79618
all2124	all2124	WD-40 repeat protein	Other categories	WD repeat proteins	5152	2543335	2548487	134	134	1.51766	90	90	1.10581	-1.37245	126	126	1.37898	-1.10057	116	116	1.26118	-1.20336
all2126	all2126	unknown protein	Hypothetical	No similarity	1030	2549962	2550992	2	2	0.113302	4	4	0.24583	2.16968	168	168	9.19676	81.1701	254	254	13.8131	121.914
all2127	all2127	hypothetical protein	Hypothetical	No similarity	1459	2550953	2552412	77	77	3.07951	57	57	2.47305	-1.24523	2115	2115	81.7368	26.5422	2283	2283	87.6489	28.462
all2128	all2128	unknown protein	Hypothetical	No similarity	439	2552483	2552922	18	18	2.39251	21	21	3.02808	1.26565	682	682	87.5957	36.6124	1488	1488	189.86	79.3561
all2129	all2129	unknown protein	Hypothetical	No similarity	2977	2553021	2555998	8	8	0.156804	9	9	0.191371	1.22045	31	31	0.587145	3.74445	19	19	0.357495	2.27989
all2133	all2133	hypothetical protein	Hypothetical	Conserved hypothetical protein	433	2559897	2560330	2389	2389	321.94	1255	1255	183.471	-1.75471	1436	1436	186.995	-1.72165	203	203	26.2606	-12.2594
all2134	all2134	hypothetical protein	Hypothetical	Conserved hypothetical protein	1213	2560328	2561541	2345	2345	112.805	1868	1868	97.483	-1.15718	2261	2261	105.1	-1.07331	298	298	13.761	-8.19741
all2145	all2145	transposase	Other categories	Transposon-related functions	1051	2573296	2574347	145	145	8.05029	250	250	15.0574	1.87042	185	185	9.92503	1.23288	162	162	8.63392	1.0725
all2146	all2146	ABC transporter, ATP-binding protein	Transport and binding proteins		1894	2574403	2576297	3	3	0.0924245	12	12	0.401064	4.33937	19	19	0.565635	6.11997	12	12	0.354893	3.83981
all2147	all2147	ABC transporter, ferrichrome binding protein	Transport and binding proteins		1186	2576628	2577814	22	22	1.08239	12	12	0.640485	-1.68995	24	25	1.18855	1.09808	9	9	0.425063	-2.54642
all2148	all2148	ferrichrome-iron receptor	Transport and binding proteins		2692	2577812	2580504	15	15	0.325134	16	16	0.376234	1.15717	14	14	0.293235	-1.10878	9	9	0.187268	-1.7362
all2149	all2149	transcriptional regulator	Regulatory functions		1120	2580622	2581742	4	4	0.208395	6	6	0.339114	1.62726	3	3	0.151031	-1.37982	5	5	0.250062	1.19994
all2152	all2152	transposase	Other categories	Transposon-related functions	940	2582882	2583822	24	24	1.4898	18	18	1.21215	-1.22906	22	22	1.31965	-1.12894	11	11	0.655482	-2.27284
all2156	all2156	hypothetical protein	Hypothetical	Conserved hypothetical protein	517	2587830	2588347	0	0	0	0	0	0	1	0	0	0	1	2	2	0.216688	1.7977E+308
all2157	all2157	ABC transporter, iron(III) dicitrate-binding periplasmic protein	Transport and binding proteins		1132	2588212	2589344	15	15	0.773198	9	9	0.503279	-1.53632	4	4	0.19924	-3.88074	4	4	0.197929	-3.90644
all2158	all2158	ferrichrome-iron receptor	Transport and binding proteins		2737	2589319	2592056	14	14	0.298469	14	14	0.323792	1.08484	9	9	0.185409	-1.60979	23	23	0.470705	1.57706
all2159	all2159	transcriptional regulator	Regulatory functions		1123	2592075	2593198	27	27	1.40291	17	17	0.958257	-1.46402	31	31	1.55648	1.10947	21	21	1.04745	-1.33935
all2161	all2161	two-component hybrid sensor and regulator	Regulatory functions		3025	2593462	2596487	35	35	0.675132	17	17	0.355743	-1.89781	105	105	1.95716	2.89893	79	79	1.46284	2.16675
all2162	all2162	methyl-accepting chemotaxis protein	Cellular processes	Chemotaxis	2359	2596465	2598824	4	4	0.0989414	6	6	0.161004	1.62726	19	19	0.454139	4.58997	11	11	0.261192	2.63987
all2163	all2163	hypothetical protein	Hypothetical	Conserved hypothetical protein	610	2598766	2599376	6	6	0.573941	5	5	0.518863	-1.10615	13	13	1.20165	2.09367	6	6	0.550956	-1.04172
all2164	all2164	two-component system, regulatory protein	Regulatory functions		478	2599280	2599758	7	12	1.46487	4	4	0.529718	-2.76538	2	2	0.23592	-6.20918	11	15	1.75776	1.19994
all2165	all2165	two-component response regulator	Regulatory functions		1144	2599674	2600818	13	19	0.969111	4	6	0.332	-2.91901	11	14	0.690025	-1.40446	9	11	0.538595	-1.79933
all2166	all2166	gamma-glutamyl phosphate reductase	Energy metabolism	Sugars	1417	2601337	2602754	142	142	5.84742	128	128	5.71811	-1.02261	142	142	5.65043	-1.03486	127	127	5.0203	-1.16476
all2167	all2167	transposase	Other categories	Transposon-related functions	598	2602879	2603477	9	9	0.878188	12	12	1.27026	1.44646	6	6	0.565735	-1.5523	8	8	0.74935	-1.17193
all2170	all2170	hypothetical protein	Hypothetical	Conserved hypothetical protein	2758	2605758	2608516	137	140	2.96196	131	132	3.02965	1.02285	74	75	1.53331	-1.93175	87	88	1.78725	-1.65728
all2171	all2171	hypothetical protein	Hypothetical	Conserved hypothetical protein	2545	2608408	2610953	21	22	0.504407	15	15	0.373092	-1.35196	17	17	0.376638	-1.33924	17	17	0.37416	-1.34811
all2177	all2177	hypothetical protein	Hypothetical	Conserved hypothetical protein	985	2617117	2618102	1293	1308	77.485	498	536	34.4462	-2.24945	1081	1095	62.6817	-1.23617	637	646	36.736	-2.10924
all2180	all2180	hypothetical protein	Hypothetical	Conserved hypothetical protein	412	2621494	2621906	23	23	3.25744	27	28	4.30203	1.32068	14	14	1.91599	-1.70013	15	15	2.03934	-1.5973
all2183	all2183	hypothetical protein	Hypothetical	Conserved hypothetical protein	946	2622757	2623703	180	184	11.3494	102	109	7.2937	-1.55605	101	101	6.01995	-1.8853	83	84	4.97375	-2.28186
all2192	all2192	hypothetical protein	Hypothetical	Conserved hypothetical protein	883	2635533	2636416	12	14	0.925153	7	7	0.501822	-1.84359	8	9	0.574704	-1.60979	9	9	0.570923	-1.62045
all2193	all2193	probable sigma factor	Transcription	RNA synthesis, modification, and DNA transcription	706	2636308	2637014	25	27	2.23154	17	18	1.61391	-1.38269	33	35	2.79528	1.25262	22	24	1.90415	-1.17193
all2196	all2196	hypothetical protein	Hypothetical	Conserved hypothetical protein	499	2637831	2638330	11	11	1.28629	5	5	0.634282	-2.02794	10	10	1.12996	-1.13835	11	11	1.23478	-1.04172
all2198	all2198	unknown protein	Hypothetical	No similarity	781	2638537	2639318	6	6	0.448277	8	8	0.648413	1.44646	61	61	4.40394	9.82416	37	37	2.65367	5.91971
all2200	all2200	unknown protein	Hypothetical	No similarity	661	2640421	2641082	35	35	3.08967	38	38	3.63911	1.17783	188	188	16.0369	5.19047	80	80	6.77929	2.19418
all2220	all2220	hypothetical protein	Hypothetical	Conserved hypothetical protein	661	2663491	2664152	5	5	0.441382	8	8	0.766128	1.73575	5	5	0.426512	-1.03486	4	4	0.338965	-1.30215
all2223	all2223	putative acetyltransferase	Other categories	Other	562	2667168	2667730	0	0	0	0	0	0	1	2	2	0.200658	1.7977E+308	1	1	0.0996688	1.7977E+308
all2232	all2232	unknown protein	Hypothetical	No similarity	511	2676426	2676937	24	24	2.74054	13	13	1.61041	-1.70177	10	10	1.10342	-2.48367	12	12	1.31539	-2.08344
all2236	all2236	ferrichrome-iron receptor	Transport and binding proteins		2677	2681540	2684217	6	6	0.130782	6	6	0.141878	1.08484	11	11	0.23169	1.77157	16	16	0.334786	2.55987
all2237	all2237	transcriptional regulator	Regulatory functions		1111	2684303	2685414	9	9	0.472688	9	9	0.512792	1.08484	51	51	2.58833	5.47576	43	43	2.16795	4.58644
all2238	all2238	unknown protein	Hypothetical	No similarity	823	2685431	2686254	12	12	0.8508	2	2	0.153831	-5.53076	7	7	0.47958	-1.77405	6	6	0.408364	-2.08344
all2239	all2239	two-component hybrid sensor and regulator	Regulatory functions		5224	2686256	2691480	117	117	1.30686	126	126	1.52679	1.16829	120	120	1.29521	-1.00899	148	149	1.59764	1.2225
all2243	all2243	cell division control protein CDC48 homolog	Cellular processes	Cell division	1942	2696511	2698453	7	7	0.210327	5	5	0.16298	-1.29051	19	20	0.580689	2.76089	28	28	0.807615	3.83981
all2244	all2244	similar to arsenical pump-driving ATPase	Other categories	Drug and analog sensitivity	2008	2698395	2700403	1	1	0.0290591	3	3	0.0945737	3.25453	11	12	0.336961	11.5957	10	11	0.306849	10.5595
all2245	all2245	unknown protein	Hypothetical	No similarity	784	2700340	2701124	1	1	0.0744269	1	1	0.0807415	1.08484	6	6	0.431517	5.79786	3	3	0.214339	2.87986
all2260	all2260	hypothetical protein	Hypothetical	Conserved hypothetical protein	1003	2719486	2720489	100	100	5.81762	79	79	4.98585	-1.16683	155	155	8.71352	1.49778	158	158	8.82372	1.51672
all2262	all2262	unknown protein	Hypothetical	No similarity	529	2721608	2722137	1772	1784	196.782	1020	1029	123.132	-1.59813	189	189	20.1451	-9.76824	235	236	24.9892	-7.87468
all2263	all2263	heat shock protein X	Cellular processes	Chaperones	970	2722088	2723058	1119	1126	67.7349	770	775	50.5758	-1.33928	72	72	4.18527	-16.1841	94	94	5.42815	-12.4785
all2267	all2267	hypothetical protein	Hypothetical	Conserved hypothetical protein	412	2729101	2729513	22	22	3.11581	21	21	3.22652	1.03553	20	20	2.73713	-1.13835	25	25	3.3989	1.09086
all2275	all2275	hypothetical protein	Hypothetical	Conserved hypothetical protein	685	2738045	2738730	80	80	6.81468	68	68	6.28393	-1.08446	66	66	5.4327	-1.25438	67	67	5.47873	-1.24384
all2277	all2277	hypothetical protein	Hypothetical	Conserved hypothetical protein	946	2740348	2741294	107	107	6.59992	175	175	11.7101	1.77428	158	158	9.41735	1.42689	90	90	5.32902	-1.23849
all2281	all2281	two-component response regulator	Regulatory functions		799	2747529	2748328	6	6	0.438178	2	2	0.158451	-2.76538	10	12	0.846832	1.93262	10	11	0.771155	1.75991
all2282	all2282	serine/threonine kinase with two-component sensor domain	Regulatory functions		5452	2748220	2753672	20	20	0.214052	23	23	0.267045	1.24757	29	30	0.310262	1.44947	35	35	0.35959	1.67992
all2283	all2283	anti-sigma factor antagonist	Transcription	RNA synthesis, modification, and DNA transcription	430	2753814	2754244	2	2	0.271399	4	4	0.588849	2.16968	6	6	0.786766	2.89893	1	1	0.130265	-2.08344
all2285	all2285	glucosyltransferase	Other categories	Other	1102	2754776	2755878	1	1	0.0529498	1	1	0.0574422	1.08484	4	4	0.204664	3.86524	1	1	0.0508293	-1.04172
all2286	all2286	glucosyltransferase	Other categories	Other	610	2755774	2756384	0	0	0	0	0	0	1	4	4	0.369737	1.7977E+308	4	4	0.367304	1.7977E+308
all2287	all2287	glucosyltransferase	Other categories	Other	556	2756280	2756836	0	0	0	0	0	0	1	0	0	0	1	0	0	0	1
all2288	all2288	glucosyltransferase	Other categories	Other	1132	2756809	2757941	2	2	0.103093	0	0	0	-1.7977E+308	3	3	0.14943	1.44947	6	6	0.296893	2.87986
all2289	all2289	glucosyltransferase	Other categories	Other	1090	2757926	2759016	2	2	0.107065	7	7	0.406522	3.79695	44	44	2.27609	21.2588	28	29	1.49028	13.9193
all2290	all2290	similar to polysaccharide biosynthesis export protein	Cell envelope	Surface polysaccharides, lipopolysaccharides and antigens	1378	2758912	2760290	0	0	0	0	0	0	1	0	0	0	1	0	0	0	1
all2291	all2291	glycosyltransferase	Other categories	Other	1087	2760186	2761273	0	0	0	0	0	0	1	2	2	0.103744	1.7977E+308	1	1	0.0515307	1.7977E+308
all2292	all2292	probable glycosyltransferase	Other categories	Other	1279	2761169	2762448	1	1	0.0456221	5	5	0.247464	5.42421	3	3	0.132255	2.89893	2	2	0.0875901	1.9199
all2293	all2293	unknown protein	Hypothetical	No similarity	1198	2762422	2763620	0	0	0	1	1	0.0528392	1.7977E+308	1	1	0.0470658	1.7977E+308	2	2	0.0935123	1.7977E+308
all2302	all2302	patatin-like protein	Other categories	Other	1273	2771977	2773250	48	48	2.20018	29	29	1.44206	-1.52573	41	41	1.81601	-1.21155	56	56	2.46408	1.11994
all2303	all2303	dihydroorotase	Purines, pyrimidines, nucleosides, and nucleotides	Pyrimidine ribonucleotide biosynthesis	1420	2773256	2774676	67	67	2.75317	82	82	3.65543	1.32772	234	234	9.29159	3.37488	280	280	11.045	4.01174
all2314	all2314	unknown protein	Hypothetical	No similarity	946	2788834	2789780	19	19	1.17195	23	23	1.53904	1.31323	40	40	2.38414	2.03434	45	45	2.66451	2.27357
all2315	all2315	ketol-acid reductoisomerase	Amino acid biosynthesis	Branched chain family	1096	2789747	2790843	158	158	8.41187	142	142	8.20145	-1.02566	197	197	10.1349	1.20483	438	438	22.3851	2.66113
all2316	all2316	aldo/keto reductase	Other categories	Other	955	2790869	2791824	24	24	1.4664	40	40	2.65136	1.80807	66	66	3.89676	2.65735	79	79	4.63361	3.15984
all2317	all2317	putative nuclease	Hypothetical	No similarity	541	2791903	2792444	9	9	0.970714	8	8	0.936064	-1.03702	11	11	1.14646	1.18105	27	27	2.79552	2.87986
all2318	all2318	hypothetical protein	Hypothetical	Conserved hypothetical protein	895	2792488	2793383	58	58	3.78139	79	79	5.58749	1.47763	120	120	7.55998	1.99926	107	107	6.69663	1.77095
all2320	all2320	unknown protein	Hypothetical	No similarity	694	2794220	2794914	17	17	1.42934	11	11	1.00333	-1.42459	52	52	4.2248	2.95577	48	48	3.87416	2.71045
all2333	all2333	hypothetical protein	Hypothetical	Conserved hypothetical protein	1888	2811268	2813156	16	16	0.494497	16	16	0.536452	1.08484	36	36	1.07514	2.1742	26	26	0.771378	1.55992
all2334	all2334	serine/threonine kinase	Regulatory functions		1555	2813554	2815109	19	19	0.712967	25	25	1.01771	1.42742	62	62	2.24814	3.15322	34	34	1.22474	1.71781
all2340	all2340	aspartate transaminase	Energy metabolism	Amino acids and amines	1315	2822817	2824132	54	54	2.39615	58	61	2.93641	1.22547	64	64	2.74421	1.14526	77	77	3.2799	1.36882
all2341	all2341	thioredoxin 2	Biosynthesis of cofactors, prosthetic groups, and carriers	Thioredoxin, glutaredoxin, and glutathione	448	2824121	2824569	209	209	27.2216	138	138	19.4991	-1.39605	266	266	33.4785	1.22985	222	222	27.7569	1.01966
all2342	all2342	similar to chloroplast membrane-associated 30 kD protein	Cell envelope	Membranes, lipoproteins and porins	877	2824624	2825501	166	166	11.0447	141	141	10.1773	-1.08523	246	246	15.8161	1.432	229	229	14.6262	1.32427
all2343	all2343	similar to chloroplast membrane-associated 30 kD protein	Cell envelope	Membranes, lipoproteins and porins	925	2825563	2826488	172	172	10.8501	169	169	11.5653	1.06592	255	255	15.5439	1.43261	200	200	12.1111	1.11622
all2344	all2344	unknown protein	Hypothetical	No similarity	1420	2826514	2827934	68	68	2.79426	47	47	2.09518	-1.33366	104	104	4.1296	1.47789	61	62	2.44568	-1.14253
all2347	all2347	naphthoate synthase	Biosynthesis of cofactors, prosthetic groups, and carriers	Menaquinone and ubiquinone	934	2829447	2830381	82	82	5.12287	69	69	4.67644	-1.09546	82	82	4.95028	-1.03486	93	93	5.5774	1.08873
all2349	all2349	unknown protein	Hypothetical	No similarity	1717	2830756	2832473	922	922	31.3333	612	612	22.5628	-1.38871	254	254	8.34115	-3.75648	370	370	12.0706	-2.59585
all2352	all2352	WD-40 repeat protein	Other categories	WD repeat proteins	1174	2834829	2836003	427	427	21.223	305	305	16.4454	-1.29051	455	455	21.8527	1.02968	430	430	20.5162	-1.03445
all2357	all2357	phosphonate ABC transport ATP-binding component	Transport and binding proteins		835	2839173	2840008	17	17	1.18798	7	7	0.53067	-2.23864	87	87	5.87483	4.94524	59	59	3.95787	3.3316
all2358	all2358	phosphonate ABC transport phosphonate binding component	Transport and binding proteins		1081	2840037	2841118	182	182	9.82408	96	96	5.62158	-1.74757	1188	1188	61.966	6.30757	545	545	28.2401	2.87458
all2367	all2367	thioredoxin	Biosynthesis of cofactors, prosthetic groups, and carriers	Thioredoxin, glutaredoxin, and glutathione	427	2851151	2851578	218	218	29.7903	132	132	19.5686	-1.52235	105	105	13.8651	-2.14857	223	223	29.2532	-1.01836
all2368	all2368	translation initiation factor 3	Translation	Protein modification and translation factors	535	2851801	2852336	1303	1303	142.114	606	606	71.702	-1.98201	439	439	46.2672	-3.07159	707	707	74.0221	-1.91989
all2371	all2371	unknown protein	Hypothetical	No similarity	514	2853440	2853954	28	28	3.17864	35	35	4.3104	1.35605	10	10	1.09698	-2.89762	13	13	1.41669	-2.2437
all2375	all2375	similar to bacterioferritin comigratory protein	Transport and binding proteins		538	2856988	2857526	61	61	6.61597	56	56	6.58898	-1.0041	113	113	11.8429	1.79005	106	106	11.0362	1.66811
all2379	all2379	two-component hybrid sensor and regulator	Regulatory functions		4135	2860350	2864485	152	152	2.14493	128	128	1.95951	-1.09463	184	184	2.50903	1.16974	184	184	2.49252	1.16205
all2381	all2381	hypothetical protein	Hypothetical	Conserved hypothetical protein	556	2865388	2865944	43	43	4.51273	19	19	2.16317	-2.08616	61	62	6.28752	1.39328	75	75	7.55583	1.67434
all2384	all2384	hypothetical protein	Hypothetical	Conserved hypothetical protein	1741	2870020	2871761	43	43	1.44117	57	57	2.07247	1.43805	87	87	2.81762	1.95509	124	124	3.9895	2.76823
all2390	all2390	cell division inhibitor	Cellular processes	Cell division	1021	2873557	2874578	26	26	1.48591	14	14	0.867991	-1.7119	111	111	6.12999	4.1254	55	55	3.0174	2.03067
all2391	all2391	hypothetical protein	Hypothetical	Conserved hypothetical protein	1237	2874585	2875822	40	40	1.88685	42	42	2.14928	1.13908	127	127	5.78891	3.06804	132	132	5.97723	3.16784
all2395	all2395	hypothetical protein	Hypothetical	Conserved hypothetical protein	769	2878414	2879183	15	15	1.13818	11	11	0.90548	-1.25699	105	105	7.69885	6.76417	80	80	5.82719	5.11975
all2396	all2396	unknown protein	Hypothetical	No similarity	1465	2879349	2880814	168	168	6.69141	123	123	5.31472	-1.25903	154	154	5.92715	-1.12894	224	224	8.56458	1.27994
all2399	all2399	hypothetical protein	Hypothetical	Conserved hypothetical protein	859	2882453	2883312	62	62	4.21158	54	54	3.97936	-1.05835	78	78	5.11993	1.21568	55	55	3.58645	-1.1743
all2402	all2402	hypothetical protein	Hypothetical	Conserved hypothetical protein	439	2883882	2884321	16	19	2.52543	12	13	1.87453	-1.34724	36	39	5.00914	1.98348	20	20	2.55189	1.01048
all2409	all2409	hypothetical protein	Hypothetical	Conserved hypothetical protein	802	2888933	2889735	7	7	0.509295	7	7	0.552505	1.08484	8	8	0.562443	1.10435	14	14	0.977799	1.9199
all2410	all2410	unknown protein	Hypothetical	No similarity	1618	2889837	2891455	24	24	0.865523	36	36	1.40843	1.62726	37	37	1.28939	1.48973	39	39	1.35015	1.55992
all2413	all2413	hypothetical protein	Hypothetical	Conserved hypothetical protein	1303	2895590	2896893	37	37	1.65693	39	40	1.94325	1.1728	26	26	1.1251	-1.47269	24	24	1.03172	-1.60598
all2415	all2415	unknown protein	Hypothetical	No similarity	862	2897706	2898568	36	36	2.43692	41	41	3.01085	1.23552	50	50	3.27059	1.3421	21	21	1.36461	-1.7858
all2416	all2416	hypothetical protein	Hypothetical	Conserved hypothetical protein	1099	2899123	2900222	10	10	0.530944	5	5	0.287995	-1.84359	19	19	0.974807	1.83599	13	13	0.662585	1.24794
all2419	all2419	hypothetical protein	Hypothetical	Conserved hypothetical protein	550	2904431	2904981	4	4	0.424369	4	4	0.460373	1.08484	5	5	0.51259	1.20789	8	8	0.814747	1.9199
all2421	all2421	hypothetical protein	Hypothetical	Conserved hypothetical protein	517	2905420	2905937	5	6	0.677184	10	17	2.08147	3.07372	3	4	0.436247	-1.5523	4	4	0.433376	-1.56258
all2422	all2422	hypothetical protein	Hypothetical	Conserved hypothetical protein	496	2905802	2906298	18	25	2.94106	7	11	1.40386	-2.09498	5	5	0.568396	-5.17432	6	6	0.677587	-4.34049
all2423	all2423	hypothetical protein	Hypothetical	Conserved hypothetical protein	2200	2906229	2908429	64	64	1.69747	62	62	1.78395	1.05094	57	57	1.46088	-1.16195	65	65	1.65496	-1.02569
all2424	all2424	unknown protein	Hypothetical	No similarity	535	2908700	2909235	3	3	0.3272	9	9	1.06488	3.25453	21	21	2.21324	6.76417	20	20	2.09398	6.39968
all2425	all2425	unknown protein	Hypothetical	No similarity	868	2909542	2910410	125	125	8.40304	93	93	6.78228	-1.23897	188	188	12.2124	1.45333	113	113	7.29213	-1.15234
all2430	all2430	hypothetical protein	Hypothetical	Conserved hypothetical protein	6247	2917394	2923641	236	236	2.20438	237	237	2.40154	1.08944	275	275	2.48213	1.126	237	237	2.12507	-1.03732
all2436	all2436	aspartate--tRNA ligase	Translation	Aminoacyl tRNA synthetases and tRNA modification	1888	2929155	2931043	100	100	3.09061	107	107	3.58752	1.16078	212	212	6.33135	2.04858	237	237	7.0314	2.27509
all2438	all2438	hypothetical protein	Hypothetical	Conserved hypothetical protein	697	2931348	2932045	120	120	10.046	69	70	6.35738	-1.58022	110	110	8.89862	-1.12894	94	94	7.55424	-1.32985
all2439	all2439	unknown protein	Hypothetical	No similarity	619	2932096	2932715	2	2	0.188532	5	5	0.511319	2.71211	24	24	2.18617	11.5957	10	10	0.904909	4.79976
all2441	all2441	hypothetical protein	Hypothetical	Conserved hypothetical protein	655	2934010	2934665	8	8	0.71268	24	27	2.60937	3.66134	18	18	1.54951	2.1742	22	22	1.88138	2.63987
all2442	all2442	pilin biogenesis protein	Cell envelope	Surface structures	1324	2934848	2936172	9	9	0.396644	6	6	0.286864	-1.38269	13	13	0.553628	1.39578	6	6	0.253839	-1.56258
all2444	all2444	general secretion pathway protein E	Cellular processes	Protein and peptide secretion	2113	2937345	2939458	9	9	0.248536	6	6	0.179748	-1.38269	14	14	0.373587	1.50315	5	5	0.132546	-1.87509
all2456	all2456	hypothetical protein (ycf43)	Hypothetical	Conserved hypothetical protein	895	2951209	2952104	30	30	1.95589	25	26	1.83892	-1.06361	51	51	3.21299	1.64273	56	56	3.50478	1.79191
all2457	all2457	hypothetical protein	Hypothetical	Conserved hypothetical protein	598	2952940	2953538	570	570	55.6186	386	386	40.86	-1.3612	536	536	50.539	-1.10051	256	256	23.9792	-2.31945
all2459	all2459	hypothetical protein	Hypothetical	Conserved hypothetical protein	1429	2955374	2956803	45	45	1.8375	21	21	0.93025	-1.97527	145	145	5.72135	3.11367	135	135	5.29173	2.87986
all2460	all2460	unknown protein	Hypothetical	No similarity	1381	2956937	2958318	84	84	3.54921	55	55	2.52105	-1.40783	177	177	7.22674	2.03615	186	186	7.54423	2.12561
all2461	all2461	hypothetical protein	Hypothetical	Conserved hypothetical protein	1447	2958371	2959818	51	51	2.05659	63	63	2.75603	1.3401	161	161	6.27365	3.05051	119	119	4.60653	2.23989
all2466	all2466	hypothetical protein	Hypothetical	Conserved hypothetical protein	955	2964341	2965296	1	1	0.0611002	2	2	0.132568	2.16968	8	8	0.472334	7.73048	8	8	0.469226	7.67962
all2470	all2470	hypothetical protein	Hypothetical	Conserved hypothetical protein	2044	2966991	2969035	22	22	0.628041	17	17	0.526479	-1.19291	33	33	0.910324	1.44947	38	38	1.04135	1.6581
all2473	all2473	ferric uptake regulation protein	Transport and binding proteins		499	2970795	2971294	268	268	31.3386	117	117	14.8422	-2.11146	171	171	19.3223	-1.62189	186	186	20.8789	-1.50097
all2477	all2477	hypothetical protein	Hypothetical	Conserved hypothetical protein	1264	2974529	2975793	36	36	1.66189	29	29	1.45232	-1.14429	63	63	2.81032	1.69104	41	41	1.81691	1.09328
all2480	all2480	beta-lactamase	Other categories	Drug and analog sensitivity	952	2978043	2978995	6	6	0.367756	0	0	0	-1.7977E+308	19	19	1.12533	3.05998	14	14	0.823734	2.23989
all2487	all2487	hypothetical protein	Hypothetical	Conserved hypothetical protein	775	2987964	2988739	30	30	2.25874	34	34	2.77709	1.22949	211	211	15.3512	6.79638	138	138	9.97409	4.41578
all2491	all2491	hypothetical protein	Hypothetical	Conserved hypothetical protein	784	2990779	2991563	95	95	7.07056	102	102	8.23563	1.16478	100	100	7.19195	1.01717	77	77	5.50136	-1.28524
all2497	all2497	UDP-N-acetyl glucosamine-2-epimerase	Cell envelope	Surface polysaccharides, lipopolysaccharides and antigens	1213	2997222	2998435	23	23	1.1064	25	25	1.30464	1.17918	113	113	5.25267	4.74753	71	71	3.27864	2.96333
all2500	all2500	carboxyl-terminal protease	Translation	Degradation of proteins, peptides, and glycopeptides	1387	2999840	3001227	351	351	14.7665	360	360	16.43	1.11266	1108	1108	45.0429	3.05035	847	847	34.206	2.31647
all2501	all2501	hypothetical protein	Hypothetical	Conserved hypothetical protein	1327	3001328	3002655	469	469	20.6228	196	196	9.3497	-2.20572	1629	1629	69.217	3.35633	1106	1106	46.6853	2.26377
all2506	all2506	similar to cyanophycinase	Other categories	Other	1072	3007099	3008171	9	9	0.489885	21	21	1.24004	2.5313	48	48	2.5247	5.15366	103	103	5.38193	10.9861
all2507	all2507	probable hexosyltransferase	Other categories	Other	1288	3008235	3009523	45	45	2.03865	38	38	1.86759	-1.0916	34	34	1.48842	-1.36967	51	51	2.21794	1.08795
all2509	all2509	similar to phosphoenolpyruvate synthase	Energy metabolism	Pyruvate and acetyl-CoA metabolism	2992	3012155	3015147	225	225	4.388	207	207	4.37947	-1.00195	524	524	9.87489	2.25043	465	465	8.70537	1.9839
all2511	all2511	unknown protein	Hypothetical	No similarity	715	3016815	3017530	12	17	1.38736	16	28	2.47893	1.7868	46	66	5.20476	3.75156	48	55	4.30876	3.10573
all2521	all2521	cysteine synthase	Amino acid biosynthesis	Serine family / Sulfur assimilation	1060	3027260	3028320	15	15	0.825717	17	17	1.01521	1.22949	59	59	3.1384	3.80082	128	128	6.76394	8.19159
all2528	all2528	unknown protein	Hypothetical	No similarity	787	3032484	3033271	6	6	0.444859	1	1	0.0804337	-5.53076	13	13	0.931389	2.09367	9	9	0.640565	1.43993
all2529	all2529	unknown protein	Hypothetical	No similarity	1462	3033651	3035113	9	9	0.359204	4	4	0.173191	-2.07403	5	5	0.192835	-1.86276	9	9	0.344819	-1.04172
all2531	all2531	nitrogen fixation protein NifX homolog	Central intermediary metabolism	Nitrogen fixation	607	3035896	3036503	7	7	0.672907	21	21	2.19	3.25453	3	3	0.278673	-2.41468	27	27	2.49156	3.70267
all2533	all2533	prolyl endopeptidase	Translation	Degradation of proteins, peptides, and glycopeptides	2170	3037914	3040084	100	100	2.68897	85	85	2.47954	-1.08446	178	178	4.62512	1.72003	162	162	4.18168	1.55512
all2544	all2544	precorrin isomerase	Biosynthesis of cofactors, prosthetic groups, and carriers	Cobalamin, heme, phycobilin and porphyrin	721	3047969	3048690	51	51	4.12744	16	16	1.40474	-2.93821	80	80	6.2563	1.51578	44	44	3.41832	-1.20745
all2545	all2545	hypothetical protein	Hypothetical	Conserved hypothetical protein	910	3048737	3049647	75	75	4.80912	57	57	3.96503	-1.21289	221	221	13.6935	2.84739	106	106	6.52469	1.35673
all2546	all2546	hypothetical protein	Hypothetical	Conserved hypothetical protein	646	3049779	3050425	127	127	11.4714	106	106	10.3869	-1.10441	137	137	11.9578	1.0424	92	92	7.97721	-1.43802
all2547	all2547	hypothetical protein	Hypothetical	Conserved hypothetical protein	451	3050409	3050860	264	264	34.1565	159	159	22.3169	-1.53052	295	295	36.8815	1.07978	187	187	23.2253	-1.47066
all2548	all2548	hypothetical protein	Hypothetical	Conserved hypothetical protein	421	3050900	3051321	4	4	0.554401	5	5	0.751797	1.35605	7	7	0.937516	1.69104	5	5	0.665248	1.19994
all2549	all2549	hypothetical protein	Hypothetical	Conserved hypothetical protein	1102	3051361	3052463	105	105	5.55973	76	76	4.36561	-1.27353	63	63	3.22346	-1.72477	70	70	3.55805	-1.56258
all2550	all2550	hypothetical protein	Hypothetical	Conserved hypothetical protein	760	3052432	3053192	104	104	7.98483	69	69	5.74709	-1.38937	77	77	5.71268	-1.39774	76	76	5.60139	-1.42551
all2556	all2556	bacterioferritin comigratory protein	Transport and binding proteins		658	3056449	3057107	2	2	0.177358	1	1	0.0962026	-1.84359	5	5	0.428457	2.41578	2	2	0.170255	-1.04172
all2564	all2564	pyruvate kinase	Regulatory functions		1531	3063810	3065341	12	12	0.457354	25	25	1.03366	2.26009	627	627	23.0917	50.4897	315	315	11.5247	25.1988
all2567	all2567	hypothetical protein	Hypothetical	Conserved hypothetical protein	2482	3066710	3069192	254	254	5.97142	197	197	5.02432	-1.1885	2549	2549	57.907	9.69734	1068	1068	24.1027	4.03634
all2568	all2568	hypothetical protein	Hypothetical	Conserved hypothetical protein	838	3069721	3070559	42	42	2.9245	44	44	3.3237	1.1365	156	156	10.4965	3.58915	97	97	6.48371	2.21703
all2571	all2571	unknown protein	Hypothetical	No similarity	550	3072373	3072923	30	30	3.18277	13	13	1.49621	-2.12721	824	824	84.4748	26.5413	459	459	46.7461	14.6873
all2573	all2573	unknown protein	Hypothetical	No similarity	670	3075024	3075694	4	4	0.348362	3	3	0.283439	-1.22906	28	28	2.35638	6.76417	3	3	0.250808	-1.38896
all2578	all2578	ferrichrome-iron receptor	Transport and binding proteins		1600	3080925	3082525	1	1	0.0364692	3	3	0.11869	3.25453	9	9	0.317165	8.69679	9	9	0.315078	8.63957
all2580	all2580	transcriptional regulator	Regulatory functions		1090	3082896	3083986	0	0	0	1	1	0.0580746	1.7977E+308	2	2	0.103459	1.7977E+308	2	2	0.102778	1.7977E+308
all2584	all2584	ferrichrome ABC transporter, ATP-binding protein	Transport and binding proteins		970	3089356	3090326	12	12	0.721864	10	10	0.652591	-1.10615	89	89	5.17346	7.1668	68	68	3.92675	5.43973
all2585	all2585	iron(III) dicitrate transport system permease protein	Transport and binding proteins		1141	3090263	3091404	2	2	0.10228	5	5	0.277394	2.71211	15	15	0.741256	7.24733	26	26	1.27639	12.4794
all2586	all2586	iron(III) dicitrate transport system permease protein	Transport and binding proteins		1132	3091300	3092432	3	3	0.15464	8	8	0.447359	2.89291	22	22	1.09582	7.08628	18	19	0.940162	6.0797
all2598	all2598	hypothetical protein	Hypothetical	Conserved hypothetical protein	955	3109388	3110343	6	6	0.366601	4	4	0.265136	-1.38269	7	7	0.413292	1.12736	12	12	0.703839	1.9199
all2604	all2604	hypothetical protein	Hypothetical	Conserved hypothetical protein	415	3112707	3113122	0	0	0	0	0	0	1	0	0	0	1	0	0	0	1
all2608	all2608	hypothetical protein	Hypothetical	Conserved hypothetical protein	1102	3114416	3115518	13	14	0.741297	10	10	0.574422	-1.29051	17	19	0.972153	1.31142	6	6	0.304976	-2.43068
all2609	all2609	iron(III) dicitrate-binding periplasmic protein	Transport and binding proteins		1060	3115420	3116480	1	1	0.0550478	1	1	0.0597182	1.08484	5	5	0.265966	4.83155	3	3	0.15853	2.87986
all2610	all2610	ferrichrome-iron receptor	Transport and binding proteins		2674	3116421	3119095	23	23	0.501895	12	12	0.284075	-1.76677	25	25	0.527159	1.05034	43	43	0.900747	1.79469
all2611	all2611	hypothetical protein	Hypothetical	Conserved hypothetical protein	547	3119329	3119876	65	65	6.93381	53	53	6.1334	-1.1305	16	16	1.64928	-4.20414	23	23	2.35525	-2.94399
all2612	all2612	hypothetical protein	Hypothetical	Conserved hypothetical protein	490	3119878	3120368	10	10	1.19083	7	7	0.904304	-1.31685	21	21	2.4165	2.02925	15	15	1.71471	1.43993
all2613	all2613	transcriptional regulator	Regulatory functions		1081	3120325	3121406	7	7	0.377849	10	10	0.585581	1.54977	29	29	1.51264	4.00329	22	22	1.13997	3.01699
all2617	all2617	hypothetical protein	Hypothetical	Conserved hypothetical protein	1099	3123726	3124825	1	1	0.0530944	3	3	0.172797	3.25453	2	4	0.205223	3.86524	10	10	0.509681	9.59952
all2618	all2618	iron(III) dicitrate-binding periplasmic protein	Transport and binding proteins		694	3124733	3125427	13	16	1.34526	8	8	0.729698	-1.84359	19	19	1.54368	1.14749	12	12	0.96854	-1.38896
all2619	all2619	ferric aerobactin receptor	Transport and binding proteins		973	3125761	3126734	16	16	0.959518	9	9	0.585521	-1.63874	36	36	2.08618	2.1742	14	14	0.805955	-1.19054
all2620	all2620	ferric aerobactin receptor	Transport and binding proteins		1711	3127031	3128742	8	8	0.272826	8	8	0.295973	1.08484	4	4	0.131817	-2.06973	4	4	0.13095	-2.08344
all2621	all2621	transcriptional regulator	Regulatory functions		628	3128848	3129476	5	5	0.464576	4	4	0.403193	-1.15224	6	6	0.538709	1.15957	8	8	0.713553	1.53592
all2622	all2622	ABC transporter, ATP-binding protein	Transport and binding proteins		1822	3129694	3131516	26	26	0.832666	18	18	0.62537	-1.33148	31	31	0.959348	1.15214	48	48	1.47567	1.77222
all2623	all2623	ABC transporter, ATP-binding protein	Transport and binding proteins		1861	3131644	3133505	91	91	2.85326	98	98	3.33344	1.16829	126	126	3.81757	1.33797	166	166	4.9964	1.75112
all2624	all2624	hypothetical protein	Hypothetical	Conserved hypothetical protein	949	3133690	3134639	1293	1293	79.5021	388	388	25.8808	-3.07185	1215	1215	72.1893	-1.1013	1170	1170	69.0582	-1.15123
all2631	all2631	DNA topoisomerase I	DNA replication, recombination, and repair		2284	3143068	3145352	59	59	1.50731	42	42	1.16403	-1.2949	101	101	2.49338	1.65419	124	124	3.04103	2.01753
all2633	all2633	unknown protein	Hypothetical	No similarity	1444	3146062	3147506	1	1	0.0404091	3	3	0.131512	3.25453	6	6	0.234286	5.79786	1	1	0.0387908	-1.04172
all2635	all2635	polyketide synthase type I	Other categories	Other	4798	3148686	3153484	45	45	0.547266	21	21	0.277059	-1.97527	17	17	0.19978	-2.73935	31	31	0.361907	-1.51217
all2636	all2636	unknown protein	Hypothetical	No similarity	676	3153436	3154112	1	1	0.0863176	0	0	0	-1.7977E+308	5	5	0.417048	4.83155	15	15	1.24291	14.3993
all2637	all2637	unknown protein	Hypothetical	No similarity	550	3154005	3154555	0	0	0	0	0	0	1	0	0	0	1	1	1	0.101843	1.7977E+308
all2638	all2638	glutamate-1-semialdehyde aminotransferase	Biosynthesis of cofactors, prosthetic groups, and carriers	Cobalamin, heme, phycobilin and porphyrin	1336	3154510	3155846	0	0	0	2	2	0.0947624	1.7977E+308	1	1	0.0422043	1.7977E+308	4	4	0.167706	1.7977E+308
all2640	all2640	hypothetical protein	Hypothetical	Conserved hypothetical protein	979	3156071	3157050	0	0	0	0	0	0	1	1	1	0.0575944	1.7977E+308	6	7	0.400508	1.7977E+308
all2641	all2641	polyketide synthase	Other categories	Other	3160	3156977	3160137	13	13	0.24005	3	3	0.0600962	-3.99444	15	16	0.285493	1.18931	19	19	0.336792	1.40301
all2642	all2642	multifunctional peptide synthetase	Other categories	Other	3595	3160039	3163634	15	15	0.243466	15	19	0.334555	1.37413	17	19	0.298001	1.22399	22	24	0.373945	1.53592
all2643	all2643	microcystin synthetase B	Other categories	Other	3409	3163530	3166939	9	9	0.15405	8	9	0.16712	1.08484	10	10	0.1654	1.07368	35	36	0.591522	3.83981
all2644	all2644	peptide synthetase	Translation	Protein modification and translation factors	7954	3166969	3174923	50	50	0.366801	35	35	0.278545	-1.31685	35	35	0.248111	-1.47838	56	57	0.401407	1.09435
all2645	all2645	peptide synthetase	Translation	Protein modification and translation factors	7480	3174925	3182405	37	37	0.288633	24	24	0.203106	-1.4211	30	30	0.226143	-1.27633	48	48	0.359447	1.24534
all2646	all2646	polyketide synthase type I	Other categories	Other	4567	3182356	3186923	14	15	0.191649	20	20	0.277212	1.44646	17	17	0.209885	1.09515	25	25	0.306623	1.59992
all2647	all2647	microcystin synthetase B	Other categories	Other	3361	3186890	3190251	24	24	0.416667	16	16	0.301345	-1.38269	28	28	0.469734	1.12736	44	44	0.733297	1.75991
all2648	all2648	peptide synthetase	Translation	Protein modification and translation factors	7867	3190147	3198014	18	18	0.133509	13	13	0.104604	-1.27633	32	32	0.229353	1.71789	32	32	0.227843	1.70658
all2649	all2649	probable non-ribosomal peptide synthetase	Translation	Ribosomal proteins	4852	3197919	3202771	5	5	0.0601306	4	4	0.0521857	-1.15224	2	2	0.0232419	-2.58716	5	5	0.0577225	-1.04172
all2650	all2650	ABC transporter ATP-binding protein	Transport and binding proteins		1774	3202823	3204597	0	0	0	4	4	0.142731	1.7977E+308	0	0	0	1	2	2	0.0631498	1.7977E+308
all2651	all2651	ABC transporter permease protein	Transport and binding proteins		1282	3204483	3205765	6	6	0.273092	1	1	0.049377	-5.53076	1	1	0.043982	-6.20918	5	6	0.262155	-1.04172
all2652	all2652	hypothetical protein	Hypothetical	Conserved hypothetical protein	1291	3205739	3207030	26	30	1.35594	30	32	1.56905	1.15717	9	9	0.393078	-3.44955	26	26	1.12809	-1.20198
all2653	all2653	hypothetical protein	Hypothetical	Conserved hypothetical protein	1171	3206932	3208103	24	27	1.3454	20	21	1.13521	-1.18516	12	12	0.577813	-2.32844	17	17	0.813182	-1.65449
all2654	all2654	similar to S-layer-RTX protein	Energy metabolism	Glycolate pathway	4354	3208156	3212510	8	8	0.107213	8	8	0.116309	1.08484	21	22	0.284903	2.65735	34	34	0.437407	4.0798
all2655	all2655	unknown protein	Hypothetical	No similarity	9889	3212608	3222497	36	36	0.21242	46	46	0.294454	1.38619	24	24	0.136843	-1.5523	59	59	0.334191	1.57326
all2656	all2656	serine-type D-Ala-D-Ala carboxypeptidase	Cell envelope	Murein sacculus and peptidoglycan	1345	3223051	3224396	1	1	0.0433834	1	1	0.0470642	1.08484	4	4	0.167687	3.86524	0	0	0	-1.7977E+308
all2658	all2658	hypothetical protein	Hypothetical	No similarity	946	3224599	3225545	1	1	0.0616815	1	1	0.0669147	1.08484	0	0	0	-1.7977E+308	2	2	0.118423	1.9199
all2661	all2661	unknown protein	Hypothetical	No similarity	1081	3227559	3228640	21	21	1.13355	19	19	1.1126	-1.01882	12	12	0.625919	-1.81101	27	27	1.39905	1.23422
all2664	all2664	transposase	Other categories	Transposon-related functions	994	3231781	3232775	0	14	0.821841	0	63	4.01205	4.88179	0	18	1.02105	1.2424	0	35	1.97232	2.39988
all2670	all2670	hypothetical protein	Hypothetical	No similarity	2167	3234518	3236685	5	5	0.134635	6	6	0.175269	1.30181	12	12	0.312237	2.31915	2	2	0.0516972	-2.6043
all2671	all2671	hypothetical protein	Hypothetical	No similarity	1072	3236674	3237746	0	0	0	0	0	0	1	0	0	0	1	2	2	0.104504	1.7977E+308
all2672	all2672	ABC transport system ATP-binding protein	Transport and binding proteins		982	3237642	3238624	1	1	0.0594203	1	1	0.0644616	1.08484	0	0	0	-1.7977E+308	1	1	0.0570406	-1.04172
all2673	all2673	hypothetical protein	Hypothetical	Conserved hypothetical protein	1414	3238655	3240069	7	7	0.288865	2	2	0.0895351	-3.22627	0	0	0	-1.7977E+308	6	6	0.237683	-1.21534
all2674	all2674	ferrichrome-iron receptor	Transport and binding proteins		2704	3240066	3242770	17	17	0.36685	16	16	0.374564	1.02103	19	19	0.396196	1.07999	42	42	0.870038	2.37165
all2675	all2675	similar to leukotoxin secretion protein	Cellular processes	Cell killing	1624	3242897	3244521	1	1	0.0359302	0	0	0	-1.7977E+308	1	1	0.0347198	-1.03486	5	5	0.172457	4.79976
all2676	all2676	toxin secretion ABC transporter ATP-binding protein	Transport and binding proteins		3070	3244519	3247589	0	0	0	2	2	0.0412386	1.7977E+308	2	2	0.0367328	1.7977E+308	16	16	0.291929	1.7977E+308
all2677	all2677	hypothetical protein	Hypothetical	Conserved hypothetical protein	778	3247586	3248364	2	2	0.150002	1	1	0.0813642	-1.84359	0	0	0	-1.7977E+308	4	4	0.287989	1.9199
all2681	all2681	similar to indigoidine systhesis protein IdgB	Other categories	Other	748	3267480	3268228	998	998	77.8529	447	447	37.8285	-2.05805	160	160	12.0609	-6.45496	351	351	26.2846	-2.96192
all2684	all2684	similar to restriction enzyme, restriction chain	Other categories	Other	640	3276292	3276932	3	3	0.273519	3	3	0.296725	1.08484	11	11	0.969115	3.54314	7	7	0.612652	2.23989
all2685	all2685	hypothetical protein	Hypothetical	Conserved hypothetical protein	490	3276935	3277425	0	0	0	6	6	0.775118	1.7977E+308	2	2	0.230142	1.7977E+308	1	1	0.114314	1.7977E+308
all2687	all2687	type I restriction-modification enzyme S subunit	DNA replication, recombination, and repair		1384	3277623	3279007	9	9	0.379448	14	14	0.640331	1.68753	43	44	1.79258	4.72418	23	24	0.971339	2.55987
all2688	all2688	type I restriction enzyme, modification chain	DNA replication, recombination, and repair		2074	3278897	3280971	11	11	0.309478	19	23	0.701991	2.26831	53	54	1.46807	4.74371	47	49	1.32338	4.27615
all2689	all2689	type I restriction enzyme, modification chain	DNA replication, recombination, and repair		538	3280874	3281412	3	5	0.542293	6	7	0.823623	1.51878	10	10	1.04805	1.93262	14	15	1.56173	2.87986
all2692	all2692	transposase	Other categories	Transposon-related functions	541	3284235	3284776	22	232	25.0228	32	950	111.158	4.44224	18	304	31.6839	1.2662	7	162	16.7731	-1.49184
all2693	all2693	transposase	Other categories	Transposon-related functions	484	3284645	3285129	0	29	3.49622	0	162	21.1876	6.06015	3	111	12.9312	3.69864	0	30	3.47194	-1.00699
all2699	all2699	two-component sensor histidine kinase	Regulatory functions		2863	3290180	3293043	22	22	0.448381	18	18	0.397982	-1.12664	66	67	1.31952	2.94285	72	72	1.40866	3.14166
all2700	all2700	probable arsenical pump-driving ATPase	Other categories	Drug and analog sensitivity	1288	3293279	3294567	48	48	2.17456	39	39	1.91673	-1.13451	91	91	3.98371	1.83196	76	76	3.30517	1.51992
all2701	all2701	hypothetical protein	Hypothetical	Conserved hypothetical protein	487	3294707	3295194	13	16	1.91707	11	12	1.55979	-1.22906	26	26	3.01028	1.57025	19	23	2.64542	1.37993
all2702	all2702	hypothetical protein	Hypothetical	Conserved hypothetical protein	670	3295119	3295789	196	208	18.1148	136	145	13.6995	-1.3223	127	139	11.6978	-1.54857	130	145	12.1224	-1.49433
all2703	all2703	hypothetical protein	Hypothetical	Conserved hypothetical protein	913	3295748	3296661	137	137	8.7558	91	93	6.448	-1.35791	125	125	7.71973	-1.13421	118	118	7.23947	-1.20945
all2704	all2704	unknown protein	Hypothetical	No similarity	1033	3296571	3297604	10	10	0.564866	17	17	1.04174	1.84423	55	55	3.0021	5.31471	23	23	1.24716	2.20789
all2705	all2705	hypothetical protein	Hypothetical	Conserved hypothetical protein	1351	3297635	3298986	315	315	13.6051	279	279	13.0726	-1.04073	1330	1330	55.5084	4.07998	718	719	29.8105	2.19113
all2706	all2706	hypothetical protein	Hypothetical	No similarity	1090	3299274	3300364	16	16	0.856524	14	14	0.813044	-1.05348	40	40	2.06917	2.41578	72	72	3.7	4.31979
all2707	all2707	hypothetical protein	Hypothetical	Conserved hypothetical protein	2497	3300429	3302926	300	300	7.0105	309	309	7.83344	1.11739	712	712	16.0777	2.29338	752	752	16.8692	2.40628
all2715	all2715	hypothetical protein	Hypothetical	Conserved hypothetical protein	745	3310222	3310967	46	46	3.60286	38	38	3.22879	-1.11585	155	155	11.7311	3.25605	162	162	12.1802	3.3807
all2716	all2716	hypothetical protein	Hypothetical	Conserved hypothetical protein	688	3311035	3311723	13	13	1.10256	11	11	1.01208	-1.08939	22	22	1.80301	1.63529	30	30	2.44247	2.21527
all2720	all2720	hypothetical protein	Hypothetical	Conserved hypothetical protein	1189	3315624	3316813	19	19	0.932433	12	12	0.638869	-1.45951	55	55	2.60822	2.79721	49	49	2.30839	2.47567
all2721	all2721	hypothetical protein	Hypothetical	Conserved hypothetical protein	844	3316784	3317628	0	0	0	2	2	0.150003	1.7977E+308	1	1	0.0668067	1.7977E+308	13	13	0.862773	1.7977E+308
all2724	all2724	hypothetical protein	Hypothetical	No similarity	649	3320054	3320703	8	8	0.719269	9	9	0.87783	1.22045	21	21	1.82447	2.53657	17	17	1.46724	2.0399
all2736	all2736	hypothetical protein	Hypothetical	Conserved hypothetical protein	661	3333166	3333827	192	192	16.9491	153	153	14.6522	-1.15676	524	524	44.6985	2.63722	322	322	27.2866	1.60992
all2740	all2740	hypothetical protein	Hypothetical	Conserved hypothetical protein	421	3338049	3338470	534	534	74.0125	294	294	44.2057	-1.67428	100	100	13.3931	-5.52617	359	359	47.7648	-1.54952
all2747	all2747	similar to precorrin methylase	Biosynthesis of cofactors, prosthetic groups, and carriers	Cobalamin, heme, phycobilin and porphyrin	550	3345917	3346467	2	2	0.212184	3	3	0.34528	1.62726	40	40	4.10072	19.3262	41	41	4.17558	19.679
all2748	all2748	hypothetical protein	Hypothetical	Conserved hypothetical protein	1381	3346960	3348341	65	65	2.74641	80	80	3.66698	1.33519	62	62	2.5314	-1.08494	96	96	3.8938	1.41778
all2750	all2750	hypothetical protein	Hypothetical	Conserved hypothetical protein	619	3348973	3349592	13	13	1.22546	4	4	0.409055	-2.99583	77	77	7.01395	5.72353	39	39	3.52915	2.87986
all2753	all2753	hypothetical protein	Hypothetical	Conserved hypothetical protein	922	3351332	3352254	13	13	0.822732	13	13	0.892535	1.08484	10	10	0.61155	-1.34532	15	15	0.911289	1.10764
all2754	all2754	unknown protein	Hypothetical	No similarity	640	3352268	3352908	4	4	0.364692	5	5	0.494541	1.35605	1	1	0.0881014	-4.13946	5	5	0.437609	1.19994
all2756	all2756	hypothetical protein	Hypothetical	Conserved hypothetical protein	502	3353135	3353637	16	16	1.85978	16	16	2.01757	1.08484	12	12	1.34785	-1.37982	19	19	2.12005	1.13994
all2760	all2760	serine/threonine kinase	Regulatory functions		1105	3356657	3357762	59	59	3.11556	35	35	2.00502	-1.55388	459	459	23.4214	7.51757	147	147	7.45162	2.39175
all2761	all2761	hypothetical protein	Hypothetical	Conserved hypothetical protein	1018	3357866	3358884	117	117	6.70632	105	105	6.52911	-1.02714	412	412	22.8198	3.40273	218	218	11.9951	1.78863
all2767	all2767	unknown protein	Hypothetical	No similarity	409	3363171	3363580	48	48	6.848	37	37	5.72652	-1.19584	72	72	9.92595	1.44947	57	57	7.80634	1.13994
all2770	all2770	dolichyl-phosphate-mannose synthase	Central intermediary metabolism	Polysaccharides and glycoproteins	1339	3365519	3366858	194	194	8.4541	139	139	6.57123	-1.28653	272	272	11.4538	1.35483	206	206	8.61752	1.01933
all2772	all2772	two-component sensor histidine kinase	Regulatory functions		1336	3369271	3370607	0	0	0	3	3	0.142144	1.7977E+308	12	12	0.506451	1.7977E+308	5	5	0.209633	1.7977E+308
all2776	all2776	hypothetical protein	Hypothetical	Conserved hypothetical protein	1261	3372964	3374225	10	10	0.462733	12	12	0.602392	1.30181	61	61	2.72758	5.89449	36	36	1.59913	3.45583
all2778	all2778	unknown protein	Hypothetical	No similarity	1120	3374838	3375958	4	4	0.208395	6	6	0.339114	1.62726	3	3	0.151031	-1.37982	4	4	0.20005	-1.04172
all2787	all2787	probable kinesin light chain	Other categories	Other	2875	3387127	3390002	7	7	0.142071	26	26	0.572464	4.02941	13	13	0.254958	1.79458	12	12	0.233797	1.64563
all2788	all2788	unknown protein	Hypothetical	No similarity	541	3390031	3390572	6	6	0.647143	7	7	0.819056	1.26565	16	16	1.66758	2.57683	14	14	1.44953	2.23989
all2789	all2789	unknown protein	Hypothetical	No similarity	478	3390534	3391012	0	0	0	0	0	0	1	0	0	0	1	2	2	0.234368	1.7977E+308
all2792	all2792	unknown protein	Hypothetical	No similarity	1294	3395351	3396645	2	2	0.0901865	5	5	0.244595	2.71211	2	2	0.0871482	-1.03486	5	5	0.216437	2.39988
all2793	all2793	unknown protein	Hypothetical	No similarity	2146	3396734	3398880	11	11	0.299095	17	17	0.501455	1.67657	7	7	0.183921	-1.62621	7	7	0.182711	-1.63699
all2796	all2796	hypothetical protein	Hypothetical	Conserved hypothetical protein	1513	3399540	3401053	2	2	0.0771324	0	0	0	-1.7977E+308	1	1	0.0372669	-2.06973	2	2	0.0740435	-1.04172
all2798	all2798	unknown protein	Hypothetical	No similarity	511	3401783	3402294	0	0	0	0	0	0	1	1	1	0.110342	1.7977E+308	1	1	0.109616	1.7977E+308
all2799	all2799	hypothetical protein	Hypothetical	Conserved hypothetical protein	1000	3402353	3403353	0	0	0	0	0	0	1	3	3	0.169155	1.7977E+308	2	2	0.112028	1.7977E+308
all2801	all2801	unknown protein	Hypothetical	No similarity	988	3407525	3408513	2	2	0.118119	4	4	0.256281	2.16968	3	3	0.171209	1.44947	4	4	0.226777	1.9199
all2804	all2804	hypothetical protein	Hypothetical	Conserved hypothetical protein	589	3413291	3413880	43	44	4.35897	13	14	1.50462	-2.89706	33	37	3.542	-1.23065	33	34	3.2334	-1.34811
all2806	all2806	probable alpha-glucan phosphorylase	Central intermediary metabolism	Polysaccharides and glycoproteins	2314	3414154	3416468	253	253	6.37974	222	222	6.07299	-1.05051	188	188	4.58097	-1.39266	455	455	11.014	1.7264
all2810	all2810	glutathione dependent formaldehyde dehydrogenase	Biosynthesis of cofactors, prosthetic groups, and carriers	Thioredoxin, glutaredoxin, and glutathione	1210	3419283	3420493	85	85	4.09902	37	37	1.93566	-2.11763	107	107	4.9861	1.21641	76	76	3.51823	-1.16508
all2813	all2813	transcriptional regulator	Regulatory functions		808	3422817	3423625	16	16	1.15546	11	11	0.861775	-1.34079	24	24	1.6748	1.44947	18	18	1.24783	1.07995
all2821	all2821	two-component response regulator	Regulatory functions		1474	3434679	3436153	7	7	0.277106	7	7	0.300617	1.08484	15	15	0.573795	2.07067	20	20	0.760026	2.74272
all2842	all2842	unknown protein	Hypothetical	No similarity	643	3463132	3463775	3	3	0.272243	5	5	0.492234	1.80807	3	3	0.263071	-1.03486	1	1	0.0871134	-3.12515
all2843	all2843	alkaline phosphatase	Other categories	Other	1984	3463674	3465658	0	0	0	1	1	0.0319059	1.7977E+308	5	5	0.142099	1.7977E+308	1	1	0.0282328	1.7977E+308
all2845	all2845	cation-efflux system membrane protein	Transport and binding proteins		946	3465885	3466831	0	0	0	2	2	0.133829	1.7977E+308	1	1	0.0596035	1.7977E+308	2	4	0.236845	1.7977E+308
all2846	all2846	GMP synthase (glutamine-hydrolyzing)	Purines, pyrimidines, nucleosides, and nucleotides	Purine ribonucleotide biosynthesis	1723	3467093	3468816	102	102	3.45431	58	58	2.13086	-1.62108	277	277	9.06478	2.6242	287	287	9.33023	2.70104
all2847	all2847	cobalamin biosynthesis protein D	Biosynthesis of cofactors, prosthetic groups, and carriers	Cobalamin, heme, phycobilin and porphyrin	1213	3468943	3470156	10	11	0.529149	8	8	0.417486	-1.26747	75	81	3.76519	7.11556	51	51	2.35508	4.45069
all2849	all2849	hypothetical protein	Hypothetical	Conserved hypothetical protein	694	3470429	3471123	32	42	3.53131	23	26	2.37152	-1.48905	54	60	4.87477	1.38044	45	52	4.19701	1.18851
all2852	all2852	hypothetical protein	Hypothetical	Conserved hypothetical protein	1216	3473423	3474639	20	20	0.959715	17	17	0.884969	-1.08446	12	12	0.55643	-1.72477	10	10	0.460641	-2.08344
all2853	all2853	UDP-glucose 4-epimerase	Energy metabolism	Sugars	1111	3474858	3475969	11	11	0.57773	12	12	0.683723	1.18346	13	13	0.659769	1.142	14	14	0.705846	1.22176
all2854	all2854	similar to exopolysaccharide production protein	Cell envelope	Surface polysaccharides, lipopolysaccharides and antigens	1510	3475865	3477375	1	1	0.0386428	0	0	0	-1.7977E+308	1	1	0.037341	-1.03486	0	0	0	-1.7977E+308
all2868	all2868	unknown protein	Hypothetical	No similarity	796	3492814	3493610	1	1	0.0733049	3	5	0.397621	5.42421	25	27	1.91255	26.0904	19	19	1.33701	18.2391
all2869	all2869	unknown protein	Hypothetical	No similarity	1405	3493543	3494948	1	1	0.0415307	3	3	0.135163	3.25453	28	29	1.16382	28.023	24	25	0.996688	23.9988
all2870	all2870	unknown protein	Hypothetical	No similarity	2026	3495167	3497193	26	26	0.748824	21	22	0.687379	-1.08939	132	132	3.67365	4.90588	100	100	2.76475	3.69212
all2871	all2871	unknown protein	Hypothetical	No similarity	712	3497403	3498115	6	6	0.491719	9	9	0.800157	1.62726	5	5	0.395961	-1.24184	9	9	0.708041	1.43993
all2874	all2874	two-component response regulator	Regulatory functions		1093	3499901	3500994	32	33	1.76173	31	33	1.9112	1.08484	102	111	5.72619	3.25032	63	74	3.79234	2.15262
all2875	all2875	two-component hybrid sensor and regulator	Regulatory functions		5554	3500890	3506444	363	370	3.88724	340	344	3.92072	1.00861	715	728	7.39074	1.90128	458	467	4.70985	1.21162
all2876	all2876	hypothetical protein	Hypothetical	Conserved hypothetical protein	1558	3507042	3508600	32	32	1.19847	37	37	1.5033	1.25435	154	154	5.57335	4.65037	119	119	4.27834	3.56982
all2883	all2883	two-component sensor histidine kinase	Regulatory functions		3496	3518350	3521846	254	254	4.23944	253	253	4.58102	1.08057	104	104	1.67735	-2.52746	166	166	2.6597	-1.59395
all2891	all2891	putative dehydrogenase	Other categories	Other	877	3529350	3530227	16	16	1.06455	17	17	1.22705	1.15265	6	6	0.385757	-2.75964	6	6	0.383219	-2.77792
all2893	all2893	hypothetical protein	Hypothetical	Conserved hypothetical protein	907	3531947	3532854	48	48	3.08802	46	46	3.21043	1.03964	101	101	6.2788	2.03328	117	117	7.22561	2.33988
all2897	all2897	two-component hybrid sensor and regulator	Regulatory functions		2041	3535276	3537317	51	51	1.45805	50	51	1.58176	1.08484	60	61	1.68519	1.15578	66	66	1.81133	1.24229
all2898	all2898	two-component system response regulator	Regulatory functions		610	3537219	3537829	4	4	0.382627	4	5	0.518863	1.35605	15	15	1.38651	3.62366	13	16	1.46922	3.83981
all2900	all2900	cation efflux system protein	Transport and binding proteins		1003	3540524	3541527	5	5	0.290881	8	8	0.504896	1.73575	6	6	0.337297	1.15957	11	11	0.61431	2.1119
all2904	all2904	hypothetical protein	Hypothetical	Conserved hypothetical protein	1273	3544522	3545795	13	13	0.595883	4	4	0.198904	-2.99583	18	18	0.797273	1.33797	15	15	0.660022	1.10764
all2905	all2905	hypothetical protein	Hypothetical	Conserved hypothetical protein	670	3545756	3546426	5	5	0.435453	8	8	0.755837	1.73575	12	12	1.00988	2.31915	6	6	0.501617	1.15194
all2907	all2907	hypothetical protein	Hypothetical	Conserved hypothetical protein	499	3547706	3548205	4	4	0.467741	4	4	0.507425	1.08484	6	6	0.677975	1.44947	5	5	0.561261	1.19994
all2908	all2908	cation transport ATPase	Transport and binding proteins		2308	3548199	3550507	37	37	0.935431	33	33	0.905088	-1.03353	15	15	0.366453	-2.55266	29	29	0.703814	-1.32909
all2909	all2909	hypothetical protein	Hypothetical	Conserved hypothetical protein	718	3550756	3551474	11	11	0.893952	23	23	2.02776	2.26831	21	21	1.64914	1.84477	30	30	2.34041	2.61805
all2910	all2910	carbonate dehydratase	Other categories	Other	832	3551519	3552351	8	8	0.561064	2	2	0.152167	-3.68717	38	38	2.57527	4.58997	35	35	2.35635	4.19979
all2911	all2911	ABC transport system glutamine-binding protein	Transport and binding proteins		1258	3552495	3553753	6	6	0.278302	6	6	0.301914	1.08484	21	21	0.941242	3.38209	22	22	0.979575	3.51983
all2912	all2912	branched-chain amino acid ABC transporter, ATP-binding protein	Transport and binding proteins		844	3553787	3554631	14	14	0.967902	17	17	1.27503	1.31731	15	15	1.0021	1.03533	31	31	2.05738	2.12561
all2913	all2913	unknown protein	Hypothetical	No similarity	886	3554611	3555497	238	238	15.6743	166	166	11.8601	-1.32161	296	296	18.8374	1.2018	160	160	10.1154	-1.54956
all2916	all2916	similar to DnaJ protein	Cellular processes	Chaperones	1066	3557323	3558389	13	13	0.711594	11	11	0.653203	-1.08939	29	29	1.53392	2.15562	32	32	1.68147	2.36296
all2917	all2917	inositol monophophatase family	Other categories	Other	913	3558514	3559427	11	12	0.766931	5	5	0.346667	-2.2123	25	25	1.54395	2.01315	29	29	1.77919	2.31989
all2918	all2918	putative secreted nuclease	Other categories	Other	808	3559444	3560252	39	46	3.32195	24	28	2.19361	-1.51437	34	48	3.3496	1.00832	37	50	3.46621	1.04343
all2919	all2919	ferredoxin	Other categories	Other	469	3560141	3560610	34	45	5.59868	25	31	4.1841	-1.33809	30	69	8.29543	1.48168	73	134	16.004	2.85852
all2924	all2924	hypothetical protein	Hypothetical	Conserved hypothetical protein	400	3563274	3563674	63	63	9.19023	36	37	5.85537	-1.56954	28	30	4.22887	-2.17321	47	47	6.58163	-1.39635
all2930	all2930	hypothetical protein	Hypothetical	Conserved hypothetical protein	469	3567118	3567587	122	122	15.1786	124	127	17.1413	1.1293	295	296	35.5862	2.34449	283	283	33.7994	2.22677
all2931	all2931	hypothetical protein	Hypothetical	Conserved hypothetical protein	577	3567798	3568375	25	25	2.52819	23	23	2.52328	-1.00195	48	48	4.6906	1.85532	23	23	2.23279	-1.1323
all2934	all2934	putative glutaminase	Other categories	Other	1105	3570446	3571551	35	35	1.84821	32	32	1.83316	-1.00821	34	34	1.73492	-1.0653	40	40	2.02765	1.09709
all2941	all2941	probable peptidoglycan binding protein	Cell envelope	Membranes, lipoproteins and porins	1819	3578717	3580536	5	5	0.160392	22	22	0.765601	4.77331	34	35	1.08492	6.76417	38	38	1.17016	7.29564
all2950	all2950	hypothetical protein	Hypothetical	Conserved hypothetical protein	1315	3589525	3590840	14	14	0.621224	18	18	0.866482	1.3948	40	48	2.05816	3.31306	54	67	2.85394	4.59406
all2951	all2951	probable helicase protein	DNA replication, recombination, and repair		1654	3590669	3592323	162	175	6.17374	138	149	5.70248	-1.08264	205	233	7.94297	1.28657	153	183	6.19743	1.00384
all2952	all2952	penicillin-binding protein	Cell envelope	Murein sacculus and peptidoglycan	2368	3592494	3594862	320	320	7.88523	264	264	7.05724	-1.11732	375	375	8.92919	1.1324	399	399	9.43815	1.19694
all2955	all2955	two-component response regulator	Regulatory functions		493	3596589	3597082	50	50	5.91792	47	47	6.03481	1.01975	90	90	10.2934	1.73936	63	63	7.15796	1.20954
all2956	all2956	two-component sensor histidine kinase	Regulatory functions		1750	3597004	3598754	35	35	1.16701	43	43	1.5554	1.33281	59	59	1.90098	1.62892	49	49	1.56839	1.34393
all2960	all2960	unknown protein	Hypothetical	No similarity	847	3601305	3602152	25	26	1.79117	21	21	1.56945	-1.14127	44	44	2.92909	1.63529	42	42	2.77755	1.55069
all2961	all2961	similar to reverse transcriptase	Other categories	Transposon-related functions	1021	3602088	3603109	19	20	1.14301	18	18	1.11599	-1.02421	16	16	0.883603	-1.29358	30	30	1.64585	1.43993
all2962	all2962	transcriptional regulator	Regulatory functions		409	3602989	3603398	122	122	17.4053	57	64	9.90534	-1.75717	81	83	11.4424	-1.52113	67	71	9.72368	-1.78999
all2963	all2963	oxidoreductase	Other categories	Other	982	3603934	3604916	20	20	1.18841	17	17	1.09585	-1.08446	28	28	1.60772	1.35283	28	28	1.59714	1.34393
all2964	all2964	probable NADH dehydrogenase	Photosynthesis and respiration	NADH dehydrogenase	1429	3605480	3606909	9	9	0.367499	6	6	0.265786	-1.38269	42	42	1.65722	4.50945	32	32	1.25433	3.41316
all2965	all2965	unknown protein	Hypothetical	No similarity	589	3607080	3607669	17	17	1.68415	20	20	2.14945	1.27629	450	450	43.0784	25.5788	773	773	73.5123	43.6496
all2969	all2969	unknown protein	Hypothetical	No similarity	1840	3611011	3612851	21	21	0.665959	25	25	0.860072	1.29148	39	39	1.19511	1.79458	27	27	0.821943	1.23422
all2970	all2970	succinate dehydrogenase flavoprotein	Energy metabolism	TCA cycle	1828	3612904	3614732	58	58	1.85139	59	59	2.04309	1.10355	124	124	3.8248	2.06591	76	76	2.32881	1.25787
all2971	all2971	hypothetical protein	Hypothetical	Conserved hypothetical protein	418	3614770	3615188	194	194	27.0814	103	103	15.5982	-1.73619	72	72	9.71223	-2.78838	91	91	12.1944	-2.22081
all2976	all2976	hypothetical protein	Hypothetical	Conserved hypothetical protein	634	3618825	3619459	37	37	3.40532	35	35	3.49455	1.0262	30	30	2.66805	-1.27633	45	45	3.97575	1.16751
all2977	all2977	hypothetical protein	Hypothetical	Conserved hypothetical protein	475	3619431	3619906	57	57	7.00208	39	39	5.19737	-1.34724	34	34	4.03597	-1.73492	36	36	4.24526	-1.64939
all2981	all2981	penicillin-binding protein	Cell envelope	Murein sacculus and peptidoglycan	2023	3621685	3623708	496	496	14.3064	350	350	10.9518	-1.30631	1032	1032	28.7638	2.01055	592	592	16.3916	1.14575
all2989	all2989	hypothetical protein	Hypothetical	Conserved hypothetical protein	949	3631554	3632503	19	19	1.16824	24	24	1.60088	1.37033	7	7	0.415905	-2.80892	17	17	1.00341	-1.16427
all2992	all2992	hypothetical protein	Hypothetical	Conserved hypothetical protein	970	3636102	3637072	45	45	2.70699	55	55	3.58925	1.32592	50	50	2.90644	1.07368	53	53	3.06055	1.13061
all2995	all2995	undecaprenyl pyrophosphate synthetase	Biosynthesis of cofactors, prosthetic groups, and carriers	Carotenoid	850	3638045	3638895	27	29	1.99079	30	32	2.38311	1.19707	78	78	5.17414	2.59904	72	73	4.8106	2.41643
all2996	all2996	hypothetical protein	Hypothetical	Conserved hypothetical protein	1066	3638791	3639857	74	77	4.21482	69	75	4.45366	1.05666	91	93	4.91913	1.1671	155	158	8.30225	1.96977
all2997	all2997	diaminopimelate decarboxylase	Amino acid biosynthesis	Branched chain family	1495	3639853	3641348	199	199	7.76708	207	207	8.7648	1.12845	326	326	12.2953	1.583	446	446	16.7105	2.15145
all3000	all3000	hypothetical protein	Hypothetical	Conserved hypothetical protein	1237	3644950	3646187	4	4	0.188685	3	3	0.15352	-1.22906	24	24	1.09397	5.79786	32	32	1.44903	7.67962
all3007	all3007	hypothetical protein	Hypothetical	Conserved hypothetical protein	856	3648602	3649458	72	72	4.908	75	75	5.54626	1.13004	104	104	6.8505	1.39578	104	104	6.80543	1.3866
all3010	all3010	unknown protein	Hypothetical	No similarity	1942	3651584	3653526	171	171	5.13799	119	119	3.87892	-1.32459	220	220	6.38758	1.24321	224	224	6.46092	1.25748
all3011	all3011	hypothetical protein	Hypothetical	Conserved hypothetical protein	877	3653701	3654578	12	12	0.798413	11	11	0.793973	-1.00559	41	41	2.63601	3.30156	50	50	3.19349	3.9998
all3013	all3013	hypothetical protein (ycf23)	Hypothetical	Conserved hypothetical protein	844	3656203	3657047	54	54	3.73334	64	64	4.8001	1.28574	296	296	19.7748	5.29681	292	292	19.3792	5.19085
all3014	all3014	hypothetical protein	Hypothetical	Conserved hypothetical protein	463	3657096	3657559	10	10	1.26027	9	9	1.23048	-1.02421	17	17	2.07029	1.64273	6	6	0.725882	-1.7362
all3016	all3016	hypothetical protein	Hypothetical	Conserved hypothetical protein	763	3658001	3658764	17	17	1.30008	16	16	1.32742	1.02103	30	30	2.21697	1.70525	17	17	1.24802	-1.04172
all3021	all3021	hypothetical protein	Hypothetical	No similarity	619	3663269	3663888	85	85	8.01262	52	52	5.31772	-1.50678	67	67	6.10305	-1.31289	135	135	12.2163	1.52463
all3022	all3022	unknown protein	Hypothetical	No similarity	562	3663956	3664518	9	9	0.934442	9	9	1.01372	1.08484	3	3	0.300987	-3.10459	12	12	1.19603	1.27994
all3023	all3023	hypothetical protein	Hypothetical	Conserved hypothetical protein	595	3664541	3665136	7	7	0.686479	6	6	0.638333	-1.07542	14	14	1.3267	1.93262	13	13	1.22383	1.78277
all3024	all3024	hypothetical protein	Hypothetical	No similarity	595	3665173	3665768	16	16	1.56909	17	17	1.80861	1.15265	10	10	0.947645	-1.65578	8	8	0.753128	-2.08344
all3028	all3028	extracellular solute-binding protein	Transport and binding proteins		1195	3668178	3669373	7	7	0.341803	6	6	0.317831	-1.07542	19	19	0.896496	2.62284	34	34	1.5937	4.66263
all3029	all3029	hypothetical protein	Hypothetical	No similarity	481	3669439	3669920	4	4	0.485245	1	1	0.131604	-3.68717	9	9	1.05502	2.1742	8	8	0.931624	1.9199
all3030	all3030	similar to Ras family protein	Regulatory functions		598	3669820	3670418	24	24	2.34183	11	12	1.27026	-1.84359	20	20	1.88578	-1.24184	25	25	2.34172	-1.00005
all3031	all3031	hypothetical protein	Hypothetical	No similarity	1900	3670333	3672233	53	53	1.62768	34	34	1.13276	-1.43691	35	35	1.03867	-1.56708	54	54	1.59197	-1.02243
all3032	all3032	hypothetical protein	Hypothetical	No similarity	694	3672375	3673069	203	203	17.068	153	153	13.9555	-1.22303	123	123	9.99329	-1.70795	134	134	10.8154	-1.57813
all3033	all3033	hypothetical protein	Hypothetical	Conserved hypothetical protein	1486	3673117	3674603	26	26	1.02094	18	18	0.766772	-1.33148	99	99	3.75646	3.67941	71	71	2.6763	2.62141
all3034	all3034	unknown protein	Hypothetical	No similarity	805	3674570	3675375	26	26	1.88462	18	18	1.41543	-1.33148	128	128	8.96555	4.75722	122	122	8.48906	4.50439
all3035	all3035	nitrate ABC transporter, ATP-binding protein	Amino acid biosynthesis	Glutamate family / Nitrogen assimilation	961	3675563	3676524	9	9	0.546469	9	9	0.592832	1.08484	72	72	4.22447	7.73048	76	76	4.42982	8.10626
all3036	all3036	unknown protein	Hypothetical	No similarity	448	3676832	3677280	21	21	2.73519	18	18	2.54336	-1.07542	24	24	3.02062	1.10435	31	31	3.87596	1.41707
all3039	all3039	hypothetical protein	Hypothetical	Conserved hypothetical protein	460	3680426	3680886	3	4	0.507397	5	8	1.10089	2.16968	2	2	0.245152	-2.06973	6	6	0.730616	1.43993
all3040	all3040	hypothetical protein	Hypothetical	Conserved hypothetical protein	1243	3680975	3682218	31	31	1.45525	35	35	1.78242	1.22482	23	23	1.04332	-1.39482	38	38	1.71241	1.17672
all3041	all3041	unknown protein	Hypothetical	No similarity	3223	3682366	3685589	32	32	0.579343	46	46	0.903463	1.55946	107	107	1.87192	3.2311	168	168	2.91974	5.03975
all3044	all3044	unknown protein	Hypothetical	No similarity	595	3686630	3687225	9	9	0.882616	12	12	1.27667	1.44646	22	22	2.08482	2.36209	35	35	3.29493	3.73315
all3045	all3045	unknown protein	Hypothetical	No similarity	1618	3687202	3688820	64	66	2.38019	67	68	2.66038	1.11772	81	81	2.82273	1.18593	144	146	5.05441	2.12353
all3047	all3047	unknown protein	Hypothetical	No similarity	1045	3689722	3690767	16	16	0.893408	18	18	1.09036	1.22045	121	121	6.52878	7.30772	63	63	3.37691	3.77981
all3048	all3048	hypothetical protein	Hypothetical	Conserved hypothetical protein	754	3690924	3691678	96	96	7.42927	84	84	7.05214	-1.05348	138	138	10.3198	1.38907	195	195	14.4864	1.9499
all3049	all3049	unknown protein	Hypothetical	No similarity	490	3691852	3692342	37	37	4.40607	29	29	3.7464	-1.17608	46	46	5.29328	1.20136	49	49	5.60139	1.27129
all3051	all3051	hypothetical protein	Hypothetical	Conserved hypothetical protein	511	3694113	3694624	28	28	3.1973	42	42	5.20285	1.62726	47	47	5.18609	1.62202	29	29	3.17887	-1.0058
all3054	all3054	hypothetical protein	Hypothetical	Conserved hypothetical protein	3217	3696126	3699343	236	236	4.28062	243	243	4.78154	1.11702	571	571	10.008	2.33798	596	596	10.3775	2.42429
all3075	all3075	hypothetical protein	Hypothetical	Conserved hypothetical protein	694	3725609	3726303	21	21	1.76565	15	15	1.36818	-1.29051	18	18	1.46243	-1.20734	24	24	1.93708	1.09709
all3076	all3076	similar to photosystem II oxygen-evolving complex 23K protein PsbP	Photosynthesis and respiration	Photosystem II	841	3726393	3727234	188	188	13.0439	142	142	10.6882	-1.2204	127	127	8.51472	-1.53192	129	129	8.5919	-1.51816
all3083	all3083	hypothetical protein	Hypothetical	Conserved hypothetical protein	1369	3730710	3732079	121	121	5.15737	102	102	4.71639	-1.0935	325	325	13.3857	2.59546	135	135	5.52365	1.07102
all3084	all3084	hypothetical protein	Hypothetical	Conserved hypothetical protein	769	3732296	3733065	56	56	4.24921	44	44	3.62192	-1.17319	209	209	15.3244	3.60641	127	127	9.25067	2.17703
all3087	all3087	hypothetical protein	Hypothetical	Conserved hypothetical protein	1729	3734639	3736368	39	39	1.31618	41	41	1.50107	1.14048	43	43	1.40228	1.06542	39	39	1.26347	-1.04172
all3104	all3104	unknown protein	Hypothetical	No similarity	565	3756273	3756838	0	0	0	9	9	1.00834	1.7977E+308	8	8	0.79837	1.7977E+308	3	3	0.297419	1.7977E+308
all3107	all3107	probable integrase	Hypothetical	No similarity	1318	3759194	3760512	191	191	8.45598	164	164	7.87664	-1.07355	532	532	22.7593	2.6915	419	419	17.8071	2.10586
all3108	all3108	unknown protein	Hypothetical	No similarity	481	3760607	3761088	5	5	0.606556	6	6	0.789621	1.30181	7	7	0.82057	1.35283	25	25	2.91132	4.79976
all3110	all3110	hypothetical protein	Hypothetical	Conserved hypothetical protein	910	3761375	3762285	26	26	1.66716	20	20	1.39124	-1.19833	35	35	2.16865	1.3008	38	38	2.33904	1.40301
all3111	all3111	pantothenate metabolism flavoprotein	Biosynthesis of cofactors, prosthetic groups, and carriers	Pantothenate	1333	3762326	3763659	117	117	5.12155	102	102	4.84376	-1.05735	77	77	3.25704	-1.57246	61	61	2.56328	-1.99805
all3113	all3113	serine esterase	Other categories	Other	745	3764001	3764746	30	30	2.34969	17	17	1.44446	-1.62669	42	42	3.17875	1.35283	29	29	2.18041	-1.07764
all3114	all3114	hypothetical protein	Hypothetical	Conserved hypothetical protein	1831	3764871	3766702	19	19	0.605496	17	17	0.587724	-1.03024	56	56	1.7245	2.84807	68	68	2.08025	3.43562
all3116	all3116	hypothetical protein	Hypothetical	Conserved hypothetical protein	838	3770157	3770995	32	32	2.22819	25	25	1.88846	-1.17989	80	80	5.38281	2.41578	79	79	5.28055	2.36988
all3118	all3118	unknown protein	Hypothetical	No similarity	1345	3771734	3773079	66	66	2.86331	66	66	3.10624	1.08484	99	99	4.15026	1.44947	101	101	4.20625	1.46902
all3124	all3124	similar to XisI protein	Central intermediary metabolism	Nitrogen metabolism	436	3783425	3783861	379	379	50.7223	408	408	59.2361	1.16785	152	152	19.6571	-2.58035	157	157	20.1701	-2.51472
all3127	all3127	unknown protein	Hypothetical	No similarity	1009	3786994	3788003	66	66	3.81679	71	71	4.4543	1.16703	88	88	4.91761	1.28841	83	83	4.60768	1.20721
all3130	all3130	hypothetical protein	Hypothetical	Conserved hypothetical protein	580	3788967	3789547	26	26	2.61572	25	25	2.7285	1.04312	63	63	6.12457	2.34144	63	63	6.08427	2.32604
all3131	all3131	unknown protein	Hypothetical	No similarity	709	3789945	3790654	5	5	0.4115	6	6	0.535695	1.30181	18	19	1.51102	3.67198	17	17	1.34307	3.26384
all3132	all3132	ABC transport protein, ATP-binding subunit	Transport and binding proteins		1246	3790550	3791796	33	33	1.5454	34	34	1.72732	1.11772	90	90	4.07274	2.63539	87	87	3.91108	2.53078
all3136	all3136	polyA polymerase	Other categories	Other	1369	3794210	3795579	20	20	0.852457	17	17	0.786064	-1.08446	18	18	0.741364	-1.14985	26	26	1.06381	1.24794
all3141	all3141	AAA superfamily ATPase	Regulatory functions		1447	3800070	3801517	33	33	1.33073	20	20	0.874932	-1.52096	20	20	0.779335	-1.70753	26	26	1.00647	-1.32218
all3143	all3143	RND multidrug efflux transporter	Transport and binding proteins		3274	3802178	3805452	239	239	4.25956	242	242	4.67896	1.09846	476	476	8.19768	1.92453	469	469	8.02398	1.88376
all3144	all3144	hypothetical protein	Hypothetical	Conserved hypothetical protein	1420	3805460	3806880	222	222	9.12243	218	218	9.71809	1.0653	448	448	17.789	1.95003	366	366	14.4374	1.58262
all3145	all3145	unknown protein	Hypothetical	No similarity	469	3807489	3807958	156	156	19.4088	36	36	4.85895	-3.99444	89	89	10.6999	-1.81392	36	36	4.29957	-4.51411
all3148	all3148	hypothetical protein	Hypothetical	Conserved hypothetical protein	427	3810972	3811399	5	5	0.683263	6	6	0.88948	1.30181	9	9	1.18844	1.73936	8	8	1.04944	1.53592
all3149	all3149	hypothetical protein	Hypothetical	Conserved hypothetical protein	1060	3811414	3812474	42	42	2.31201	41	41	2.44845	1.05901	111	111	5.90446	2.55382	134	134	7.081	3.06271
all3151	all3151	potassium-transporting ATPase C chain	Transport and binding proteins		709	3814341	3815050	7	7	0.5761	5	5	0.446413	-1.29051	3	3	0.238582	-2.41468	5	5	0.39502	-1.45841
all3153	all3153	potassium-transporting ATPase B chain	Transport and binding proteins		2227	3815209	3817436	6	6	0.157209	4	4	0.113698	-1.38269	10	10	0.253188	1.61052	16	16	0.402435	2.55987
all3154	all3154	potassium-transporting ATPase A chain	Transport and binding proteins		1840	3817359	3819199	9	9	0.285411	4	4	0.137612	-2.07403	1	1	0.030644	-9.31378	5	5	0.152212	-1.87509
all3160	all3160	hypothetical protein	Hypothetical	No similarity	616	3825605	3826221	36	36	3.41011	17	17	1.74695	-1.95203	75	75	6.86504	2.01315	78	78	7.09267	2.0799
all3161	all3161	cadmium-transporting ATPase	Transport and binding proteins		2185	3826185	3828370	115	115	3.07109	114	114	3.30268	1.07541	421	421	10.8641	3.53754	586	586	15.0225	4.89158
all3163	all3163	hypothetical protein	Hypothetical	Conserved hypothetical protein	1144	3829370	3830514	2	2	0.102012	7	7	0.387333	3.79695	5	7	0.345012	3.38209	13	13	0.636521	6.23969
all3167	all3167	two-component sensor histidine kinase	Regulatory functions		1363	3832497	3833860	28	28	1.19869	36	36	1.67193	1.3948	36	36	1.48926	1.2424	34	34	1.39727	1.16566
all3169	all3169	WD repeat protein with Ser/Thr protein kinase motif	Regulatory functions		1780	3834496	3836276	9	9	0.295032	11	11	0.391188	1.32592	6	6	0.190061	-1.5523	4	4	0.125874	-2.34387
all3171	all3171	transcriptional regulator	Regulatory functions		1021	3840823	3841844	127	127	7.25812	73	73	4.52595	-1.60367	90	90	4.97026	-1.46031	61	61	3.34657	-2.16882
all3173	all3173	hypothetical protein	Hypothetical	Conserved hypothetical protein	532	3842359	3842891	706	706	77.4353	383	383	45.5722	-1.69918	504	504	53.4173	-1.44963	629	629	66.2269	-1.16924
all3174	all3174	cobinamide kinase	Biosynthesis of cofactors, prosthetic groups, and carriers	Cobalamin, heme, phycobilin and porphyrin	646	3842919	3843565	27	32	2.89044	18	25	2.44974	-1.17989	33	33	2.88034	-1.0035	52	52	4.50886	1.55992
all3179	all3179	hypothetical protein	Hypothetical	Conserved hypothetical protein	904	3847389	3848293	22	22	1.42004	26	26	1.82061	1.28209	26	26	1.62169	1.142	35	35	2.16868	1.5272
all3180	all3180	similar to adenylate cyclase	Purines, pyrimidines, nucleosides, and nucleotides	Purine ribonucleotide biosynthesis	2473	3848275	3850748	292	292	6.88977	210	210	5.37536	-1.28173	143	143	3.26043	-2.11315	145	145	3.28428	-2.09781
all3181	all3181	hypothetical protein	Hypothetical	Conserved hypothetical protein	1069	3850782	3851851	384	384	20.9604	244	244	14.4486	-1.45069	99	99	5.2218	-4.01402	73	73	3.82508	-5.47972
all3186	all3186	unknown protein	Hypothetical	No similarity	505	3855581	3856086	11	11	1.27101	18	18	2.25628	1.7752	13	13	1.45149	1.142	8	8	0.887349	-1.43236
all3191	all3191	unknown protein	Hypothetical	No similarity	625	3860357	3860982	35	35	3.26764	19	19	1.92436	-1.69804	36	36	3.24777	-1.00612	53	53	4.74998	1.45364
all3193	all3193	hypothetical protein (ycf3)	Hypothetical	Conserved hypothetical protein	622	3861545	3862167	68	70	6.5668	71	72	7.32748	1.11584	146	148	13.4163	2.04306	174	177	15.9396	2.42731
all3194	all3194	hypothetical protein	Hypothetical	Conserved hypothetical protein	802	3862138	3862940	7	7	0.509295	9	9	0.710364	1.3948	16	16	1.12489	2.20871	10	10	0.698428	1.37136
all3197	all3197	hypothetical protein	Hypothetical	No similarity	661	3864399	3865060	4	5	0.441382	2	2	0.191532	-2.30448	9	9	0.767722	1.73936	12	12	1.01689	2.30389
all3198	all3198	hypothetical protein	Hypothetical	Conserved hypothetical protein	847	3864971	3865818	8	9	0.620019	3	3	0.224208	-2.76538	8	9	0.599131	-1.03486	12	12	0.793585	1.27994
all3206	all3206	serine/threonine kinase	Regulatory functions		1627	3872677	3874304	0	0	0	0	0	0	1	7	7	0.24259	1.7977E+308	2	2	0.0688554	1.7977E+308
all3207	all3207	serine/threonine kinase	Regulatory functions		1705	3874259	3875964	0	0	0	0	0	0	1	0	0	0	1	0	0	0	1
all3208	all3208	hypothetical protein	Hypothetical	Conserved hypothetical protein	1285	3876197	3877482	6	6	0.272455	13	13	0.640402	2.35049	22	22	0.965344	3.54314	19	19	0.828221	3.03985
all3209	all3209	hypothetical protein	Hypothetical	Conserved hypothetical protein	1585	3877462	3879047	39	39	1.43576	47	47	1.87707	1.30737	46	46	1.63641	1.13975	65	65	2.2971	1.59992
all3220	all3220	hypothetical protein	Hypothetical	Conserved hypothetical protein	1768	3886138	3887906	457	457	15.0827	302	302	10.8128	-1.3949	272	272	8.6746	-1.73872	268	268	8.49079	-1.77636
all3221	all3221	hypothetical protein	Hypothetical	Conserved hypothetical protein	619	3888468	3889087	4	4	0.377064	1	1	0.102264	-3.68717	4	4	0.364361	-1.03486	0	0	0	-1.7977E+308
all3223	all3223	unknown protein	Hypothetical	No similarity	826	3890296	3891122	19	19	1.34221	17	17	1.30281	-1.03024	11	11	0.750888	-1.78749	16	16	1.08501	-1.23704
all3226	all3226	hypothetical protein	Hypothetical	Conserved hypothetical protein	1933	3896359	3898292	104	111	3.35071	140	145	4.74842	1.41714	156	162	4.72548	1.41029	162	168	4.86825	1.4529
all3227	all3227	unknown protein	Hypothetical	No similarity	496	3898193	3898689	55	65	7.64676	49	59	7.52979	-1.01553	119	131	14.892	1.94749	113	130	14.6811	1.9199
all3232	all3232	two-component response regulator	Regulatory functions		994	3902260	3903254	2	2	0.117406	4	4	0.254734	2.16968	8	8	0.453802	3.86524	7	7	0.394464	3.35983
all3237	all3237	hypothetical protein	Hypothetical	Conserved hypothetical protein	571	3909121	3909692	52	52	5.3139	39	39	4.32356	-1.22906	74	74	7.30732	1.37513	45	45	4.4144	-1.20376
all3239	all3239	two-component response regulator	Regulatory functions		523	3911268	3911791	11	11	1.22726	10	10	1.21035	-1.01397	26	26	2.80307	2.28401	15	15	1.60652	1.30903
all3244	all3244	S-adenosylmethionine synthetase	Other categories	Other	1285	3918153	3919438	11	11	0.4995	19	19	0.935973	1.87382	21	21	0.921465	1.84477	15	15	0.653859	1.30903
all3245	all3245	cation-transporting ATPase	Transport and binding proteins		3088	3919374	3922462	86	86	1.62505	83	84	1.72193	1.05961	38	38	0.693855	-2.34206	49	49	0.888821	-1.82832
all3254	all3254	unknown protein	Hypothetical	No similarity	538	3928099	3928637	58	59	6.39905	51	52	6.11834	-1.04588	177	179	18.76	2.93169	140	141	14.6802	2.29412
all3255	all3255	transport protein	Transport and binding proteins		763	3928742	3929505	17	17	1.30008	12	12	0.995565	-1.30587	28	28	2.06917	1.59157	14	14	1.02778	-1.26494
all3256	all3256	hypothetical protein	Hypothetical	Conserved hypothetical protein	907	3929846	3930753	6	6	0.386002	3	3	0.209376	-1.84359	5	5	0.310832	-1.24184	7	7	0.432301	1.11994
all3257	all3257	hypothetical protein	Hypothetical	Conserved hypothetical protein	742	3930663	3931405	39	42	3.30287	37	37	3.15653	-1.04636	60	62	4.71141	1.42646	53	56	4.22746	1.27994
all3259	all3259	hypothetical protein	Hypothetical	Conserved hypothetical protein	727	3932280	3933007	1000	1000	80.2623	707	707	61.5599	-1.30381	938	938	72.7497	-1.10327	756	756	58.2483	-1.37793
all3263	all3263	histidine biosynthesis bifunctional protein; phosphoribosyl-AMP cyclohydrolase/phosphoribosyl-ATP pyrophosphohydrolase	Amino acid biosynthesis	Aromatic amino acid family	751	3935525	3936276	331	331	25.7178	243	243	20.4823	-1.25561	538	538	40.3929	1.57062	691	691	51.5387	2.00401
all3267	all3267	unknown protein	Hypothetical	No similarity	586	3938199	3938785	14	14	1.39404	1	1	0.108023	-12.9051	34	34	3.27148	2.34675	18	18	1.72056	1.23422
all3270	all3270	unknown protein	Hypothetical	No similarity	1102	3941772	3942874	6	6	0.317699	15	15	0.861633	2.71211	37	37	1.89314	5.95891	20	20	1.01659	3.19984
all3271	all3271	probable polysaccharide polymerization protein	Cell envelope	Surface polysaccharides, lipopolysaccharides and antigens	1219	3943013	3944232	57	57	2.72846	34	34	1.76558	-1.54536	71	71	3.28411	1.20365	52	52	2.38944	-1.14188
all3274	all3274	UTP-glucose-1-phosphate uridylyltransferase	Energy metabolism	Sugars	982	3947176	3948158	32	33	1.96087	27	27	1.74046	-1.12664	96	96	5.51217	2.81109	101	102	5.81814	2.96713
all3275	all3275	two-component hybrid sensor and regulator	Regulatory functions		2770	3948070	3950840	330	331	6.97259	215	215	4.91328	-1.41913	797	798	16.2437	2.32965	360	363	7.34045	1.05276
all3278	all3278	hypothetical protein	Hypothetical	Conserved hypothetical protein	919	3952850	3953769	39	39	2.47625	50	50	3.44403	1.39082	214	214	13.1299	5.30232	186	186	11.3369	4.57823
all3282	all3282	hypothetical protein	Hypothetical	Conserved hypothetical protein	568	3956308	3956876	4	4	0.41092	3	3	0.334338	-1.22906	8	8	0.794153	1.93262	10	10	0.98616	2.39988
all3284	all3284	cytosine deaminase	DNA replication, recombination, and repair		532	3959685	3960217	22	22	2.413	18	18	2.14177	-1.12664	35	35	3.70953	1.53731	28	28	2.9481	1.22176
all3286	all3286	unknown protein	Hypothetical	No similarity	973	3961190	3962163	2	2	0.11994	2	2	0.130116	1.08484	18	18	1.04309	8.69679	9	9	0.518114	4.31979
all3288	all3288	unknown protein	Hypothetical	No similarity	3256	3963306	3966562	100	100	1.7921	74	74	1.43867	-1.24567	80	80	1.38538	-1.29358	72	72	1.23864	-1.44683
all3289	all3289	unknown protein	Hypothetical	No similarity	3970	3966529	3970499	7	7	0.102885	4	4	0.0637797	-1.61314	10	10	0.142027	1.38044	17	17	0.239858	2.33131
all3290	all3290	unknown protein	Hypothetical	No similarity	1630	3970395	3972025	0	0	0	4	4	0.155341	1.7977E+308	2	2	0.0691839	1.7977E+308	2	3	0.103093	1.7977E+308
all3291	all3291	hypothetical protein	Hypothetical	No similarity	643	3972086	3972729	0	0	0	5	5	0.492234	1.7977E+308	1	1	0.0876903	1.7977E+308	1	1	0.0871134	1.7977E+308
all3292	all3292	unknown protein	Hypothetical	No similarity	2680	3972715	3975395	22	22	0.478998	13	13	0.307059	-1.55996	22	22	0.462861	-1.03486	12	12	0.250808	-1.90982
all3295	all3295	hypothetical protein	Hypothetical	Conserved hypothetical protein	445	3977626	3978071	8	8	1.049	7	7	0.995751	-1.05348	15	15	1.90061	1.81183	8	8	1.00699	-1.04172
all3298	all3298	hypothetical protein	Hypothetical	No similarity	595	3980068	3980663	82	82	8.04161	40	40	4.25555	-1.88968	69	69	6.53875	-1.22984	48	48	4.51877	-1.7796
all3305	all3305	hypothetical protein	Hypothetical	Conserved hypothetical protein	1591	3987371	3988962	76	76	2.78734	94	94	3.73999	1.34178	163	163	5.7767	2.07248	137	137	4.82332	1.73044
all3306	all3306	hypothetical protein	Hypothetical	Conserved hypothetical protein	859	3989087	3989946	0	0	0	1	1	0.0736919	1.7977E+308	7	7	0.459481	1.7977E+308	2	2	0.130417	1.7977E+308
all3310	all3310	hypothetical protein	Hypothetical	Conserved hypothetical protein	2197	3991998	3994195	68	68	1.80603	33	33	0.950816	-1.89945	26	26	0.667277	-2.70657	52	52	1.32577	-1.36225
all3313	all3313	unknown protein	Hypothetical	No similarity	1783	3999183	4000966	20	20	0.654523	20	23	0.816562	1.24757	28	29	0.917085	1.40115	28	28	0.879635	1.34393
all3314	all3314	unknown protein	Hypothetical	No similarity	4531	4000880	4005411	74	74	0.95298	59	60	0.838243	-1.13688	76	76	0.945763	-1.00763	70	70	0.865366	-1.10125
all3315	all3315	unknown protein	Hypothetical	No similarity	4108	4005380	4009488	140	140	1.98858	98	99	1.52552	-1.30355	66	66	0.905892	-2.19517	83	83	1.13173	-1.75712
all3316	all3316	unknown protein	Hypothetical	No similarity	565	4009488	4010053	18	18	1.85896	14	14	1.56853	-1.18516	6	6	0.598778	-3.10459	9	9	0.892257	-2.08344
all3317	all3317	unknown protein	Hypothetical	No similarity	3796	4009955	4013751	36	36	0.553379	47	47	0.783762	1.41632	22	22	0.326783	-1.69341	38	38	0.560729	1.01328
all3318	all3318	hypothetical protein	Hypothetical	Conserved hypothetical protein	550	4013699	4014249	13	17	1.80357	16	18	2.07168	1.14866	19	21	2.15288	1.19368	20	25	2.54609	1.41169
all3319	all3319	hypothetical protein	Hypothetical	Conserved hypothetical protein	403	4014150	4014553	1	2	0.289582	3	5	0.785376	2.71211	4	5	0.699564	2.41578	0	0	0	-1.7977E+308
all3320	all3320	hypothetical protein	Hypothetical	No similarity	1870	4014538	4016408	44	44	1.37296	81	82	2.77578	2.02175	47	47	1.41716	1.0322	41	41	1.22811	-1.11794
all3321	all3321	unknown protein	Hypothetical	No similarity	805	4016304	4017109	64	64	4.63906	12	12	0.943622	-4.91623	16	16	1.12069	-4.13946	19	19	1.32207	-3.50895
all3323	all3323	hypothetical protein	Hypothetical	No similarity	604	4017398	4018002	46	47	4.54053	50	50	5.24017	1.15409	34	34	3.17398	-1.43055	18	18	1.66929	-2.72004
all3324	all3324	hypothetical protein	Hypothetical	No similarity	532	4017913	4018445	47	47	5.15504	79	83	9.87596	1.91579	38	38	4.02749	-1.27996	24	24	2.52694	-2.04003
all3325	all3325	hypothetical protein	Hypothetical	Conserved hypothetical protein	1555	4018459	4020014	147	147	5.51611	111	112	4.55932	-1.20985	50	50	1.81302	-3.0425	48	48	1.72905	-3.19026
all3326	all3326	unknown protein	Hypothetical	No similarity	1300	4019931	4021231	180	180	8.07933	141	142	6.91445	-1.16847	39	41	1.77829	-4.54331	26	27	1.16337	-6.94479
all3327	all3327	unknown protein	Hypothetical	No similarity	679	4021239	4021918	312	312	26.8121	233	233	21.722	-1.23433	49	49	4.06901	-6.58934	72	72	5.93962	-4.51411
all3332	all3332	hypothetical protein	Hypothetical	Conserved hypothetical protein	721	4028244	4028965	41	56	4.53209	47	52	4.56542	1.00735	27	32	2.50252	-1.81101	29	31	2.40836	-1.88181
all3341	all3341	heterodisulfide reductase, subunit B	Other categories	Other	1006	4037016	4038022	54	54	3.13214	61	61	3.83835	1.22547	109	109	6.1093	1.95052	49	49	2.72831	-1.14802
all3346	all3346	hypothetical protein	Hypothetical	No similarity	4387	4043918	4048305	33	33	0.438927	31	31	0.447308	1.01909	31	31	0.398434	-1.10163	75	75	0.957612	2.18171
all3347	all3347	similar to adenylate cyclase	Purines, pyrimidines, nucleosides, and nucleotides	Purine ribonucleotide biosynthesis	1996	4048536	4050532	5	5	0.146169	0	0	0	-1.7977E+308	5	5	0.141245	-1.03486	2	2	0.0561261	-2.6043
all3348	all3348	two-component response regulator	Regulatory functions		772	4050502	4051274	14	14	1.05817	24	24	1.96792	1.85973	9	9	0.657337	-1.60979	24	24	1.74136	1.64563
all3349	all3349	unknown protein	Hypothetical	No similarity	805	4051423	4052228	0	0	0	0	0	0	1	0	0	0	1	0	0	0	1
all3354	all3354	hypothetical protein	Hypothetical	Conserved hypothetical protein	1009	4059042	4060051	48	48	2.77585	45	45	2.82315	1.01704	66	66	3.68821	1.32868	54	54	2.99777	1.07995
all3359	all3359	two-component sensor histidine kinase	Regulatory functions		1363	4065022	4066385	7	7	0.299673	5	5	0.232213	-1.29051	41	41	1.6961	5.65982	61	61	2.50686	8.3653
all3367	all3367	unknown protein	Hypothetical	No similarity	2452	4074662	4077114	107	107	2.5463	62	62	1.6006	-1.59084	245	245	5.63389	2.21258	187	187	4.27186	1.67767
all3371	all3371	transposase	Other categories	Transposon-related functions	502	4080572	4081074	19	19	2.20849	15	15	1.89147	-1.1676	24	24	2.69569	1.2206	11	11	1.2274	-1.79933
all3373	all3373	unknown protein	Hypothetical	No similarity	514	4082293	4082807	13	13	1.4758	10	10	1.23154	-1.19833	27	27	2.96185	2.00695	35	35	3.81418	2.58449
all3375	all3375	cation-transporting ATPase	Transport and binding proteins		2974	4084017	4086991	196	196	3.84557	209	209	4.44855	1.1568	517	517	9.80195	2.54889	692	692	13.0335	3.38922
all3378	all3378	hypothetical protein	Hypothetical	Conserved hypothetical protein	1039	4089833	4090872	24	24	1.34785	21	21	1.27943	-1.05348	93	93	5.04696	3.74445	47	47	2.53383	1.87991
all3391	all3391	hypothetical protein	Hypothetical	Conserved hypothetical protein	571	4099344	4099915	9	9	0.919713	12	12	1.33033	1.44646	18	18	1.77746	1.93262	30	30	2.94294	3.19984
all3398	all3398	hypothetical protein	Hypothetical	Conserved hypothetical protein	1276	4107684	4108960	10	10	0.457294	9	9	0.446483	-1.02421	17	17	0.751209	1.64273	20	20	0.877961	1.9199
all3401	all3401	arginine decarboxylase	Energy metabolism	Amino acids and amines	2140	4111551	4113691	111	111	3.0266	123	123	3.63835	1.20212	519	519	13.6747	4.51815	650	650	17.0136	5.62134
all3403	all3403	hypothetical protein	Hypothetical	Conserved hypothetical protein	823	4114288	4115111	139	139	9.8551	142	142	10.922	1.10826	197	197	13.4967	1.36952	186	186	12.6593	1.28454
all3404	all3404	hypothetical protein	Hypothetical	Conserved hypothetical protein	451	4115429	4115880	271	271	35.0622	152	152	21.3344	-1.64346	125	125	15.6277	-2.24359	192	192	23.8463	-1.47034
all3408	all3408	nicotinamide nucleotide transhydrogenase, subunit beta	Photosynthesis and respiration	Soluble electron carriers	1504	4118351	4119855	40	40	1.55188	70	71	2.98829	1.9256	289	293	10.9846	7.07822	569	584	21.7501	14.0153
all3410	all3410	nicotinamide nucleotide transhydrogenase, subunit alpha	Photosynthesis and respiration	Soluble electron carriers	1336	4120084	4121420	109	109	4.76065	127	127	6.01742	1.26399	251	251	10.5933	2.22517	727	727	30.4806	6.40262
all3418	all3418	hypothetical protein	Hypothetical	Conserved hypothetical protein	1576	4126271	4127847	103	103	3.81353	57	57	2.28945	-1.6657	76	76	2.71907	-1.40251	82	82	2.91443	-1.3085
all3420	all3420	carboxyl-terminal processing protease	Translation	Degradation of proteins, peptides, and glycopeptides	1354	4128764	4130118	107	107	4.61117	65	65	3.03884	-1.51741	678	678	28.2341	6.12298	482	482	19.94	4.32427
all3432	all3432	undecaprenyl pyrophosphate synthetase	Biosynthesis of cofactors, prosthetic groups, and carriers	Carotenoid	877	4139776	4140653	21	21	1.39722	16	16	1.15487	-1.20985	83	83	5.33631	3.81923	73	73	4.6625	3.33698
all3433	all3433	unknown protein	Hypothetical	No similarity	1033	4140577	4141610	11	11	0.621353	13	13	0.796628	1.28209	19	19	1.03709	1.66908	22	23	1.24716	2.00717
all3435	all3435	unknown protein	Hypothetical	No similarity	781	4142582	4143363	79	79	5.90231	70	70	5.67361	-1.04031	102	102	7.36397	1.24764	90	90	6.45487	1.09362
all3436	all3436	hypothetical protein	Hypothetical	Conserved hypothetical protein	430	4143376	4143806	3	3	0.407098	0	0	0	-1.7977E+308	4	4	0.524511	1.28841	8	8	1.04212	2.55987
all3439	all3439	unknown protein	Hypothetical	No similarity	478	4146449	4146927	4	5	0.610363	2	2	0.264859	-2.30448	2	4	0.47184	-1.29358	0	0	0	-1.7977E+308
all3446	all3446	hypothetical protein	Hypothetical	Conserved hypothetical protein	484	4155564	4156048	4	4	0.482237	1	1	0.130788	-3.68717	7	7	0.815484	1.69104	26	26	3.00901	6.23969
all3447	all3447	unknown protein	Hypothetical	No similarity	688	4156089	4156777	0	0	0	1	1	0.0920077	1.7977E+308	5	5	0.409774	1.7977E+308	3	3	0.244247	1.7977E+308
all3458	all3458	hypothetical protein	Hypothetical	No similarity	619	4168303	4168922	31	31	2.92225	26	26	2.65886	-1.09906	66	66	6.01196	2.05731	69	69	6.24387	2.13667
all3459	all3459	hypothetical protein	Hypothetical	Conserved hypothetical protein	1375	4168950	4170325	471	471	19.9878	526	526	24.2156	1.21152	285	285	11.687	-1.71025	256	256	10.4288	-1.9166
all3461	all3461	unknown protein	Hypothetical	No similarity	469	4172077	4172546	4	4	0.49766	4	4	0.539883	1.08484	10	10	1.20224	2.41578	14	14	1.67206	3.35983
all3462	all3462	unknown protein	Hypothetical	No similarity	883	4172790	4173673	21	21	1.38773	23	23	1.64885	1.18816	23	23	1.46869	1.05834	20	20	1.26872	-1.0938
all3465	all3465	unknown protein	Hypothetical	No similarity	3460	4176531	4179991	26	26	0.438473	22	22	0.402494	-1.08939	142	142	2.31406	5.27754	98	98	1.58652	3.61828
all3487	all3487	unknown protein	Hypothetical	No similarity	868	4201999	4202867	2	2	0.134449	3	3	0.218783	1.62726	4	4	0.259838	1.93262	11	11	0.709853	5.27974
all3488	all3488	unknown protein	Hypothetical	No similarity	976	4203143	4204119	5	5	0.298928	11	11	0.713437	2.38665	13	13	0.751028	2.51241	10	10	0.573913	1.9199
all3489	all3489	unknown protein	Hypothetical	No similarity	400	4204204	4204604	3	3	0.43763	0	0	0	-1.7977E+308	0	0	0	-1.7977E+308	2	2	0.280069	-1.56258
all3499	all3499	unknown protein	Hypothetical	No similarity	688	4213298	4213986	10	10	0.848121	22	22	2.02417	2.38665	24	24	1.96691	2.31915	28	28	2.27964	2.68787
all3500	all3500	unknown protein	Hypothetical	No similarity	3178	4214034	4217212	10	10	0.183608	2	2	0.0398372	-4.60896	24	24	0.425814	2.31915	31	31	0.546391	2.97585
all3502	all3502	unknown protein	Hypothetical	No similarity	835	4217757	4218592	12	12	0.838573	13	13	0.985529	1.17525	24	24	1.62064	1.93262	27	27	1.81123	2.15989
all3503	all3503	probable integrase	Hypothetical	No similarity	1288	4218694	4219982	18	18	0.81546	20	20	0.98294	1.20538	57	57	2.49529	3.05998	29	29	1.26118	1.54659
all3509	all3509	nucleotide sugar epimerase	Energy metabolism	Sugars	1051	4228666	4229717	115	115	6.38471	72	72	4.33653	-1.47231	176	176	9.44219	1.47888	138	138	7.35482	1.15194
all3515	all3515	unknown protein	Hypothetical	No similarity	1015	4235623	4236638	5	5	0.287442	6	6	0.374195	1.30181	13	13	0.722171	2.51241	13	13	0.717419	2.49588
all3516	all3516	unknown protein	Hypothetical	No similarity	2314	4237055	4239369	31	33	0.83214	17	17	0.465049	-1.78936	44	44	1.07214	1.28841	55	56	1.35557	1.62901
all3520	all3520	unknown protein	Hypothetical	No similarity	565	4242264	4242829	53	60	6.19653	42	44	4.92966	-1.25699	147	153	15.2688	2.46409	143	149	14.7718	2.38388
all3521	all3521	probable hydrogenase component	Other categories	Hydrogenase	439	4242749	4243188	130	136	18.0768	73	79	11.3914	-1.58688	483	523	67.1738	3.71603	423	439	56.0139	3.09867
all3526	all3526	hypothetical protein	Hypothetical	Conserved hypothetical protein	1282	4248849	4250131	106	106	4.82463	92	92	4.54268	-1.06207	92	92	4.04634	-1.19234	95	95	4.1508	-1.16234
all3530	all3530	hypothetical protein	Hypothetical	Conserved hypothetical protein	1360	4252881	4254241	86	86	3.68982	85	86	4.00288	1.08484	97	98	4.06303	1.10114	100	101	4.15986	1.12739
all3531	all3531	hypothetical protein	Hypothetical	Conserved hypothetical protein	1147	4254176	4255323	54	58	2.9506	66	69	3.80801	1.29059	64	67	3.29362	1.11626	112	114	5.5672	1.8868
all3532	all3532	muconate cycloisomerase	Other categories	Other	1153	4255206	4256359	63	67	3.39072	75	77	4.22741	1.24676	81	90	4.40125	1.29803	62	63	3.0606	-1.10786
all3534	all3534	probable potassium efflux transporter	Transport and binding proteins		1822	4257148	4258970	20	20	0.640513	20	20	0.694855	1.08484	16	16	0.495147	-1.29358	22	22	0.676348	1.05595
all3536	all3536	GTP cyclohydrolase II / 3,4-dihydroxy-2-butanone 4-phosphate synthase	Regulatory functions		1864	4259677	4261541	137	137	4.28865	127	127	4.31291	1.00566	219	219	6.62462	1.54469	196	196	5.88987	1.37336
all3538	all3538	enolase	Energy metabolism	Glycolysis	1390	4262941	4264331	201	201	8.43776	189	189	8.60716	1.02008	819	819	33.2225	3.93735	1034	1034	41.6679	4.93826
all3540	all3540	phosphomethylpyrimidine kinase	Purines, pyrimidines, nucleosides, and nucleotides	Pyrimidine ribonucleotide biosynthesis	946	4265399	4266345	38	38	2.3439	23	24	1.60595	-1.45951	31	31	1.84771	-1.26854	36	39	2.30924	-1.01501
all3541	all3541	unknown protein	Hypothetical	No similarity	1735	4266254	4267989	29	29	0.975314	61	62	2.26206	2.31932	32	32	1.03995	1.06627	40	40	1.29139	1.32407
all3542	all3542	unknown protein	Hypothetical	No similarity	532	4268049	4268581	8	8	0.877454	7	7	0.832912	-1.05348	22	22	2.33171	2.65735	13	13	1.36876	1.55992
all3545	all3545	unknown protein	Hypothetical	No similarity	418	4270828	4271246	212	212	29.5941	164	164	24.8359	-1.19159	53	53	7.14928	-4.13946	122	122	16.3486	-1.8102
all3550	all3550	similar to spore cortex-lytic enzyme prepeptide	Hypothetical	No similarity	727	4278597	4279324	277	277	22.2327	188	188	16.3695	-1.35817	287	287	22.2592	1.0012	239	239	18.4145	-1.20735
all3551	all3551	hypothetical protein	Hypothetical	Conserved hypothetical protein	1171	4279462	4280633	58	58	2.89013	45	45	2.43259	-1.18809	113	113	5.44107	1.88264	107	107	5.11826	1.77095
all3552	all3552	exopolyphosphatase	Central intermediary metabolism	Phosphorus compounds	1753	4280737	4282490	79	79	2.62961	69	69	2.49161	-1.05539	96	96	3.08782	1.17425	115	115	3.67461	1.3974
all3556	all3556	succinate-semialdehyde dehydrogenase	Energy metabolism	TCA cycle	1468	4287153	4288621	73	73	2.90164	78	78	3.36342	1.15915	145	145	5.56935	1.91938	96	96	3.66303	1.2624
all3557	all3557	serine/threonine kinase with two-component sensor domain	Regulatory functions		5515	4288647	4294162	42	42	0.444375	44	44	0.505033	1.1365	58	58	0.592987	1.33443	82	82	0.832845	1.87419
all3558	all3558	nitrogen assimilation regulatory protein	Amino acid biosynthesis	Glutamate family / Nitrogen assimilation	2626	4294475	4297101	109	109	2.42202	88	88	2.12129	-1.14177	145	145	3.11341	1.28546	135	135	2.87962	1.18893
all3559	all3559	unknown protein	Hypothetical	No similarity	943	4297455	4298398	10	10	0.618777	8	8	0.537021	-1.15224	6	6	0.358759	-1.72477	16	16	0.950395	1.53592
all3563	all3563	two-component sensor histidine kinase	Regulatory functions		1978	4302338	4304316	25	25	0.737496	15	15	0.48004	-1.53632	37	37	1.05472	1.43014	42	42	1.18937	1.61272
all3564	all3564	similar to two-component sensor histidine kinase	Regulatory functions		1486	4304334	4305820	177	177	6.95025	126	126	5.36741	-1.2949	276	276	10.4726	1.50679	266	266	10.0267	1.44264
all3566	all3566	translation initiation factor IF-2B alpha subunit	Translation	Protein modification and translation factors	1144	4307339	4308483	19	19	0.969111	33	33	1.826	1.8842	67	67	3.30226	3.40752	51	51	2.49712	2.57671
all3567	all3567	probable Na+/H+-exchanging protein	Transport and binding proteins		2146	4308469	4310615	18	18	0.489428	13	13	0.383466	-1.27633	50	50	1.31372	2.6842	65	65	1.6966	3.46649
all3568	all3568	hypothetical protein	Hypothetical	Conserved hypothetical protein	1000	4310640	4311640	26	27	1.57547	23	23	1.45593	-1.0821	31	32	1.80432	1.14526	26	28	1.56839	-1.00451
all3569	all3569	aspartate 1-decarboxylase	Amino acid biosynthesis	Aspartate family	484	4311551	4312035	21	23	2.77286	13	13	1.70024	-1.63086	22	23	2.67945	-1.03486	26	27	3.12474	1.1269
all3574	all3574	ABC transporter, permease protein	Transport and binding proteins		946	4317755	4318701	21	21	1.29531	17	17	1.13755	-1.13869	47	47	2.80136	2.16269	45	45	2.66451	2.05704
all3575	all3575	ABC transporter, ATP-binding protein	Transport and binding proteins		898	4318672	4319570	39	39	2.53416	24	24	1.69179	-1.49791	81	81	5.08594	2.00695	61	61	3.80495	1.50146
all3578	all3578	DNA polymerase III alpha subunit	DNA replication, recombination, and repair		2734	4321424	4324158	343	343	7.32051	245	245	5.67258	-1.29051	296	296	6.10458	-1.19918	337	337	6.90442	-1.06027
all3579	all3579	hypothetical protein	Hypothetical	No similarity	568	4324242	4324810	90	90	9.24571	40	40	4.45784	-2.07403	108	108	10.7211	1.15957	58	58	5.71973	-1.61646
all3580	all3580	unknown protein	Hypothetical	No similarity	1264	4324781	4326045	101	101	4.66252	75	75	3.75601	-1.24135	343	343	15.3006	3.28163	339	339	15.0227	3.22202
all3581	all3581	unknown protein	Hypothetical	No similarity	1330	4326070	4327400	36	36	1.57942	34	34	1.61823	1.02457	62	62	2.62847	1.6642	66	66	2.77964	1.75991
all3582	all3582	hypothetical protein	Hypothetical	Conserved hypothetical protein	694	4327698	4328392	127	127	10.678	113	113	10.307	-1.036	132	132	10.7245	1.00435	162	162	13.0753	1.22451
all3585	all3585	unknown protein	Hypothetical	No similarity	937	4330311	4331248	0	0	0	3	3	0.202672	1.7977E+308	1	1	0.060176	1.7977E+308	3	3	0.17934	1.7977E+308
all3586	all3586	unknown protein	Hypothetical	No similarity	580	4331465	4332045	2	2	0.201209	8	8	0.873122	4.33937	4	4	0.388861	1.93262	11	11	1.06233	5.27974
all3587	all3587	two-component sensor histidine kinase	Regulatory functions		1528	4332136	4333664	60	60	2.29126	33	33	1.36711	-1.67599	16	16	0.590418	-3.88074	36	36	1.3197	-1.7362
all3600	all3600	two-component sensor histidine kinase	Regulatory functions		1306	4349313	4350619	160	160	7.14863	125	125	6.0587	-1.17989	113	113	4.87863	-1.46529	141	141	6.04744	-1.18209
all3604	all3604	unknown protein	Hypothetical	No similarity	652	4355338	4355990	67	67	5.99616	84	84	8.15538	1.3601	125	125	10.81	1.80282	43	43	3.69417	-1.62314
all3613	all3613	unknown protein	Hypothetical	No similarity	2047	4363024	4365071	12	12	0.342066	9	9	0.278315	-1.22906	41	41	1.12935	3.30156	32	32	0.875645	2.55987
all3615	all3615	hypothetical protein	Hypothetical	Conserved hypothetical protein	1966	4365533	4367499	4	4	0.11872	3	3	0.0965941	-1.22906	9	9	0.25812	2.1742	17	17	0.484352	4.0798
all3616	all3616	unknown protein	Hypothetical	No similarity	415	4367526	4367941	0	0	0	5	5	0.762666	1.7977E+308	1	1	0.135867	1.7977E+308	7	7	0.944813	1.7977E+308
all3617	all3617	unknown protein	Hypothetical	No similarity	418	4368000	4368418	17	17	2.37311	17	17	2.57446	1.08484	32	32	4.31655	1.81894	38	38	5.09217	2.14578
all3624	all3624	transposase	Other categories	Transposon-related functions	994	4374489	4375483	0	35	2.0546	0	86	5.47677	2.66561	0	19	1.07778	-1.90633	0	29	1.63421	-1.25725
all3626	all3626	unknown protein	Hypothetical	No similarity	472	4376789	4377261	11	11	1.35987	5	5	0.670565	-2.02794	4	4	0.477838	-2.84588	14	14	1.66143	1.22176
all3628	all3628	unknown protein	Hypothetical	No similarity	607	4378413	4379020	3	3	0.288389	2	2	0.208571	-1.38269	5	5	0.464455	1.61052	10	13	1.19964	4.15979
all3629	all3629	unknown protein	Hypothetical	No similarity	931	4378916	4379847	33	36	2.25631	34	39	2.65172	1.17525	51	60	3.63383	1.61052	61	69	4.15141	1.83991
all3630	all3630	transposase	Other categories	Transposon-related functions	1714	4379750	4381464	85	86	2.92775	82	88	3.25001	1.11007	97	100	3.28967	1.12362	141	148	4.83667	1.65201
all3633	all3633	glucanase	Central intermediary metabolism	Polysaccharides and glycoproteins	1141	4384453	4385594	53	53	2.71042	57	57	3.16229	1.16672	61	61	3.01444	1.11217	66	66	3.24007	1.19541
all3634	all3634	similar to esterase	Other categories	Other	1159	4385663	4386822	48	48	2.41659	29	29	1.5839	-1.52573	125	125	6.0812	2.51643	43	43	2.07817	-1.16285
all3635	all3635	hypothetical protein	Hypothetical	Conserved hypothetical protein	1303	4387088	4388391	11	11	0.4926	22	22	1.06879	2.16968	37	37	1.60111	3.25032	26	26	1.1177	2.26898
all3643	all3643	hypothetical protein	Hypothetical	No similarity	604	4395684	4396288	14	14	1.3525	15	15	1.57205	1.16233	21	21	1.9604	1.44947	12	12	1.11286	-1.21534
all3650	all3650	hypothetical protein	Hypothetical	Conserved hypothetical protein	667	4403616	4404283	574	574	50.2148	345	345	32.7421	-1.53365	575	575	48.6077	-1.03306	520	520	43.669	-1.1499
all3651	all3651	amidophosphoribosyltransferase	Purines, pyrimidines, nucleosides, and nucleotides	Purine ribonucleotide biosynthesis	1600	4404282	4405882	361	361	13.1654	241	241	9.53476	-1.38078	618	618	21.7787	1.65424	621	621	21.7404	1.65133
all3652	all3652	phosphoribosylformyl glycinamidine synthetase II	Purines, pyrimidines, nucleosides, and nucleotides	Purine ribonucleotide biosynthesis	2449	4406021	4408470	63	63	1.50106	60	60	1.55087	1.03318	120	120	2.76284	1.84059	153	153	3.49944	2.33131
all3660	all3660	two-component response regulator	Regulatory functions		778	4417144	4417922	735	735	55.1257	335	335	27.257	-2.02244	2817	2817	204.16	3.70353	1744	1744	125.563	2.27776
all3669	all3669	unknown protein	Hypothetical	No similarity	493	4424333	4424826	16	16	1.89373	13	13	1.6692	-1.13451	11	11	1.25808	-1.50526	7	7	0.795329	-2.38107
all3673	all3673	hypothetical protein	Hypothetical	Conserved hypothetical protein	691	4429410	4430101	169	169	14.271	163	163	14.9321	1.04633	270	270	22.0317	1.54381	368	368	29.8308	2.09031
all3675	all3675	unknown protein	Hypothetical	No similarity	673	4430831	4431504	8	8	0.693619	11	11	1.03464	1.49166	15	15	1.25672	1.81183	11	11	0.915532	1.31993
all3677	all3677	hypothetical protein	Hypothetical	Conserved hypothetical protein	478	4433586	4434064	13	13	1.58694	10	10	1.3243	-1.19833	31	31	3.65676	2.30428	13	13	1.52339	-1.04172
all3678	all3678	hypothetical protein	Hypothetical	Conserved hypothetical protein	1870	4434585	4436455	362	362	11.2957	321	321	10.8662	-1.03953	526	526	15.8601	1.40409	706	706	21.1475	1.87217
all3679	all3679	dihydrodipicolinate synthase	Amino acid biosynthesis	Aspartate family	985	4436670	4437655	233	233	13.8028	187	187	12.0176	-1.14854	220	220	12.5936	-1.09602	321	321	18.2543	1.32251
all3680	all3680	aspartate-semialdehyde dehydrogenase	Amino acid biosynthesis	Aspartate family	1054	4437972	4439026	201	201	11.1276	205	205	12.3119	1.10643	208	208	11.1272	-1.00004	282	282	14.9866	1.3468
all3682	all3682	transposase	Other categories	Transposon-related functions	1063	4441722	4442785	0	0	0	0	0	0	1	0	0	0	1	0	0	0	1
all3687	all3687	unknown protein	Hypothetical	No similarity	481	4447102	4447583	904	904	109.665	382	382	50.2726	-2.18142	72	72	8.44015	-12.9933	46	46	5.35684	-20.472
all3688	all3688	hypothetical protein	Hypothetical	No similarity	1141	4448070	4449211	1	1	0.05114	1	1	0.0554788	1.08484	3	3	0.148251	2.89893	7	7	0.343643	6.71967
all3691	all3691	serine/threonine kinase with two-component sensor domain	Regulatory functions		6166	4451987	4458153	62	62	0.586724	38	38	0.390115	-1.50398	106	106	0.969315	1.65208	65	65	0.590481	1.0064
all3695	all3695	N-acyl-D-glucosamine 2-epimerase	Fatty acid, phospholipid and sterol metabolism		1267	4461640	4462907	8	8	0.368434	13	13	0.6495	1.76287	38	38	1.6911	4.58997	30	30	1.3263	3.59982
all3696	all3696	unknown protein	Hypothetical	No similarity	1240	4462933	4464173	3	3	0.141171	5	5	0.255247	1.80807	40	41	1.86434	13.2062	17	19	0.858277	6.0797
all3697	all3697	unknown protein	Hypothetical	No similarity	937	4464077	4465014	0	0	0	4	4	0.27023	1.7977E+308	33	33	1.98581	1.7977E+308	13	13	0.77714	1.7977E+308
all3702	all3702	similar to D,D-carboxypeptidase	Cell envelope	Murein sacculus and peptidoglycan	910	4470846	4471756	4	4	0.256487	10	10	0.695619	2.71211	14	14	0.86746	3.38209	10	10	0.615537	2.39988
all3704	all3704	probable phosphoribosyltransferase	Other categories	Other	619	4472760	4473379	23	23	2.16812	13	13	1.32943	-1.63086	36	36	3.27925	1.51249	35	35	3.16718	1.4608
all3713	all3713	unknown protein	Hypothetical	No similarity	901	4482524	4483425	2	2	0.129524	3	3	0.21077	1.62726	8	8	0.500643	3.86524	5	5	0.310843	2.39988
all3719	all3719	unknown protein	Hypothetical	No similarity	763	4490658	4491421	6	6	0.458852	2	2	0.165927	-2.76538	7	7	0.517293	1.12736	4	4	0.293651	-1.56258
all3722	all3722	precorrin-6y-dependent methyltransferase	Biosynthesis of cofactors, prosthetic groups, and carriers	Cobalamin, heme, phycobilin and porphyrin	1312	4492536	4493848	24	24	1.06739	37	37	1.78517	1.67247	76	76	3.2662	3.05998	90	90	3.84242	3.59982
all3728	all3728	transcriptional regulator	Regulatory functions		679	4501244	4501923	5	5	0.429681	11	11	1.0255	2.38665	37	37	3.07252	7.1507	35	35	2.88731	6.71967
all3733	all3733	unknown protein	Hypothetical	No similarity	418	4508524	4508942	6	6	0.83757	6	6	0.908631	1.08484	3	3	0.404676	-2.06973	3	3	0.402014	-2.08344
all3734	all3734	transposase	Other categories	Transposon-related functions	1063	4509473	4510536	0	0	0	0	0	0	1	0	0	0	1	0	0	0	1
all3735	all3735	fructose-bisphosphate aldolase class I	Other categories	Other	1183	4510752	4511935	8	8	0.394595	5	5	0.267546	-1.47487	21	21	1.00092	2.53657	15	15	0.710235	1.79991
all3736	all3736	unknown protein	Hypothetical	No similarity	1429	4511887	4513316	92	92	3.75666	52	52	2.30348	-1.63086	138	138	5.44515	1.44947	59	59	2.31268	-1.62437
all3740	all3740	hypothetical protein	Hypothetical	Conserved hypothetical protein	814	4516267	4517081	16	16	1.14694	18	18	1.39978	1.22045	50	50	3.46345	3.01972	78	78	5.36742	4.67977
all3741	all3741	hypothetical protein	Hypothetical	Conserved hypothetical protein	1234	4517097	4518331	24	24	1.13486	24	24	1.23114	1.08484	14	14	0.639699	-1.77405	63	63	2.8597	2.51988
all3743	all3743	transcriptional regulator	Regulatory functions		463	4519586	4520049	31	31	3.90685	47	47	6.42584	1.64476	22	22	2.6792	-1.45822	35	35	4.23431	1.08382
all3744	all3744	probable phytoene dehydrogenase	Biosynthesis of cofactors, prosthetic groups, and carriers	Carotenoid	1798	4520072	4521870	27	27	0.876234	14	14	0.492891	-1.77774	32	32	1.00351	1.14526	26	26	0.809989	-1.08178
all3745	all3745	hypothetical protein	Hypothetical	Conserved hypothetical protein	859	4521878	4522737	3	3	0.203786	8	8	0.589535	2.89291	2	2	0.13128	-1.5523	2	2	0.130417	-1.56258
all3746	all3746	cytochrome P450	Cellular processes	Detoxification	1489	4523157	4524646	165	165	6.46599	146	146	6.20684	-1.04175	250	250	9.46691	1.46411	177	177	6.65847	1.02977
all3747	all3747	hypothetical protein	Hypothetical	Conserved hypothetical protein	556	4524734	4525290	33	35	3.67316	28	29	3.30169	-1.11251	47	51	5.17199	1.40805	16	18	1.8134	-2.02556
all3748	all3748	similar to isochorismatase	Other categories	Other	895	4525190	4526085	65	74	4.82453	57	62	4.38512	-1.1002	24	26	1.638	-2.94538	29	30	1.87756	-2.56957
all3750	all3750	methyltransferase	Other categories	Other	724	4527646	4528370	18	18	1.45071	8	8	0.699462	-2.07403	22	22	1.71335	1.18105	23	23	1.77945	1.22661
all3753	all3753	probable short-chain dehydrogenase	Other categories	Other	892	4530461	4531353	7	7	0.457909	1	1	0.0709656	-6.45255	4	4	0.252847	-1.81101	27	27	1.69549	3.70267
all3759	all3759	two-component response regulator	Regulatory functions		1291	4540613	4541904	0	0	0	2	2	0.0980655	1.7977E+308	3	3	0.131026	1.7977E+308	3	3	0.130164	1.7977E+308
all3764	all3764	two-component hybrid sensor and regulator	Regulatory functions		1210	4550133	4551343	28	28	1.35026	22	22	1.15093	-1.17319	35	35	1.63097	1.20789	56	56	2.59238	1.9199
all3765	all3765	two-component hybrid sensor and regulator	Regulatory functions		1432	4551272	4552704	105	105	4.27851	98	98	4.33207	1.01252	133	133	5.23686	1.22399	233	233	9.11399	2.13018
all3766	all3766	two-component response regulator	Regulatory functions		532	4552854	4553386	13	13	1.42586	7	7	0.832912	-1.7119	13	13	1.37783	-1.03486	17	17	1.78992	1.25532
all3767	all3767	two-component sensor histidine kinase	Regulatory functions		1492	4553523	4555015	187	187	7.31339	170	171	7.25504	-1.00804	143	143	5.40418	-1.35328	271	271	10.1741	1.39116
all3772	all3772	unknown protein	Hypothetical	No similarity	1036	4559114	4560150	1	1	0.0563231	0	0	0	-1.7977E+308	130	130	7.07532	125.62	38	38	2.05456	36.4782
all3773	all3773	serine/threonine kinase	Regulatory functions		2224	4560511	4562735	25	25	0.655921	8	8	0.227703	-2.8806	29	29	0.735235	1.12092	14	14	0.352605	-1.86021
all3776	all3776	hypothetical protein	Hypothetical	Conserved hypothetical protein	565	4564374	4564939	30	30	3.09827	23	23	2.57687	-1.20234	116	116	11.5764	3.7364	93	93	9.21999	2.97585
all3779	all3779	hypothetical protein	Hypothetical	Conserved hypothetical protein	418	4565714	4566132	23	23	3.21068	10	10	1.51439	-2.12012	16	16	2.15827	-1.48762	34	34	4.55615	1.41906
all3780	all3780	similar to kinesin light chain	Other categories	Other	1600	4566392	4567992	48	48	1.75052	55	55	2.17598	1.24305	75	75	2.64304	1.50986	79	79	2.76569	1.57992
all3781	all3781	unknown protein	Hypothetical	No similarity	559	4568648	4569207	23	23	2.40083	20	20	2.26481	-1.06006	34	34	3.42949	1.42846	47	47	4.70958	1.96164
all3782	all3782	cation-transporting P-type ATPase	Transport and binding proteins		2548	4569300	4571848	176	176	4.0305	193	193	4.7948	1.18963	248	248	5.48801	1.36162	549	549	12.0689	2.9944
all3785	all3785	hypothetical protein	Hypothetical	Conserved hypothetical protein	1687	4573558	4575245	91	91	3.14755	68	68	2.55156	-1.23358	179	179	5.98275	1.90076	154	154	5.1133	1.62453
all3786	all3786	hypothetical protein	Hypothetical	Conserved hypothetical protein	1147	4575281	4576428	16	16	0.813959	16	16	0.883017	1.08484	35	35	1.72055	2.1138	9	9	0.439516	-1.85194
all3787	all3787	hypothetical protein	Hypothetical	Conserved hypothetical protein	1651	4576442	4578093	126	126	4.45317	129	129	4.94601	1.11067	118	118	4.02993	-1.10502	132	132	4.4784	1.00566
all3788	all3788	two-component response regulator	Regulatory functions		817	4578405	4579222	94	94	6.71354	81	81	6.2759	-1.06973	414	414	28.572	4.25588	149	149	10.2155	1.52163
all3791	all3791	ribonuclease D	Transcription	Degradation of RNA	730	4582606	4583336	29	29	2.31804	21	21	1.821	-1.27295	157	157	12.1266	5.23141	145	145	11.126	4.79976
all3792	all3792	hypothetical protein	Hypothetical	Conserved hypothetical protein	652	4583318	4583970	148	148	13.2452	100	100	9.70879	-1.36425	948	948	81.9829	6.18961	415	415	35.653	2.69176
all3793	all3793	unknown protein	Hypothetical	No similarity	805	4584276	4585081	8	8	0.579883	13	13	1.02226	1.76287	53	53	3.7123	6.40181	35	35	2.43539	4.19979
all3797	all3797	hypothetical protein	Hypothetical	Conserved hypothetical protein	886	4587525	4588411	466	466	30.6901	277	277	19.7906	-1.55074	1342	1342	85.4046	2.78281	1480	1480	93.5672	3.04878
all3802	all3802	cob(I)alamin adenosyltransferase	Biosynthesis of cofactors, prosthetic groups, and carriers	Cobalamin, heme, phycobilin and porphyrin	793	4594397	4595190	56	56	4.1206	59	59	4.70968	1.14296	30	30	2.1331	-1.93175	50	50	3.53177	-1.16672
all3805	all3805	similar to dehydrogenase	Other categories	Other	856	4597348	4598204	46	46	3.13567	38	38	2.8101	-1.11585	150	150	9.88053	3.15101	80	80	5.23494	1.66948
all3819	all3819	hypothetical protein	Hypothetical	Conserved hypothetical protein	946	4618549	4619495	150	150	9.25222	81	83	5.55392	-1.66589	168	168	10.0134	1.08227	146	146	8.64485	-1.07026
all3820	all3820	hypothetical protein	Hypothetical	Conserved hypothetical protein	619	4619406	4620025	8	8	0.754129	13	13	1.32943	1.76287	16	16	1.45744	1.93262	24	24	2.17178	2.87986
all3821	all3821	hypothetical protein	Hypothetical	Conserved hypothetical protein	742	4619946	4620688	86	89	6.99894	84	85	7.2515	1.03609	195	195	14.8181	2.1172	184	189	14.2677	2.03855
all3826	all3826	unknown protein	Hypothetical	No similarity	826	4624995	4625821	54	54	3.81469	39	39	2.9888	-1.27633	265	265	18.0896	4.74208	203	203	13.7661	3.60871
all3835	all3835	hypothetical protein	Hypothetical	Conserved hypothetical protein	631	4634484	4635115	3	3	0.27742	0	0	0	-1.7977E+308	2	2	0.178716	-1.5523	0	0	0	-1.7977E+308
all3836	all3836	glucose 1-dehydrogenase	Energy metabolism	Sugars	910	4635041	4635951	14	14	0.897703	24	24	1.66949	1.85973	66	66	4.08945	4.55546	65	66	4.06255	4.52549
all3837	all3837	hypothetical protein	Hypothetical	Conserved hypothetical protein	931	4635943	4636874	544	544	34.0954	342	342	23.2535	-1.46624	1132	1132	68.5582	2.01078	1015	1015	61.0678	1.79109
all3838	all3838	similar to kinesin light chain	Other categories	Other	2233	4636980	4639213	58	71	1.85531	41	49	1.38906	-1.33566	93	109	2.75233	1.48349	104	133	3.33625	1.79822
all3839	all3839	unknown protein	Hypothetical	No similarity	1417	4639102	4640519	59	70	2.88253	77	100	4.46728	1.54977	89	113	4.49647	1.5599	98	116	4.58547	1.59078
all3850	all3850	unknown protein	Hypothetical	No similarity	2725	4645246	4647971	375	375	8.02991	223	223	5.18025	-1.5501	1494	1494	30.9134	3.84978	818	818	16.8144	2.09398
all3852	all3852	unknown protein	Hypothetical	No similarity	946	4648605	4649551	39	40	2.46726	27	27	1.8067	-1.36562	44	44	2.62255	1.06294	36	36	2.13161	-1.15746
all3853	all3853	group 3 sigma 37-type sigma factor	Transcription	RNA synthesis, modification, and DNA transcription	877	4649617	4650494	0	0	0	0	0	0	1	0	0	0	1	1	1	0.0638699	1.7977E+308
all3859	all3859	glutathione synthetase	Biosynthesis of cofactors, prosthetic groups, and carriers	Thioredoxin, glutaredoxin, and glutathione	1075	4657464	4658539	102	102	5.53653	120	120	7.06619	1.27629	111	111	5.82207	1.05157	132	132	6.87798	1.24229
all3861	all3861	unknown protein	Hypothetical	No similarity	811	4659148	4659959	1	1	0.0719491	6	6	0.46832	6.50905	15	15	1.04288	14.4947	7	7	0.483474	6.71967
all3862	all3862	GTP-binding protein	Regulatory functions		1687	4660691	4662378	204	204	7.05604	213	213	7.9924	1.1327	292	292	9.75957	1.38315	365	365	12.1192	1.71756
all3865	all3865	molybdenum cofactor biosynthesis protein A	Biosynthesis of cofactors, prosthetic groups, and carriers	Molybdopterin	1087	4664914	4666001	37	37	1.98618	22	22	1.28117	-1.55029	67	67	3.47543	1.74981	46	47	2.42194	1.2194
all3866	all3866	probable dioxygenase, Rieske iron-sulfur component	Central intermediary metabolism	Nitrogen metabolism	1156	4665953	4667109	93	93	4.6943	103	104	5.69493	1.21316	322	335	16.3399	3.4808	282	290	14.0519	2.9934
all3869	all3869	hypothetical protein	Hypothetical	Conserved hypothetical protein	1231	4669027	4670258	95	95	4.5031	76	76	3.90812	-1.15224	82	82	3.75594	-1.19893	115	115	5.23282	1.16205
all3872	all3872	unknown protein	Hypothetical	No similarity	901	4672521	4673422	665	665	43.0668	424	424	29.7889	-1.44574	1361	1361	85.1718	1.97767	1391	1391	86.4765	2.00796
all3873	all3873	hypothetical protein	Hypothetical	Conserved hypothetical protein	889	4673407	4674296	169	169	11.0925	210	210	14.9531	1.34803	173	173	10.9725	-1.01094	175	175	11.0264	-1.006
all3875	all3875	phosphatidate cytidylyltransferase	Fatty acid, phospholipid and sterol metabolism		985	4675267	4676252	17	17	1.00707	12	12	0.771183	-1.30587	10	10	0.572435	-1.75927	13	13	0.73927	-1.36225
all3876	all3876	precorrin decarbocylase	Biosynthesis of cofactors, prosthetic groups, and carriers	Cobalamin, heme, phycobilin and porphyrin	796	4676298	4677094	50	50	3.66524	37	37	2.9424	-1.24567	91	91	6.44601	1.75869	117	117	8.2332	2.24629
all3891	all3891	probable flavoprotein	Biosynthesis of cofactors, prosthetic groups, and carriers	Riboflavin	1813	4690924	4692737	77	77	2.47821	57	57	1.99017	-1.24523	266	266	8.27269	3.33816	85	85	2.62613	1.05969
all3892	all3892	hypothetical protein	Hypothetical	No similarity	2725	4693315	4696040	53	53	1.13489	42	42	0.975653	-1.16321	216	216	4.46941	3.93817	181	181	3.72056	3.27833
all3893	all3893	unknown protein	Hypothetical	No similarity	535	4696429	4696964	168	168	18.3232	121	121	14.3167	-1.27984	344	344	36.255	1.97864	312	312	32.666	1.78277
all3894	all3894	hypothetical protein	Hypothetical	Conserved hypothetical protein	604	4697027	4697631	599	599	57.8677	316	316	33.1179	-1.74732	829	829	77.3892	1.33735	526	526	48.7803	-1.18629
all3895	all3895	probable flavoprotein	Biosynthesis of cofactors, prosthetic groups, and carriers	Riboflavin	1825	4697782	4699607	358	358	11.4463	308	308	10.6832	-1.07143	279	279	8.61994	-1.32789	199	199	6.10782	-1.87405
all3898	all3898	similar to 2-hydroxy-6-ketonona-2,4-dienoate hydrolase	Other categories	Other	928	4701352	4702280	66	66	4.14994	46	46	3.13778	-1.32257	103	103	6.25824	1.50803	100	100	6.03598	1.45447
all3902	all3902	hypothetical protein	Hypothetical	Conserved hypothetical protein	1702	4705535	4707237	140	140	4.7997	120	120	4.46308	-1.07542	378	378	12.5226	2.60904	215	215	7.07579	1.47421
all3903	all3903	transcriptional regulator	Regulatory functions		478	4707360	4707838	0	0	0	3	3	0.397289	1.7977E+308	7	7	0.82572	1.7977E+308	8	8	0.937471	1.7977E+308
all3908	all3908	hypothetical protein	Hypothetical	Conserved hypothetical protein	1060	4710658	4711718	37	37	2.03677	28	28	1.67211	-1.21808	50	50	2.65966	1.30582	81	81	4.28031	2.10152
all3913	all3913	succinyl-CoA synthetase alpha chain	Energy metabolism	TCA cycle	982	4717075	4718057	108	108	6.41739	84	84	5.41478	-1.18516	243	243	13.9527	2.1742	239	239	13.6327	2.12434
all3914	all3914	succinyl-CoA synthetase beta chain	Energy metabolism	TCA cycle	1327	4718087	4719414	157	157	6.90359	99	99	4.72255	-1.46183	424	424	18.016	2.60965	396	396	16.7155	2.42128
all3916	all3916	unknown protein	Hypothetical	No similarity	1252	4721969	4723221	45	45	2.09727	44	44	2.22465	1.06073	72	72	3.24258	1.5461	95	95	4.25026	2.02657
all3918	all3918	thiosulfate sulfurtransferase	Other categories	Other	934	4724698	4725632	38	38	2.37401	21	21	1.42326	-1.66801	46	46	2.77699	1.16974	52	52	3.11855	1.31362
all3922	all3922	L-asparaginase	Energy metabolism	Amino acids and amines	1057	4729985	4731042	48	48	2.64979	62	62	3.71304	1.40125	344	344	18.3504	6.92523	370	370	19.6075	7.39963
all3924	all3924	probable penicillin amidase	Other categories	Drug and analog sensitivity	2644	4731429	4734073	15	15	0.331036	23	23	0.550654	1.66343	62	62	1.32219	3.99408	80	80	1.69482	5.11975
all3927	all3927	unknown protein	Hypothetical	No similarity	2692	4739739	4742431	139	139	3.01291	123	123	2.8923	-1.0417	188	188	3.93773	1.30695	197	197	4.09908	1.36051
all3933	all3933	hypothetical protein	Hypothetical	Conserved hypothetical protein	2326	4748152	4750478	26	26	0.652243	22	22	0.598723	-1.08939	156	156	3.78162	5.79786	89	89	2.14327	3.28599
all3939	all3939	hypothetical protein	Hypothetical	Conserved hypothetical protein	1048	4757542	4758590	49	49	2.72823	39	39	2.35568	-1.15815	136	136	7.31712	2.682	115	115	6.14656	2.25295
all3940	all3940	hypothetical protein	Hypothetical	No similarity	535	4758589	4759124	53	53	5.78054	46	46	5.44273	-1.06207	151	151	15.9142	2.75307	207	207	21.6727	3.74925
all3941	all3941	unknown protein	Hypothetical	No similarity	1114	4759200	4760314	98	98	5.13318	67	67	3.80717	-1.34829	188	188	9.51558	1.85374	203	203	10.2072	1.98847
all3942	all3942	hypothetical protein	Hypothetical	Conserved hypothetical protein	1117	4760409	4761526	24	24	1.25373	27	27	1.53011	1.22045	36	36	1.81724	1.44947	29	29	1.45425	1.15994
all3951	all3951	unknown protein	Hypothetical	No similarity	763	4768658	4769421	38	38	2.90606	31	31	2.57188	-1.12994	36	36	2.66036	-1.09236	48	48	3.52381	1.21257
all3953	all3953	transcriptional regulator, RbcR homolog	Regulatory functions		1114	4771270	4772384	151	151	7.9093	139	139	7.89846	-1.00137	182	182	9.21189	1.16469	174	174	8.74903	1.10617
all3962	all3962	unknown protein	Hypothetical	No similarity	721	4781206	4781927	25	25	2.02326	16	16	1.40474	-1.4403	25	25	1.95509	-1.03486	50	50	3.88446	1.9199
all3963	all3963	hypothetical protein	Hypothetical	Conserved hypothetical protein	418	4781956	4782374	12	18	2.51271	6	7	1.06007	-2.37032	15	19	2.56295	1.01999	9	11	1.47405	-1.70463
all3964	all3964	phosphoglucomutase/phosphomannomutase	Central intermediary metabolism	Polysaccharides and glycoproteins	1528	4782289	4783817	390	415	15.8479	246	265	10.9783	-1.44356	859	923	34.0597	2.14917	717	767	28.1169	1.77418
all3967	all3967	leucyl/phenylalanyl-tRNA-protein transferase	Translation	Aminoacyl tRNA synthetases and tRNA modification	676	4785226	4785902	0	0	0	3	3	0.280923	1.7977E+308	3	3	0.250229	1.7977E+308	12	12	0.994329	1.7977E+308
all3971	all3971	hypothetical protein	Hypothetical	Conserved hypothetical protein	1195	4787413	4788608	135	137	6.68958	101	105	5.56204	-1.20272	105	105	4.95432	-1.35025	116	117	5.48421	-1.21979
all3972	all3972	hypothetical protein	Hypothetical	Conserved hypothetical protein	502	4788628	4789130	0	0	0	3	5	0.630491	1.7977E+308	4	4	0.449282	1.7977E+308	11	11	1.2274	1.7977E+308
all3975	all3975	unknown protein	Hypothetical	No similarity	1312	4789623	4790935	13	13	0.57817	11	11	0.530727	-1.08939	30	30	1.28929	2.22995	23	23	0.981951	1.69838
all3977	all3977	hypothetical protein	Hypothetical	Conserved hypothetical protein	613	4792360	4792973	97	97	9.23331	100	100	10.3265	1.11839	80	80	7.35855	-1.25477	107	107	9.7773	1.05892
all3983	all3983	similar to surface layer protein	Other categories	Other	1303	4797183	4798486	15	15	0.671727	5	5	0.242906	-2.76538	69	69	2.98585	4.44503	35	35	1.50459	2.23989
all3984	all3984	hypothetical protein	Hypothetical	Conserved hypothetical protein	796	4798763	4799559	176	176	12.9017	134	134	10.6563	-1.21071	380	380	26.9174	2.08635	189	189	13.2998	1.03086
all3985	all3985	two-component hybrid sensor and regulator	Regulatory functions		1945	4799617	4801562	63	455	13.6502	64	642	20.8943	1.5307	83	273	7.91418	-1.72477	45	227	6.53735	-2.08803
all3986	all3986	transposase	Other categories	Transposon-related functions	1309	4801436	4802745	0	337	15.0223	0	1347	65.1389	4.33615	0	381	16.4115	1.09248	0	531	22.7222	1.51257
all3987	all3987	unknown protein	Hypothetical	No similarity	691	4802680	4803371	12	42	3.54664	19	130	11.9091	3.35785	14	36	2.93756	-1.20734	18	43	3.48567	-1.01749
all3989	all3989	polyA polymerase	Other categories	Other	2815	4806938	4809753	53	53	1.09861	46	46	1.03441	-1.06207	56	56	1.12169	1.02101	68	68	1.35309	1.23164
all3991	all3991	hypothetical protein	Hypothetical	Conserved hypothetical protein	496	4810744	4811240	7	7	0.823498	7	7	0.893365	1.08484	21	21	2.38726	2.89893	8	8	0.90345	1.09709
all3999	all3999	unknown protein	Hypothetical	No similarity	400	4817306	4817706	0	0	0	0	0	0	1	0	0	0	1	4	4	0.560139	1.7977E+308
all4000	all4000	photosystem II CP43 protein PsbC homolog	Photosynthesis and respiration	Photosystem II	1063	4817698	4818761	4	4	0.21957	7	7	0.416848	1.89847	13	13	0.689561	3.14051	16	16	0.843107	3.83981
all4002	all4002	photosystem II CP43 protein PsbC homolog	Photosynthesis and respiration	Photosystem II	1531	4820688	4822219	2	2	0.0762256	3	3	0.124039	1.62726	12	12	0.441946	5.79786	13	14	0.512211	6.71967
all4003	all4003	photosystem II CP43 protein PsbC homolog	Photosynthesis and respiration	Photosystem II	1129	4822121	4823250	0	0	0	2	2	0.112137	1.7977E+308	8	8	0.399539	1.7977E+308	11	12	0.595365	1.7977E+308
all4006	all4006	hypothetical protein	Hypothetical	Conserved hypothetical protein	484	4824934	4825418	21	21	2.53174	14	14	1.83103	-1.38269	33	33	3.84442	1.51849	48	48	5.5551	2.19418
all4008	all4008	pyruvate kinase	Regulatory functions		1870	4827143	4829013	131	131	4.08767	125	125	4.23137	1.03516	589	589	17.7597	4.34471	720	720	21.5668	5.27607
all4012	all4012	chorismate mutase	Amino acid biosynthesis	Aromatic amino acid family	514	4831815	4832329	66	66	7.4925	59	60	7.38926	-1.01397	117	117	12.8347	1.713	133	133	14.4939	1.93445
all4013	all4013	protease IV	Translation	Degradation of proteins, peptides, and glycopeptides	922	4832347	4833269	125	125	7.91089	116	116	7.96416	1.00673	191	191	11.6806	1.47652	257	257	15.6134	1.97366
all4023	all4023	cytochrome D ubiquinol oxidase chain II	Central intermediary metabolism	Nitrogen fixation	1141	4844454	4845595	49	49	2.50586	28	28	1.55341	-1.61314	67	68	3.36036	1.341	73	74	3.6328	1.44972
all4024	all4024	cytochrome D ubiquinol oxidase chain I	Central intermediary metabolism	Nitrogen fixation	1543	4845555	4847098	26	26	0.983226	35	35	1.43587	1.46036	23	23	0.840475	-1.16985	27	27	0.980152	-1.00314
all4025	all4025	similar to AmpG-signal transducer	Regulatory functions		1291	4847177	4848468	1	1	0.0451981	1	1	0.0490328	1.08484	1	1	0.0436754	-1.03486	4	4	0.173552	3.83981
all4026	all4026	similar to TonB-dependent receptor	Other categories	Other	2665	4848434	4851099	9	9	0.197057	6	6	0.142517	-1.38269	6	6	0.126945	-1.5523	6	6	0.12611	-1.56258
all4035	all4035	unknown protein	Hypothetical	No similarity	3619	4860195	4863814	144	144	2.32177	159	159	2.78113	1.19785	511	511	7.9615	3.42906	661	661	10.2308	4.40645
all4037	all4037	serine acetyltransferase	Energy metabolism	Amino acids and amines	862	4864808	4865670	77	77	5.2123	58	58	4.25925	-1.22376	47	47	3.07435	-1.69542	62	62	4.02884	-1.29375
all4038	all4038	unknown protein	Hypothetical	No similarity	589	4865707	4866296	109	113	11.1946	74	77	8.27538	-1.35276	67	67	6.4139	-1.74537	74	75	7.1325	-1.56952
all4040	all4040	unknown protein	Hypothetical	No similarity	1144	4866471	4867615	15	15	0.765088	26	26	1.43867	1.88039	3	3	0.147862	-5.17432	9	9	0.440669	-1.7362
all4041	all4041	hypothetical protein	Hypothetical	Conserved hypothetical protein	694	4867549	4868243	168	168	14.1252	79	79	7.20577	-1.96027	27	27	2.19365	-6.43915	50	50	4.03558	-3.50017
all4042	all4042	hypothetical protein	Hypothetical	Conserved hypothetical protein	1756	4868575	4870331	33	33	1.09657	46	48	1.73033	1.57795	78	83	2.66512	2.43042	78	78	2.48809	2.26898
all4049	all4049	unknown protein	Hypothetical	No similarity	646	4874845	4875491	3	3	0.270978	6	6	0.587938	2.16968	9	9	0.785548	2.89893	12	12	1.04051	3.83981
all4050	all4050	hypothetical protein	Hypothetical	Conserved hypothetical protein	1075	4875529	4876604	26	26	1.41127	24	24	1.41324	1.00139	16	16	0.839217	-1.68165	19	19	0.990013	-1.42551
all4051	all4051	hypothetical protein	Hypothetical	Conserved hypothetical protein	946	4876815	4877761	12	12	0.740178	15	15	1.00372	1.35605	28	28	1.6689	2.25472	34	34	2.01318	2.71987
all4052	all4052	transketolase	Other categories	Other	2002	4877765	4879767	2	2	0.0582924	9	9	0.284571	4.88179	7	7	0.19715	3.38209	5	5	0.139895	2.39988
all4055	all4055	glycine cleavage T-protein; aminomethyltransferase	Purines, pyrimidines, nucleosides, and nucleotides	Interconversions and salvage of nucleosides and nucleotides	1084	4881651	4882735	41	41	2.20699	62	62	3.62055	1.64049	127	127	6.60598	2.99321	99	99	5.11566	2.31793
all4063	all4063	phosphatidylglycerophosphate synthase	Other categories	Other	619	4892354	4892973	3	3	0.282798	12	12	1.22717	4.33937	2	2	0.182181	-1.5523	7	7	0.633437	2.23989
all4070	all4070	unknown protein	Hypothetical	No similarity	811	4898220	4899031	51	51	3.6694	26	26	2.02939	-1.80813	43	43	2.98958	-1.2274	50	50	3.45338	-1.06255
all4073	all4073	unknown protein	Hypothetical	No similarity	466	4903278	4903744	8	8	1.00173	4	4	0.543359	-1.84359	38	38	4.59791	4.58997	71	71	8.53431	8.51958
all4074	all4074	hypothetical protein	Hypothetical	Conserved hypothetical protein	1063	4903941	4905004	19	19	1.04296	16	16	0.952795	-1.09463	58	58	3.0765	2.94979	28	28	1.47544	1.41467
all4078	all4078	hypothetical protein	Hypothetical	Conserved hypothetical protein	2227	4908487	4910714	62	62	1.62449	71	71	2.01814	1.24232	117	117	2.9623	1.82352	69	69	1.7355	1.06833
all4080	all4080	ribosomal large chain pseudouridine synthase A	Transcription	RNA synthesis, modification, and DNA transcription	1750	4911331	4913081	13	13	0.433462	16	16	0.578755	1.33519	26	26	0.837718	1.93262	39	39	1.24831	2.87986
all4081	all4081	hypothetical protein	Hypothetical	Conserved hypothetical protein	1393	4913134	4914527	22	22	0.921547	33	33	1.4996	1.62726	32	32	1.29527	1.40554	24	24	0.965063	1.04722
all4083	all4083	unknown protein	Hypothetical	No similarity	2059	4921312	4923371	53	53	1.50198	73	73	2.24429	1.49422	88	88	2.40984	1.60444	91	91	2.4756	1.64822
all4084	all4084	unknown protein	Hypothetical	No similarity	682	4923323	4924005	65	65	5.56128	47	47	4.36241	-1.27482	73	73	6.03533	1.08524	38	39	3.20314	-1.7362
all4085	all4085	endonuclease V	DNA replication, recombination, and repair		766	4924033	4924799	9	9	0.685583	5	5	0.413194	-1.65923	10	10	0.736095	1.07368	7	7	0.511876	-1.33935
all4087	all4087	protein kinase C inhibitor	Cellular processes	Cell division	469	4925464	4925933	23	23	2.86155	32	32	4.31907	1.50935	24	24	2.88537	1.00832	41	41	4.89674	1.71122
all4089	all4089	unknown protein	Hypothetical	No similarity	877	4927443	4928320	175	175	11.6435	113	113	8.15627	-1.42756	118	118	7.58656	-1.53476	155	155	9.89983	-1.17613
all4090	all4090	similar to carboxyl-terminal processing proteinase	Translation	Degradation of proteins, peptides, and glycopeptides	1225	4928361	4929586	1	1	0.0476332	0	0	0	-1.7977E+308	7	7	0.322199	6.76417	28	28	1.28032	26.8787
all4092	all4092	unknown protein	Hypothetical	No similarity	1144	4929938	4931082	23	23	1.17313	23	23	1.27267	1.08484	67	67	3.30226	2.8149	73	73	3.57431	3.04681
all4096	all4096	two-component hybrid sensor and regulator	Regulatory functions		1171	4934421	4935592	6	6	0.298979	6	6	0.324345	1.08484	31	31	1.49268	4.9926	23	23	1.10019	3.67982
all4097	all4097	two-component hybrid sensor and regulator	Regulatory functions		2998	4935545	4938543	49	49	0.953697	18	18	0.380061	-2.50932	61	61	1.14726	1.20296	45	45	0.840769	-1.13432
all4101	all4101	hypothetical protein	Hypothetical	Conserved hypothetical protein	484	4941470	4941954	21	21	2.53174	29	29	3.79285	1.49812	39	39	4.54341	1.79458	12	12	1.38877	-1.82301
all4102	all4102	hypothetical protein	Hypothetical	Conserved hypothetical protein	1276	4942034	4943310	30	30	1.37188	33	33	1.6371	1.19333	71	71	3.1374	2.28693	58	58	2.54609	1.85591
all4106	all4106	probable oxidoreductase	Hypothetical	No similarity	1171	4947975	4949146	51	53	2.64098	44	46	2.48664	-1.06207	72	72	3.46688	1.31272	77	77	3.68324	1.39465
all4107	all4107	ribonuclease III	Transcription	Degradation of RNA	709	4949467	4950176	114	114	9.3822	87	87	7.76758	-1.20787	57	57	4.53306	-2.06973	98	98	7.7424	-1.21179
all4109	all4109	unknown protein	Hypothetical	No similarity	808	4950855	4951663	46	46	3.32195	37	37	2.8987	-1.14601	53	53	3.69851	1.11336	48	48	3.32756	1.00169
all4110	all4110	probable cation transporter	Transport and binding proteins		1243	4951625	4952868	8	8	0.375548	6	6	0.305557	-1.22906	15	15	0.680429	1.81183	19	19	0.856206	2.27989
all4113	all4113	hypothetical protein	Hypothetical	Conserved hypothetical protein	685	4956599	4957284	2	2	0.170367	1	1	0.0924107	-1.84359	4	4	0.329255	1.93262	5	5	0.408861	2.39988
all4116	all4116	hypothetical protein	Hypothetical	Conserved hypothetical protein	805	4958568	4959373	5	5	0.362427	9	9	0.707717	1.95272	37	37	2.5916	7.1507	38	38	2.64413	7.29564
all4117	all4117	unknown protein	Hypothetical	No similarity	1336	4959446	4960782	43	43	1.87805	30	30	1.42144	-1.32124	106	106	4.47365	2.38207	80	80	3.35413	1.78596
all4118	all4118	hypothetical protein	Hypothetical	Conserved hypothetical protein	640	4960897	4961537	176	176	16.0464	83	83	8.20939	-1.95464	185	185	16.2988	1.01572	136	136	11.903	-1.34811
all4125	all4125	hypothetical protein	Hypothetical	Conserved hypothetical protein	1648	4969301	4970949	2	2	0.0708139	8	8	0.307288	4.33937	25	25	0.855353	12.0789	15	15	0.509835	7.19964
all4126	all4126	dolichol-phosphate mannosyltransferase	Cell envelope	Surface polysaccharides, lipopolysaccharides and antigens	1345	4971073	4972418	0	0	0	1	1	0.0470642	1.7977E+308	20	20	0.838437	1.7977E+308	6	6	0.249876	1.7977E+308
all4127	all4127	unknown protein	Hypothetical	No similarity	1795	4972866	4974661	98	98	3.18572	72	72	2.53911	-1.25466	153	153	4.80607	1.50863	115	115	3.58863	1.12647
all4128	all4128	unknown protein	Hypothetical	No similarity	1687	4975086	4976773	16	16	0.553415	21	21	0.787983	1.42386	67	67	2.23935	4.04643	43	43	1.42774	2.57987
all4130	all4130	ABC transporter, binding protein component	Transport and binding proteins		1006	4978160	4979166	43	43	2.49412	45	45	2.83157	1.1353	51	51	2.85848	1.14609	35	35	1.94879	-1.27983
all4131	all4131	phosphoglycerate kinase	Regulatory functions		1303	4979254	4980557	937	937	41.9606	624	624	30.3147	-1.38417	702	702	30.3777	-1.38129	738	738	31.7254	-1.32262
all4135	all4135	hypothetical protein	Hypothetical	Conserved hypothetical protein	487	4981888	4982375	0	0	0	0	0	0	1	2	2	0.23156	1.7977E+308	3	3	0.345055	1.7977E+308
all4139	all4139	hypothetical protein	Hypothetical	No similarity	817	4983552	4984369	40	40	2.85683	41	41	3.17669	1.11196	63	63	4.34792	1.52194	33	33	2.26249	-1.26269
all4142	all4142	hypothetical protein	Hypothetical	Conserved hypothetical protein	670	4987812	4988482	3	3	0.261272	4	4	0.377918	1.44646	12	12	1.00988	3.86524	13	13	1.08684	4.15979
all4143	all4143	hypothetical protein	Hypothetical	Conserved hypothetical protein	676	4988396	4989072	19	22	1.89899	27	27	2.52831	1.3314	38	38	3.16956	1.66908	24	24	1.98866	1.04722
all4144	all4144	hypothetical protein	Hypothetical	Conserved hypothetical protein	745	4989023	4989768	13	13	1.0182	22	22	1.8693	1.83589	18	18	1.36232	1.33797	21	21	1.57891	1.55069
all4145	all4145	probable DNA-binding stress protein	Other categories	Adaptations and atypical conditions	592	4989759	4990351	107	107	10.5465	120	120	12.8313	1.21665	129	129	12.2866	1.16499	147	147	13.9089	1.31881
all4152	all4152	hypothetical protein	Hypothetical	Conserved hypothetical protein	1453	4995637	4997090	9	9	0.361429	21	21	0.914885	2.5313	28	28	1.08656	3.0063	27	27	1.04086	2.87986
all4155	all4155	hypothetical protein	Hypothetical	Conserved hypothetical protein	937	4998358	4999295	17	17	1.05866	32	32	2.16184	2.04206	58	58	3.49021	3.29682	71	71	4.24438	4.00921
all4159	all4159	unknown protein	Hypothetical	No similarity	994	5004816	5005810	0	0	0	1	1	0.0636834	1.7977E+308	2	2	0.11345	1.7977E+308	7	7	0.394464	1.7977E+308
all4160	all4160	probable glycosyltransferase	Other categories	Other	1156	5006383	5007539	73	73	3.68478	61	61	3.34029	-1.10313	542	542	26.4365	7.17452	259	259	12.5498	3.40586
all4162	all4162	hypothetical protein	Hypothetical	Conserved hypothetical protein	739	5008656	5009395	154	154	12.1597	93	93	7.9662	-1.52641	224	224	17.091	1.40554	227	227	17.2059	1.41499
all4163	all4163	unknown protein	Hypothetical	No similarity	700	5009481	5010181	47	47	3.91783	63	63	5.69712	1.45415	71	71	5.71904	1.45975	65	65	5.20129	1.32759
all4179	all4179	unknown protein	Hypothetical	No similarity	1882	5027221	5029103	85	85	2.63539	90	90	3.02716	1.14866	254	254	7.60986	2.88756	263	263	7.82766	2.97021
all4180	all4180	hypothetical protein	Hypothetical	Conserved hypothetical protein	850	5029154	5030004	0	0	0	10	11	0.819193	1.7977E+308	21	22	1.45937	1.7977E+308	20	21	1.38387	1.7977E+308
all4182	all4182	2,3-bisphosphoglycerate-independent phosphoglycerate mutase	Energy metabolism	Glycolysis	1702	5030257	5031959	369	369	12.6506	316	316	11.7528	-1.0764	723	723	23.952	1.89334	952	952	31.3309	2.47663
all4183	all4183	ABC transporter, ATP-binding protein	Transport and binding proteins		1795	5032097	5033892	108	108	3.51079	102	102	3.59707	1.02457	634	634	19.9153	5.6726	379	379	11.8269	3.36872
all4184	all4184	hypothetical protein	Hypothetical	Conserved hypothetical protein	706	5033923	5034629	26	26	2.14889	17	17	1.52425	-1.4098	36	36	2.87515	1.33797	27	27	2.14217	-1.00314
all4185	all4185	translation releasing factor RF-1	Translation	Protein modification and translation factors	1201	5034547	5035748	918	933	45.3299	521	526	27.724	-1.63504	1684	1687	79.2018	1.74723	1843	1848	86.1896	1.90138
all4189	all4189	tRNA-pseudouridine synthase I	Translation	Aminoacyl tRNA synthetases and tRNA modification	949	5037042	5037991	352	352	21.6432	257	257	17.1427	-1.26253	830	830	49.3145	2.27852	1555	1555	91.7825	4.2407
all4196	all4196	adenylate kinase	Purines, pyrimidines, nucleosides, and nucleotides	Interconversions and salvage of nucleosides and nucleotides	655	5041198	5041853	367	372	33.1396	377	379	36.6278	1.10526	853	854	73.5156	2.21836	1343	1349	115.363	3.48112
all4217	all4217	hypothetical protein	Hypothetical	Conserved hypothetical protein	568	5053939	5054507	15	15	1.54095	18	18	2.00603	1.30181	5	5	0.496346	-3.10459	21	21	2.07094	1.34393
all4218	all4218	unknown protein	Hypothetical	No similarity	559	5054566	5055125	55	55	5.74112	32	32	3.62369	-1.58433	41	41	4.13556	-1.38823	49	49	4.90998	-1.16928
all4219	all4219	hypothetical protein	Hypothetical	Conserved hypothetical protein	928	5055269	5056197	21	21	1.32044	18	18	1.22783	-1.07542	25	25	1.51899	1.15037	47	47	2.83691	2.14846
all4220	all4220	hypothetical protein	Hypothetical	Conserved hypothetical protein	559	5056403	5056962	1085	1085	113.257	597	597	67.6044	-1.67529	957	957	96.5301	-1.17328	746	746	74.752	-1.5151
all4221	all4221	similar to epoxide hydrolase	Cellular processes	Detoxification	964	5057173	5058137	15	15	0.907946	14	14	0.919314	1.01252	7	7	0.409434	-2.21757	10	10	0.581057	-1.56258
all4225	all4225	hypothetical protein	Hypothetical	Conserved hypothetical protein	1798	5061314	5063112	18	18	0.584156	22	22	0.774543	1.32592	19	19	0.595836	1.01999	22	22	0.685376	1.17328
all4231	all4231	hypothetical protein	Hypothetical	Conserved hypothetical protein	919	5066752	5067671	10	10	0.634937	7	7	0.482165	-1.31685	22	22	1.3498	2.12588	38	38	2.31613	3.64782
all4233	all4233	hypothetical protein	Hypothetical	Conserved hypothetical protein	1573	5069430	5071003	34	34	1.26124	39	39	1.56945	1.24438	148	148	5.30513	4.20629	73	73	2.5995	2.06107
all4236	all4236	unknown protein	Hypothetical	No similarity	442	5072710	5073152	4	4	0.528061	1	1	0.143216	-3.68717	14	14	1.78595	3.38209	30	30	3.80185	7.19964
all4237	all4237	hypothetical protein	Hypothetical	Conserved hypothetical protein	403	5073513	5073916	7	7	1.01354	10	10	1.57075	1.54977	16	16	2.23861	2.20871	8	8	1.11194	1.09709
all4242	all4242	potassium-dependent ATPase subunit D'	Transport and binding proteins		1234	5086065	5087299	31	31	1.46586	18	18	0.923358	-1.58753	125	125	5.7116	3.89641	100	100	4.53921	3.09662
all4243	all4243	potassium-dependent ATPase subunit C	Transport and binding proteins		700	5087416	5088116	4	4	0.333433	8	8	0.723444	2.16968	18	18	1.4499	4.3484	27	27	2.16054	6.47968
all4245	all4245	potassium-dependent ATPase subunit B	Transport and binding proteins		2206	5088735	5090941	47	47	1.24319	45	45	1.29128	1.03868	113	113	2.88826	2.32326	118	118	2.99621	2.41009
all4246	all4246	potassium-dependent ATPase subunit A	Transport and binding proteins		1786	5090921	5092707	15	15	0.490067	8	8	0.283545	-1.72836	36	36	1.13654	2.31915	39	39	1.22315	2.49588
all4248	all4248	primosomal protein N'	DNA replication, recombination, and repair		2641	5094622	5097263	121	121	2.67339	129	130	3.11593	1.16553	69	69	1.47314	-1.81476	90	90	1.90884	-1.40053
all4252	all4252	probable oxidoreductase	Other categories	Other	1225	5100650	5101875	30	30	1.429	21	21	1.08517	-1.31685	41	41	1.88717	1.32062	24	24	1.09741	-1.30215
all4254	all4254	unknown protein	Hypothetical	No similarity	1297	5102572	5103869	411	411	18.4905	381	381	18.5951	1.00566	683	683	29.6923	1.60582	595	595	25.6964	1.38971
all4256	all4256	acetyl-coenzyme A synthetase	Energy metabolism	Pyruvate and acetyl-CoA metabolism	499	5105962	5106461	52	53	6.19757	48	52	6.59653	1.06437	82	89	10.0566	1.62267	59	63	7.07189	1.14108
all4257	all4257	acetyl-coenzyme A synthetase	Energy metabolism	Pyruvate and acetyl-CoA metabolism	1675	5106360	5108035	42	42	1.46312	60	62	2.34309	1.60143	65	66	2.22173	1.51849	69	70	2.34088	1.59992
all4260	all4260	unknown protein	Hypothetical	No similarity	538	5109783	5110321	45	45	4.88063	15	15	1.76491	-2.76538	116	116	12.1573	2.49093	54	54	5.62221	1.15194
all4261	all4261	two-component sensor histidine kinase	Regulatory functions		3211	5110424	5113635	113	113	2.05345	84	84	1.65597	-1.24003	120	120	2.10719	1.02617	84	84	1.46533	-1.40136
all4265	all4265	hypothetical protein	Hypothetical	Conserved hypothetical protein	772	5114611	5115383	9	10	0.755838	18	32	2.62389	3.4715	23	30	2.19112	2.89893	15	21	1.52369	2.0159
all4272	all4272	dihydroorotate oxidase	Purines, pyrimidines, nucleosides, and nucleotides	Pyrimidine ribonucleotide biosynthesis	1231	5122178	5123409	17	17	0.805818	7	7	0.359959	-2.23864	26	26	1.19091	1.47789	39	39	1.77461	2.20224
all4276	all4276	hypothetical protein	Hypothetical	Conserved hypothetical protein	859	5128543	5129402	6	6	0.407572	23	23	1.69491	4.15856	50	50	3.28201	8.05259	44	44	2.86916	7.03965
all4279	all4279	transcriptional regulator	Regulatory functions		988	5131863	5132851	40	40	2.36238	19	19	1.21733	-1.94062	87	87	4.96507	2.10173	82	82	4.64893	1.9679
all4283	all4283	hypothetical protein	Hypothetical	Conserved hypothetical protein	850	5136414	5137264	19	19	1.30431	26	26	1.93628	1.48452	48	48	3.18409	2.44121	43	43	2.83364	2.17252
all4284	all4284	lignostilbene-alpha,beta-dioxygenase	Other categories	Other	1594	5137188	5138782	12	12	0.439277	4	4	0.158849	-2.76538	55	55	1.94553	4.42892	98	98	3.44376	7.83961
all4285	all4285	hypothetical protein	Hypothetical	Conserved hypothetical protein	1522	5138816	5140338	12	12	0.460058	4	4	0.166363	-2.76538	37	37	1.37072	2.97946	35	35	1.2881	2.79986
all4286	all4286	3-oxoacyl-[acyl-carrier-protein] synthase	Fatty acid, phospholipid and sterol metabolism		1267	5140376	5141643	41	41	1.88822	52	52	2.598	1.3759	78	78	3.47121	1.83835	67	67	2.96206	1.5687
all4287	all4287	peptidyl-prolyl cis-trans isomerase B	Translation	Protein modification and translation factors	514	5141634	5142148	99	99	11.2388	122	122	15.0248	1.33688	184	184	20.1845	1.79597	241	241	26.2633	2.33685
all4289	all4289	hypothetical protein (ycf4)	Hypothetical	Conserved hypothetical protein	697	5142650	5143347	485	485	40.6027	283	283	25.702	-1.57975	1245	1245	100.716	2.48053	788	788	63.327	1.55968
all4292	all4292	hypothetical protein	Hypothetical	Conserved hypothetical protein	604	5146425	5147029	37	37	3.57446	22	22	2.30568	-1.55029	38	38	3.54739	-1.00763	42	42	3.89501	1.08968
all4294	all4294	probable N-acetylmuramoyl-L-alanine amidase	Other categories	Other	1627	5147793	5149420	149	149	5.34373	120	120	4.66881	-1.14456	354	355	12.3028	2.30228	254	254	8.74464	1.63643
all4295	all4295	hypothetical protein	Hypothetical	Conserved hypothetical protein	583	5149934	5150517	50	50	5.00435	41	41	4.45172	-1.12414	213	213	20.6003	4.11648	115	115	11.0491	2.20789
all4296	all4296	hypothetical protein (ycf46)	Hypothetical	Conserved hypothetical protein	1612	5150547	5152159	69	69	2.49764	70	70	2.74882	1.10056	109	109	3.81263	1.52649	94	94	3.26632	1.30776
all4297	all4297	unknown protein	Hypothetical	No similarity	757	5152219	5152976	41	41	3.16034	48	48	4.01382	1.27006	36	36	2.68145	-1.1786	27	27	1.99785	-1.58187
all4298	all4298	unknown protein	Hypothetical	No similarity	1570	5153316	5154886	30	30	1.11498	11	11	0.443512	-2.51398	22	22	0.790107	-1.41118	47	47	1.67685	1.50393
all4299	all4299	unknown protein	Hypothetical	No similarity	2005	5154796	5156801	5	5	0.145513	6	6	0.18943	1.30181	39	39	1.09676	7.53722	56	56	1.56448	10.7515
all4300	all4300	unknown protein	Hypothetical	No similarity	784	5156722	5157506	20	20	1.48854	12	12	0.968898	-1.53632	53	53	3.81173	2.56072	55	55	3.92955	2.63987
all4303	all4303	hypothetical protein	Hypothetical	Conserved hypothetical protein	742	5158039	5158781	39	42	3.30287	51	54	4.60683	1.3948	33	36	2.73565	-1.20734	80	85	6.41669	1.94276
all4304	all4304	hypothetical protein	Hypothetical	Conserved hypothetical protein	1495	5158677	5160172	170	173	6.75229	117	121	5.12338	-1.31794	163	172	6.48709	-1.04088	125	128	4.79584	-1.40795
all4306	all4306	unknown protein	Hypothetical	No similarity	502	5161560	5162062	6	6	0.697419	6	6	0.756589	1.08484	7	7	0.786243	1.12736	10	10	1.11581	1.59992
all4307	all4307	hypothetical protein	Hypothetical	Conserved hypothetical protein	1669	5162354	5164023	141	141	4.92957	123	123	4.66511	-1.05669	186	186	6.28376	1.27471	156	156	5.23557	1.06208
all4312	all4312	two-component system response regulator	Regulatory functions		871	5166996	5167867	17	17	1.13888	17	17	1.2355	1.08484	1409	1409	91.2127	80.0901	1126	1126	72.4129	63.5827
all4315	all4315	hypothetical protein	Hypothetical	No similarity	538	5168937	5169475	1	1	0.108459	0	0	0	-1.7977E+308	1	1	0.104805	-1.03486	2	2	0.20823	1.9199
all4316	all4316	phospho-N-acetylmuramoyl-pentapeptide-transferase	Other categories	Other	1210	5169779	5170989	82	82	3.95434	60	60	3.13891	-1.25978	418	418	19.4784	4.92583	266	266	12.3138	3.11399
all4324	all4324	hypothetical protein	Hypothetical	Conserved hypothetical protein	952	5176371	5177323	60	60	3.67756	25	25	1.66232	-2.2123	53	53	3.13907	-1.17154	61	61	3.58913	-1.02464
all4327	all4327	probable aminotransferase	Other categories	Other	1273	5178288	5179561	27	27	1.2376	17	17	0.845344	-1.46402	40	40	1.77172	1.43157	29	29	1.27604	1.03106
all4333	all4333	hypothetical protein	Hypothetical	Conserved hypothetical protein	688	5187131	5187819	13	13	1.10256	10	10	0.920077	-1.19833	14	14	1.14737	1.04064	28	28	2.27964	2.06759
all4335	all4335	hypothetical protein	Hypothetical	Conserved hypothetical protein	751	5189069	5189820	206	206	16.0056	138	138	11.6319	-1.37601	264	264	19.8211	1.23838	193	193	14.395	-1.11189
all4341	all4341	hypothetical protein	Hypothetical	Conserved hypothetical protein	439	5195362	5195801	17	17	2.25959	10	10	1.44194	-1.56705	28	28	3.5963	1.59157	27	27	3.44505	1.52463
all4342	all4342	mannose-6-phosphate isomerase	Energy metabolism	Sugars	523	5195931	5196454	28	28	3.12394	30	30	3.63105	1.16233	285	285	30.726	9.83566	134	134	14.3516	4.59406
all4343	all4343	hypothetical protein	Hypothetical	Conserved hypothetical protein	2083	5196743	5198826	31	31	0.868397	20	20	0.60779	-1.42878	74	74	2.00311	2.30668	45	45	1.21009	1.39348
all4345	all4345	polysaccharide deacetylase	Cell envelope	Surface polysaccharides, lipopolysaccharides and antigens	1018	5204371	5205389	13	13	0.745146	12	12	0.746184	1.00139	68	68	3.76638	5.05455	61	61	3.35643	4.50439
all4348	all4348	unknown protein	Hypothetical	No similarity	1288	5210535	5211823	15	15	0.67955	10	10	0.49147	-1.38269	63	64	2.80173	4.12292	33	33	1.43514	2.1119
all4349	all4349	unknown protein	Hypothetical	No similarity	1300	5211893	5213193	0	0	0	4	4	0.194773	1.7977E+308	4	4	0.173492	1.7977E+308	4	4	0.17235	1.7977E+308
all4350	all4350	unknown protein	Hypothetical	No similarity	1405	5213219	5214624	33	33	1.37051	21	21	0.946141	-1.44853	25	25	1.00329	-1.36602	64	64	2.55152	1.86173
all4355	all4355	similar to DnaJ protein	Cellular processes	Chaperones	724	5218614	5219338	59	59	4.7551	55	55	4.8088	1.01129	110	110	8.56676	1.8016	74	74	5.72518	1.20401
all4364	all4364	hypothetical protein	Hypothetical	Conserved hypothetical protein	724	5225286	5226010	114	230	18.5368	77	112	9.79247	-1.89297	125	164	12.7723	-1.45133	113	141	10.9088	-1.69926
all4367	all4367	unknown protein	Hypothetical	No similarity	667	5232309	5232976	43	43	3.76174	47	52	4.93503	1.3119	120	124	10.4823	2.78657	84	85	7.1382	1.89758
all4371	all4371	hypothetical protein	Hypothetical	Conserved hypothetical protein	991	5236719	5237710	30	30	1.76642	33	33	2.10791	1.19333	160	160	9.10351	5.15366	63	63	3.56092	2.0159
all4374	all4374	probable fibronectin/fibrinogen-binding protein	Other categories	Other	1840	5238615	5240455	45	45	1.42705	45	45	1.54813	1.08484	197	197	6.03686	4.23029	141	141	4.29237	3.00785
all4375	all4375	unknown protein	Hypothetical	No similarity	904	5240521	5241425	101	101	6.51927	111	111	7.77262	1.19225	667	667	41.6026	6.38148	467	467	28.9364	4.43859
all4376	all4376	probable glycosyl transferase	Other categories	Other	1369	5241580	5242949	84	84	3.58032	78	78	3.60665	1.00735	1952	1952	80.3969	22.4552	1414	1415	57.896	16.1706
all4377	all4377	RNA-binding protein	Other categories	Other	601	5244478	5245079	782	782	75.9239	489	489	51.5047	-1.47411	504	504	47.2845	-1.60568	730	730	68.0368	-1.11592
all4378	all4378	unknown protein	Hypothetical	No similarity	2284	5245591	5247875	58	58	1.48176	32	32	0.886884	-1.67075	297	297	7.33201	4.94818	148	148	3.62962	2.44953
all4379	all4379	peptide-chain-release factor 3	Translation	Protein modification and translation factors	1723	5248067	5249790	177	177	5.99424	147	147	5.40063	-1.10991	407	407	13.319	2.22197	381	381	12.3861	2.06634
all4381	all4381	hypothetical protein	Hypothetical	Conserved hypothetical protein	655	5251532	5252187	3	3	0.267255	4	4	0.386573	1.44646	17	17	1.46342	5.47576	16	16	1.36828	5.11975
all4382	all4382	unknown protein	Hypothetical	No similarity	1036	5252151	5253187	7	7	0.394261	9	9	0.549915	1.3948	17	17	0.925235	2.34675	14	14	0.756944	1.9199
all4384	all4384	hypothetical protein	Hypothetical	Conserved hypothetical protein	1576	5255694	5257270	200	200	7.40491	112	112	4.49857	-1.64606	118	118	4.22171	-1.75401	96	96	3.41201	-2.17025
all4387	all4387	hypothetical protein	Hypothetical	Conserved hypothetical protein	937	5259062	5259999	179	179	11.147	165	165	11.147	-1.00001	296	296	17.8121	1.59792	264	264	15.7819	1.4158
all4388	all4388	hypothetical protein	Hypothetical	Conserved hypothetical protein	1582	5260247	5261829	153	153	5.64327	100	100	4.00135	-1.41034	3526	3526	125.672	22.2694	878	878	31.0874	5.50875
all4389	all4389	ABC transporter, ATP-binding protein	Transport and binding proteins		1108	5262041	5263149	6	6	0.315978	3	3	0.171393	-1.84359	14	14	0.712444	2.25472	24	24	1.2133	3.83981
all4391	all4391	enoyl-[acyl-carrier-protein] reductase	Fatty acid, phospholipid and sterol metabolism		895	5264007	5264902	38	38	2.47746	19	19	1.34383	-1.84359	70	70	4.40999	1.78005	81	81	5.06941	2.04621
all4396	all4396	polyribonucleotide nucleotidyltransferase	Transcription	RNA synthesis, modification, and DNA transcription	2257	5269211	5271468	894	894	23.1128	527	527	14.7806	-1.56372	1068	1068	26.681	1.15438	1218	1218	30.2281	1.30785
all4397	all4397	putative acetyltransferase	Other categories	Other	649	5271514	5272163	11	11	0.988995	6	6	0.58522	-1.68995	23	23	1.99823	2.02047	10	10	0.86308	-1.14589
all4399	all4399	transposase	Other categories	Transposon-related functions	541	5275720	5276261	0	22	2.37286	0	58	6.78646	2.86004	0	33	3.43937	1.44947	0	23	2.38137	1.00359
all4400	all4400	transposase	Other categories	Transposon-related functions	484	5276130	5276614	2	71	8.55971	0	163	21.3184	2.49055	1	59	6.87336	-1.24534	1	53	6.13375	-1.39551
all4401	all4401	unknown protein	Hypothetical	No similarity	1213	5276721	5277934	12	12	0.577253	19	19	0.991529	1.71767	24	24	1.11561	1.93262	17	18	0.831204	1.43993
all4402	all4402	unknown protein	Hypothetical	No similarity	826	5277864	5278690	4	4	0.28257	3	3	0.229908	-1.22906	10	10	0.682626	2.41578	11	12	0.813761	2.87986
all4403	all4403	unknown protein	Hypothetical	No similarity	1813	5278649	5280462	45	45	1.44831	29	29	1.01254	-1.43037	76	76	2.36362	1.63199	38	38	1.17404	-1.23361
all4406	all4406	unknown protein	Hypothetical	No similarity	694	5282121	5282815	1	1	0.0840788	10	10	0.912123	10.8484	14	14	1.13745	13.5283	5	5	0.403558	4.79976
all4407	all4407	hypothetical protein	Hypothetical	Conserved hypothetical protein	484	5283692	5284176	16	17	2.04951	6	6	0.784727	-2.61175	24	24	2.79594	1.3642	23	24	2.77755	1.35523
all4408	all4408	hypothetical protein	Hypothetical	Conserved hypothetical protein	415	5284044	5284459	22	23	3.23389	24	26	3.96587	1.22634	48	50	6.79336	2.10067	39	40	5.39893	1.66948
all4410	all4410	unknown protein	Hypothetical	No similarity	1246	5284690	5285936	36	38	1.77956	24	26	1.32089	-1.34724	70	74	3.3487	1.88176	128	133	5.97901	3.35983
all4411	all4411	DNA-methyltransferase	DNA replication, recombination, and repair		988	5285816	5286804	30	32	1.8899	35	36	2.30653	1.22045	17	19	1.08432	-1.74293	71	73	4.13868	2.18989
all4413	all4413	unknown protein	Hypothetical	No similarity	2329	5289467	5291796	15	15	0.37581	16	16	0.434874	1.15717	13	13	0.314729	-1.19407	24	24	0.577215	1.53592
all4414	all4414	unknown protein	Hypothetical	No similarity	2182	5291810	5293992	69	69	1.84519	71	71	2.05976	1.11629	93	95	2.45489	1.33043	138	138	3.54258	1.9199
all4415	all4415	unknown protein	Hypothetical	No similarity	415	5293915	5294330	53	53	7.45202	52	52	7.93173	1.06437	165	166	22.554	3.02656	71	71	9.5831	1.28597
all4418	all4418	unknown protein	Hypothetical	No similarity	1144	5296755	5297899	7	7	0.357041	11	11	0.608666	1.70475	52	52	2.56295	7.17831	47	47	2.30127	6.44539
all4420	all4420	glucosyltransferase	Other categories	Other	1438	5298268	5299706	103	103	4.1795	85	85	3.74173	-1.117	101	101	3.96027	-1.05536	99	99	3.85631	-1.08381
all4422	all4422	UDP-N-acetyl-D-mannosamine transferase	Cell envelope	Surface polysaccharides, lipopolysaccharides and antigens	874	5299952	5300826	34	34	2.26994	41	41	2.96951	1.30819	40	40	2.58054	1.13684	51	51	3.26855	1.43993
all4423	all4423	hypothetical protein	Hypothetical	No similarity	1240	5300886	5302126	5	5	0.235285	2	2	0.102099	-2.30448	18	18	0.81849	3.47872	19	19	0.858277	3.64782
all4424	all4424	probable glucosyltransferase	Other categories	Other	994	5302147	5303141	4	4	0.234812	2	2	0.127367	-1.84359	14	14	0.794153	3.38209	16	16	0.901632	3.83981
all4425	all4425	unknown protein	Hypothetical	No similarity	1117	5303119	5304236	5	5	0.261194	8	8	0.453367	1.73575	53	53	2.67538	10.2429	34	34	1.70499	6.52768
all4426	all4426	probable glucosyltransferase	Other categories	Other	1354	5304171	5305525	1	1	0.043095	0	0	0	-1.7977E+308	32	32	1.33258	30.9219	17	17	0.703276	16.3192
all4427	all4427	similar to phytanoyl-CoA hydroxylase	Hypothetical	No similarity	1036	5305466	5306502	1	1	0.0563231	1	1	0.0611017	1.08484	37	37	2.01375	35.7535	42	42	2.27083	40.318
all4428	all4428	hypothetical protein	Hypothetical	No similarity	1336	5306427	5307763	3	3	0.131027	9	10	0.473812	3.61614	18	18	0.759677	5.79786	61	61	2.55752	19.519
all4430	all4430	probable polysaccharide biosynthesis protein	Cell envelope	Surface polysaccharides, lipopolysaccharides and antigens	1423	5308664	5310087	12	12	0.492065	6	6	0.266906	-1.84359	13	13	0.515111	1.04684	22	22	0.865991	1.75991
all4431	all4431	glycosyl transferase	Other categories	Other	1054	5310063	5311117	0	0	0	1	1	0.0600582	1.7977E+308	16	16	0.855938	1.7977E+308	25	25	1.3286	1.7977E+308
all4432	all4432	probable exopolysaccharide biosynthesis protein	Hypothetical	No similarity	2305	5311214	5313519	54	54	1.367	53	53	1.45552	1.06475	274	274	6.70259	4.90313	307	307	7.46042	5.45751
all4433	all4433	unknown protein	Hypothetical	No similarity	3202	5314331	5317533	75	75	1.36674	61	61	1.20593	-1.13335	89	89	1.56723	1.14669	101	101	1.76683	1.29274
all4434	all4434	hypothetical protein	Hypothetical	Conserved hypothetical protein	451	5317804	5318255	28	28	3.62266	27	27	3.78966	1.0461	34	34	4.25075	1.17338	44	44	5.46477	1.5085
all4436	all4436	probable glycosyl transferase	Other categories	Other	1279	5320347	5321626	3	3	0.136866	5	5	0.247464	1.80807	8	8	0.352681	2.57683	8	8	0.350361	2.55987
all4437	all4437	probable glycosyl transferase	Other categories	Other	763	5321595	5322358	0	0	0	0	0	0	1	1	1	0.0738989	1.7977E+308	3	3	0.220238	1.7977E+308
all4440	all4440	unknown protein	Hypothetical	No similarity	619	5323167	5323786	43	43	4.05344	42	42	4.29508	1.05961	83	86	7.83376	1.93262	53	54	4.88651	1.20552
all4441	all4441	probable glycosyl transferase	Other categories	Other	1114	5323719	5324833	40	40	2.09518	44	44	2.50023	1.19333	88	93	4.70718	2.24667	60	60	3.01691	1.43993
all4442	all4442	unknown protein	Hypothetical	No similarity	1759	5324831	5326590	59	59	1.95719	70	70	2.5191	1.2871	138	138	4.4236	2.26018	111	111	3.5347	1.80601
all4443	all4443	hypothetical protein	Hypothetical	Conserved hypothetical protein	1441	5326656	5328097	19	19	0.769371	20	20	0.878575	1.14194	57	57	2.23035	2.89893	32	32	1.24389	1.61676
all4444	all4444	flavoprotein	Biosynthesis of cofactors, prosthetic groups, and carriers	Riboflavin	1828	5328243	5330071	258	258	8.23549	193	193	6.68334	-1.23224	800	800	24.6761	2.99631	110	110	3.37064	-2.4433
all4445	all4445	hypothetical protein	Hypothetical	Conserved hypothetical protein	598	5330039	5330637	242	242	23.6135	116	116	12.2792	-1.92305	776	776	73.1683	3.09858	60	60	5.62012	-4.2016
all4446	all4446	flavoprotein	Biosynthesis of cofactors, prosthetic groups, and carriers	Riboflavin	1831	5330671	5332502	525	525	16.7308	408	408	14.1054	-1.18613	1368	1368	42.127	2.51793	111	111	3.39571	-4.92705
all4450	all4450	ribonuclease II	Transcription	Degradation of RNA	2161	5336085	5338246	830	830	22.4114	890	890	26.0704	1.16326	1255	1255	32.7455	1.46111	1442	1442	37.3772	1.66777
all4453	all4453	hypothetical protein	Hypothetical	Conserved hypothetical protein	661	5338817	5339478	149	149	13.1532	66	66	6.32055	-2.08102	214	216	18.4253	1.40083	183	190	16.1008	1.2241
all4458	all4458	probable dehydrogenase	Other categories	Other	1057	5342427	5343484	20	25	1.3801	19	22	1.31753	-1.04749	55	58	3.09397	2.24184	45	51	2.70266	1.9583
all4459	all4459	unknown protein	Hypothetical	No similarity	664	5343386	5344050	17	19	1.66967	4	6	0.572	-2.91901	53	54	4.58552	2.74636	33	38	3.20561	1.9199
all4460	all4460	unknown protein	Hypothetical	No similarity	655	5344797	5345452	27	27	2.4053	29	29	2.80265	1.1652	76	76	6.54237	2.71999	17	17	1.4538	-1.65449
all4461	all4461	inositol monophosphate family protein	Purines, pyrimidines, nucleosides, and nucleotides	Pyrimidine ribonucleotide biosynthesis	907	5345633	5346540	20	20	1.28667	20	21	1.46563	1.13908	69	73	4.53814	3.52703	72	76	4.69356	3.64782
all4462	all4462	hypothetical protein	Hypothetical	Conserved hypothetical protein	1552	5346457	5348009	57	59	2.21823	46	48	1.95777	-1.13304	188	193	7.01178	3.16098	154	160	5.77463	2.60326
all4463	all4463	hypothetical protein	Hypothetical	Conserved hypothetical protein	1342	5348100	5349442	146	146	6.34814	130	130	6.13202	-1.03524	161	161	6.76451	1.06559	242	242	10.1009	1.59115
all4464	all4464	phosphoadenosine phosphosulfate reductase	Amino acid biosynthesis	Serine family / Sulfur assimilation	826	5349478	5350304	374	374	26.4203	133	133	10.1926	-2.59211	460	460	31.4008	1.18851	481	481	32.6183	1.23459
all4465	all4465	transposase	Other categories	Transposon-related functions	1312	5350307	5351619	372	2298	102.203	579	2436	117.532	1.14999	504	1622	69.7075	-1.46616	492	1339	57.1666	-1.7878
all4467	all4467	unknown protein	Hypothetical	No similarity	1024	5353093	5354117	0	0	0	0	0	0	1	0	0	0	1	3	3	0.164103	1.7977E+308
all4472	all4472	unknown protein	Hypothetical	No similarity	970	5356448	5357418	8	8	0.481243	6	6	0.391555	-1.22906	3	3	0.174386	-2.75964	14	16	0.92394	1.9199
all4473	all4473	unknown protein	Hypothetical	No similarity	685	5357339	5358024	19	19	1.61849	9	9	0.831696	-1.94601	11	14	1.15239	-1.40446	18	19	1.55367	-1.04172
all4474	all4474	unknown protein	Hypothetical	No similarity	715	5357916	5358631	0	0	0	4	4	0.354133	1.7977E+308	43	45	3.5487	1.7977E+308	30	30	2.35023	1.7977E+308
all4475	all4475	unknown protein	Hypothetical	No similarity	2830	5358544	5361374	3	3	0.0618559	6	6	0.134208	2.16968	15	15	0.29886	4.83155	22	22	0.435444	7.03965
all4476	all4476	unknown protein	Hypothetical	No similarity	547	5361273	5361820	0	0	0	0	0	0	1	0	0	0	1	0	0	0	1
all4478	all4478	hypothetical protein	Hypothetical	Conserved hypothetical protein	523	5364127	5364650	8	8	0.892554	7	7	0.847245	-1.05348	20	20	2.15621	2.41578	30	30	3.21303	3.59982
all4479	all4479	hypothetical protein	Hypothetical	Conserved hypothetical protein	592	5364768	5365360	57	57	5.61823	48	48	5.13254	-1.09463	81	81	7.71482	1.37318	98	98	9.27257	1.65044
all4481	all4481	hypothetical protein	Hypothetical	Conserved hypothetical protein	1201	5366483	5367684	59	59	2.86652	65	65	3.42597	1.19517	119	119	5.58685	1.949	154	154	7.18246	2.50564
all4495	all4495	DNA helicase II	DNA replication, recombination, and repair		2419	5381869	5384288	141	141	3.40118	134	134	3.50656	1.03099	397	398	9.27705	2.7276	334	334	7.73404	2.27393
all4497	all4497	hypothetical protein	Hypothetical	Conserved hypothetical protein	703	5386600	5387303	33	33	2.73908	21	21	1.89094	-1.44853	210	210	16.8433	6.14925	116	116	9.24269	3.37438
all4499	all4499	hypothetical protein	Hypothetical	Conserved hypothetical protein	1741	5387771	5389512	804	804	26.9466	587	587	21.3428	-1.26256	1668	1668	54.0207	2.00473	972	972	31.2725	1.16054
all4500	all4500	transcriptional regulator	Regulatory functions		727	5389541	5390268	3	3	0.240787	0	0	0	-1.7977E+308	4	4	0.310233	1.28841	7	7	0.539336	2.23989
all4501	all4501	phosphate regulon transcriptional regulator	Regulatory functions		769	5390906	5391675	148	150	11.3818	134	135	11.1127	-1.02421	174	174	12.7581	1.12092	120	121	8.81363	-1.29139
all4502	all4502	two-component sensor histidine kinase	Regulatory functions		1405	5391624	5393029	224	227	9.42748	115	115	5.18125	-1.81954	284	286	11.4776	1.21747	215	218	8.69112	-1.08473
all4503	all4503	two-component response regulator	Regulatory functions		862	5392987	5393849	862	878	59.4338	503	520	38.1864	-1.55641	1836	1849	120.946	2.03498	1271	1292	83.9559	1.4126
all4508	all4508	hypothetical protein (ycf49)	Hypothetical	Conserved hypothetical protein	409	5398204	5398613	20	20	2.85333	14	14	2.16679	-1.31685	41	41	5.65227	1.98094	67	67	9.17587	3.21584
all4510	all4510	hypothetical protein	Hypothetical	Conserved hypothetical protein	1090	5399842	5400932	19	19	1.01712	22	22	1.27764	1.25613	27	27	1.39669	1.37318	29	29	1.49028	1.46519
all4518	all4518	serine/threonine kinase	Regulatory functions		1663	5408160	5409823	3	3	0.105263	0	0	0	-1.7977E+308	4	4	0.135622	1.28841	11	11	0.370507	3.51983
all4519	all4519	hypothetical protein	Hypothetical	Conserved hypothetical protein	415	5410122	5410537	21	21	2.95269	19	19	2.89813	-1.01882	76	76	10.3259	3.49712	58	58	7.82845	2.6513
all4520	all4520	hypothetical protein	Hypothetical	Conserved hypothetical protein	1279	5410694	5411973	19	19	0.86682	19	19	0.940364	1.08484	88	88	3.87949	4.47554	80	80	3.50361	4.0419
all4523	all4523	hypothetical protein	Hypothetical	Conserved hypothetical protein	706	5413754	5414460	6	6	0.495898	9	9	0.806957	1.62726	132	132	10.5422	21.2588	29	29	2.30085	4.63977
all4538	all4538	mannose-6-phosphate isomerase	Energy metabolism	Sugars	508	5431042	5431550	53	53	6.08777	43	43	5.35818	-1.13616	80	80	8.87951	1.45858	45	46	5.07212	-1.20024
all4539	all4539	L-sorbosone dehydrogenase	Other categories	Other	1447	5431629	5433076	33	33	1.33073	32	32	1.39989	1.05197	152	152	5.92295	4.45088	111	111	4.29685	3.22893
all4540	all4540	hypothetical protein	Hypothetical	Conserved hypothetical protein	514	5433120	5433634	30	30	3.40568	21	21	2.58624	-1.31685	15	15	1.64547	-2.06973	9	9	0.980788	-3.47239
all4541	all4541	hypothetical protein	Hypothetical	Conserved hypothetical protein	682	5433604	5434286	1	1	0.0855582	4	4	0.371269	4.33937	17	17	1.40549	16.4273	3	3	0.246395	2.87986
all4544	all4544	unknown protein	Hypothetical	No similarity	424	5437188	5437612	41	41	5.6424	55	55	8.21126	1.45528	10	10	1.32983	-4.24294	4	4	0.528433	-10.6776
all4545	all4545	hypothetical protein	Hypothetical	Conserved hypothetical protein	649	5438813	5439462	41	41	3.68625	21	21	2.04827	-1.79969	157	157	13.6401	3.70026	98	98	8.45818	2.29452
all4546	all4546	ABC transporter ATP-binding protein	Transport and binding proteins		778	5439798	5440576	28	42	3.15004	63	72	5.85822	1.85973	133	141	10.2189	3.24404	132	145	10.4396	3.31412
all4555	all4555	unknown protein	Hypothetical	No similarity	1153	5448747	5449900	278	278	14.0689	217	217	11.9136	-1.18091	633	633	30.9554	2.20027	447	447	21.7157	1.54352
all4556	all4556	hypothetical protein	Hypothetical	Conserved hypothetical protein	1213	5450334	5451547	32	32	1.53934	27	27	1.40902	-1.0925	74	74	3.4398	2.23459	55	55	2.53979	1.64992
all4558	all4558	probable dioxygenase Rieske iron-sulfur component	Central intermediary metabolism	Nitrogen metabolism	1192	5452195	5453387	1	1	0.0489519	7	7	0.371736	7.5939	71	71	3.3585	68.608	108	108	5.07508	103.675
all4572	all4572	phosphate ABC transporter, ATP-binding protein	Transport and binding proteins		907	5466731	5467638	178	178	11.4514	126	126	8.79379	-1.30222	409	409	25.426	2.22034	322	322	19.8859	1.73654
all4573	all4573	phosphate ABC transporter, permease protein	Transport and binding proteins		994	5467594	5468588	14	14	0.821841	16	17	1.08262	1.31731	21	26	1.47486	1.79458	25	26	1.46515	1.78277
all4574	all4574	phosphate ABC transporter, permease protein	Transport and binding proteins		1051	5468495	5469546	21	22	1.22142	17	20	1.20459	-1.01397	17	18	0.965678	-1.26483	25	25	1.3324	1.09086
all4575	all4575	phosphate ABC transporter, phosphate-binding periplasmic protein	Transport and binding proteins		1279	5469621	5470900	32	32	1.45991	46	46	2.27667	1.55946	49	49	2.16017	1.47966	77	77	3.37222	2.30989
all4578	all4578	unknown protein	Hypothetical	No similarity	709	5472738	5473447	51	51	4.1973	127	127	11.3389	2.70147	407	407	32.3676	7.71154	319	319	25.2023	6.00441
all4580	all4580	unknown protein	Hypothetical	No similarity	1177	5476607	5477784	17	17	0.842788	19	19	1.02186	1.21247	68	68	3.25758	3.86524	55	55	2.61747	3.10573
all4581	all4581	hypothetical protein	Hypothetical	Conserved hypothetical protein	727	5478070	5478797	20	20	1.60525	17	17	1.48022	-1.08446	28	28	2.17163	1.35283	48	48	3.6983	2.30389
all4590	all4590	protease IV	Translation	Degradation of proteins, peptides, and glycopeptides	1930	5486506	5488436	51	51	1.54191	47	47	1.54153	-1.00024	94	94	2.74621	1.78104	43	43	1.24798	-1.23553
all4591	all4591	hypothetical protein	Hypothetical	Conserved hypothetical protein	1153	5488413	5489566	32	32	1.61945	24	24	1.31763	-1.22906	116	116	5.67272	3.50288	66	66	3.20635	1.9799
all4593	all4593	hypothetical protein	Hypothetical	Conserved hypothetical protein	1405	5491173	5492578	5	5	0.207654	1	1	0.0450543	-4.60896	4	4	0.160526	-1.29358	9	9	0.358808	1.72791
all4607	all4607	glycine cleavage system protein P	Purines, pyrimidines, nucleosides, and nucleotides	Interconversions and salvage of nucleosides and nucleotides	3052	5507176	5510228	25	25	0.477971	19	19	0.394078	-1.21289	153	153	2.82663	5.91382	124	124	2.27579	4.76136
all4608	all4608	glycine cleavage system protein H	Purines, pyrimidines, nucleosides, and nucleotides	Interconversions and salvage of nucleosides and nucleotides	493	5510400	5510893	79	79	9.35031	80	80	10.272	1.09857	409	409	46.7777	5.0028	423	423	48.0606	5.14
all4609	all4609	glycine cleavage system protein T	Purines, pyrimidines, nucleosides, and nucleotides	Interconversions and salvage of nucleosides and nucleotides	1231	5510982	5512213	99	99	4.6927	81	81	4.16524	-1.12664	417	417	19.1003	4.07022	385	385	17.5186	3.73315
all4614	all4614	hypothetical protein	Hypothetical	Conserved hypothetical protein	1366	5516240	5517606	26	26	1.11063	32	32	1.4829	1.33519	43	43	1.77493	1.59813	40	40	1.64023	1.47685
all4615	all4615	unknown protein	Hypothetical	No similarity	673	5517662	5518335	18	18	1.56064	12	12	1.1287	-1.38269	10	10	0.837814	-1.86276	13	13	1.08199	-1.44238
all4617	all4617	hypothetical protein	Hypothetical	Conserved hypothetical protein	577	5519937	5520514	42	42	4.24736	31	31	3.40094	-1.24888	32	32	3.12706	-1.35826	36	36	3.4948	-1.21534
all4618	all4618	hypothetical protein	Hypothetical	Conserved hypothetical protein	715	5520498	5521213	8	8	0.652875	5	5	0.442667	-1.47487	0	0	0	-1.7977E+308	10	10	0.783411	1.19994
all4620	all4620	Na+/H+-exchanging protein	Transport and binding proteins		1663	5522319	5523982	9	9	0.315788	5	5	0.190323	-1.65923	29	29	0.98326	3.11367	34	34	1.1452	3.62649
all4622	all4622	unknown protein	Hypothetical	No similarity	3109	5525046	5528155	36	36	0.675659	15	15	0.30541	-2.2123	25	25	0.453401	-1.4902	19	19	0.342317	-1.97378
all4626	all4626	unknown protein	Hypothetical	No similarity	403	5530332	5530735	3	3	0.434372	2	2	0.31415	-1.38269	1	1	0.139913	-3.10459	1	1	0.138992	-3.12515
all4630	all4630	unknown protein	Hypothetical	No similarity	487	5534473	5534960	1	1	0.119817	2	2	0.259964	2.16968	0	0	0	-1.7977E+308	0	0	0	-1.7977E+308
all4632	all4632	hypothetical protein	Hypothetical	No similarity	424	5537590	5538014	7	8	1.10096	15	15	2.23943	2.03408	45	45	5.98425	5.4355	30	30	3.96325	3.59982
all4633	all4633	probable ion transporter	Transport and binding proteins		892	5537924	5538816	3	3	0.196247	1	1	0.0709656	-2.76538	5	5	0.316059	1.61052	4	4	0.251183	1.27994
all4635	all4635	two-component response regulator	Regulatory functions		760	5539238	5539998	8	10	0.767772	18	21	1.74912	2.27817	5	5	0.370953	-2.06973	10	10	0.737025	-1.04172
all4636	all4636	similar to two-component sensor histidine kinase	Regulatory functions		1306	5539894	5541200	3	3	0.134037	7	7	0.339287	2.5313	13	13	0.561258	4.18735	9	9	0.386007	2.87986
all4639	all4639	hypothetical protein	Hypothetical	Conserved hypothetical protein	2164	5542442	5544606	71	82	2.21107	55	59	1.72587	-1.28114	49	52	1.3549	-1.6319	82	93	2.40725	1.08873
all4644	all4644	hypothetical protein	Hypothetical	No similarity	673	5547374	5548047	12	12	1.04043	12	12	1.1287	1.08484	3	3	0.251344	-4.13946	10	10	0.832301	-1.25006
all4647	all4647	hypothetical protein	Hypothetical	Conserved hypothetical protein	520	5551374	5551894	4	4	0.448851	4	4	0.486933	1.08484	4	4	0.43373	-1.03486	8	8	0.861752	1.9199
all4651	all4651	hypothetical protein	Hypothetical	No similarity	499	5553677	5554176	14	14	1.63709	9	9	1.14171	-1.4339	20	20	2.25992	1.38044	26	26	2.91856	1.78277
all4652	all4652	unknown protein	Hypothetical	No similarity	985	5554072	5555057	48	48	2.84349	35	35	2.24929	-1.26417	26	26	1.48833	-1.91052	42	42	2.38841	-1.19054
all4656	all4656	probable sugar kinase, FGGY family	Energy metabolism	Sugars	1351	5557487	5558838	2	2	0.0863815	2	2	0.0937103	1.08484	7	7	0.29215	3.38209	5	5	0.207305	2.39988
all4659	all4659	hypothetical protein	Hypothetical	Conserved hypothetical protein	811	5560272	5561083	4	4	0.287796	6	6	0.46832	1.62726	25	25	1.73813	6.03944	7	7	0.483474	1.67992
all4662	all4662	hypothetical protein	Hypothetical	Conserved hypothetical protein	592	5562536	5563128	48	48	4.73114	31	31	3.31476	-1.42729	104	104	9.90545	2.09367	135	135	12.7734	2.69987
all4663	all4663	hypothetical protein	Hypothetical	Conserved hypothetical protein	496	5563110	5563606	18	18	2.11757	24	24	3.06297	1.44646	7	7	0.795754	-2.66108	29	29	3.27501	1.54659
all4664	all4664	hypothetical protein	Hypothetical	Conserved hypothetical protein	499	5563571	5564070	209	209	24.4395	124	124	15.7302	-1.55367	136	136	15.3674	-1.59034	173	173	19.4196	-1.25849
all4665	all4665	hypothetical protein	Hypothetical	Conserved hypothetical protein	1195	5564200	5565395	50	50	2.44145	69	69	3.65505	1.49708	117	117	5.52053	2.26117	119	119	5.57795	2.28469
all4666	all4666	hypothetical protein	Hypothetical	Conserved hypothetical protein	475	5565802	5566277	4	4	0.491374	6	6	0.799596	1.62726	7	7	0.830935	1.69104	14	14	1.65094	3.35983
all4667	all4667	hypothetical protein	Hypothetical	Conserved hypothetical protein	664	5566387	5567051	48	48	4.21812	35	35	3.33667	-1.26417	39	39	3.31176	-1.27368	32	32	2.69946	-1.56258
all4668	all4668	serine/threonine kinase	Regulatory functions		1783	5567277	5569060	156	156	5.10528	96	96	3.40826	-1.49791	376	376	11.8905	2.32906	223	223	7.00566	1.37224
all4671	all4671	hypothetical protein	Hypothetical	Conserved hypothetical protein	682	5571642	5572324	9	9	0.770024	0	0	0	-1.7977E+308	4	4	0.330703	-2.32844	3	3	0.246395	-3.12515
all4673	all4673	quinolinate synthetase	Biosynthesis of cofactors, prosthetic groups, and carriers	Quinolinate	1075	5573696	5574771	29	29	1.57411	28	28	1.64878	1.04743	31	31	1.62598	1.03295	25	25	1.30265	-1.20839
all4675	all4675	transposase	Other categories	Transposon-related functions	1504	5575995	5577499	320	320	12.415	254	254	10.6905	-1.16131	59	59	2.21191	-5.61282	119	119	4.43195	-2.80126
all4677	all4677	thiophen / furan oxidation protein	Cellular processes	Detoxification	1480	5578058	5579538	93	93	3.66663	74	74	3.16507	-1.15847	72	72	2.74305	-1.3367	86	86	3.25486	-1.12651
all4679	all4679	hypothetical protein	Hypothetical	Conserved hypothetical protein	790	5579893	5580683	102	102	7.53389	78	78	6.25	-1.20542	87	87	6.20947	-1.21329	101	101	7.16127	-1.05203
all4680	all4680	tetrapyrrole methylase family protein	Other categories	Other	958	5580644	5581602	95	95	5.78634	79	80	5.28612	-1.09463	66	66	3.88455	-1.48958	96	96	5.61308	-1.03087
all4687	all4687	serine/threonine kinase with two-component sensor domain	Regulatory functions		5803	5588501	5594304	34	34	0.341879	24	24	0.261801	-1.30587	84	84	0.816187	2.38736	83	83	0.801164	2.34341
all4688	all4688	hypothetical protein	Hypothetical	Conserved hypothetical protein	988	5594726	5595714	91	91	5.37441	75	75	4.80526	-1.11844	448	448	25.5672	4.75722	211	211	11.9625	2.22582
all4689	all4689	hypothetical protein	Hypothetical	Conserved hypothetical protein	610	5595704	5596314	47	47	4.49587	34	34	3.52827	-1.27424	250	250	23.1086	5.13995	120	120	11.0191	2.45094
all4690	all4690	hypothetical protein	Hypothetical	Conserved hypothetical protein	745	5596322	5597067	7	7	0.548262	11	11	0.93465	1.70475	51	51	3.8599	7.04026	21	21	1.57891	2.87986
all4694	all4694	hypothetical protein	Hypothetical	Conserved hypothetical protein	562	5600642	5601204	42	42	4.36073	29	29	3.26644	-1.33501	69	69	6.9227	1.58751	54	54	5.38212	1.23422
all4697	all4697	fibrillin	Other categories	Other	652	5602195	5602847	4	4	0.35798	3	3	0.291264	-1.22906	11	11	0.951279	2.65735	23	23	1.97595	5.51973
all4698	all4698	precorrin-3 methylase	Biosynthesis of cofactors, prosthetic groups, and carriers	Cobalamin, heme, phycobilin and porphyrin	886	5602903	5603789	15	15	0.987879	12	12	0.857354	-1.15224	45	45	2.86379	2.89893	31	31	1.95985	1.9839
all4699	all4699	prolipoprotein diacylglyceryl transferase	Cell envelope	Membranes, lipoproteins and porins	952	5603940	5604892	21	21	1.28715	26	26	1.72882	1.34314	20	20	1.18456	-1.08661	36	36	2.11817	1.64563
all4704	all4704	unknown protein	Hypothetical	No similarity	634	5609942	5610576	2	2	0.184072	7	7	0.69891	3.79695	7	7	0.622546	3.38209	8	8	0.7068	3.83981
all4705	all4705	DNA polymerase III, delta prime subunit	Hypothetical	Conserved hypothetical protein	1063	5610551	5611614	23	23	1.26253	19	19	1.13144	-1.11585	28	28	1.48521	1.17638	39	39	2.05507	1.62775
all4708	all4708	thymidylate kinase	Other categories	Radiation sensitivity	736	5612943	5613679	11	11	0.872089	15	15	1.29011	1.47933	24	24	1.83864	2.10831	23	23	1.75043	2.00717
all4709	all4709	unknown protein	Hypothetical	No similarity	544	5613784	5614328	4	4	0.429049	3	3	0.349088	-1.22906	11	11	1.14014	2.65735	5	5	0.514834	1.19994
all4710	all4710	hypothetical protein	Hypothetical	Conserved hypothetical protein	1102	5614381	5615483	4	4	0.211799	0	0	0	-1.7977E+308	19	19	0.972153	4.58997	7	7	0.355805	1.67992
all4713	all4713	UDP-glucose 4-epimerase	Energy metabolism	Sugars	1099	5617551	5618650	10	10	0.530944	11	11	0.633589	1.19333	47	47	2.41136	4.54166	43	43	2.19163	4.1278
all4719	all4719	similar to glucosyltransferase	Other categories	Other	832	5625425	5626257	30	30	2.10399	26	26	1.97817	-1.06361	796	796	53.9452	25.6394	198	198	13.3302	6.33569
all4721	all4721	GTP cyclohydrolase I	Biosynthesis of cofactors, prosthetic groups, and carriers	Riboflavin	751	5627338	5628089	9	9	0.699276	10	10	0.842894	1.20538	33	33	2.47763	3.54314	32	32	2.38674	3.41316
all4722	all4722	hypothetical protein	Hypothetical	Conserved hypothetical protein	1162	5628087	5629249	2	2	0.100431	6	6	0.326857	3.25453	27	27	1.31015	13.0452	38	38	1.83178	18.2391
all4724	all4724	hypothetical protein	Hypothetical	No similarity	1333	5631209	5632542	8	8	0.350192	4	4	0.189951	-1.84359	9	9	0.380693	1.0871	17	17	0.714356	2.0399
all4725	all4725	delta-aminolevulinic acid dehydratase	Fatty acid, phospholipid and sterol metabolism		1111	5632501	5633612	6	6	0.315125	2	2	0.113954	-2.76538	4	4	0.203006	-1.5523	7	7	0.352923	1.11994
all4726	all4726	two-component sensor histidine kinase	Regulatory functions		1216	5633624	5634840	23	24	1.15166	8	9	0.468513	-2.45811	16	17	0.788276	-1.46098	14	14	0.644897	-1.7858
all4727	all4727	two-component response regulator	Regulatory functions		817	5634736	5635553	66	70	4.99945	62	65	5.03621	1.00735	44	47	3.24368	-1.54129	30	33	2.26249	-2.20971
all4729	all4729	hypothetical protein	Hypothetical	Conserved hypothetical protein	811	5635711	5636522	1	1	0.0719491	7	7	0.546374	7.5939	1	1	0.0695251	-1.03486	105	105	7.25211	100.795
all4730	all4730	ABC transporter, ATP-binding protein	Transport and binding proteins		1129	5637278	5638407	11	11	0.568519	12	12	0.672822	1.18346	32	32	1.59815	2.81109	9	9	0.446523	-1.27321
all4731	all4731	ABC transporter, ATP-binding protein	Transport and binding proteins		769	5638394	5639163	13	13	0.986423	2	2	0.164633	-5.99165	29	29	2.12635	2.15562	16	16	1.16544	1.18148
all4732	all4732	ABC transporter, ATP-binding protein	Transport and binding proteins		1912	5639127	5641039	30	30	0.915544	41	42	1.39051	1.51878	105	105	3.09645	3.38209	62	62	1.81635	1.9839
all4735	all4735	unknown protein	Hypothetical	No similarity	655	5646447	5647102	21	21	1.87079	16	16	1.54629	-1.20985	12	12	1.03301	-1.81101	9	9	0.769656	-2.43068
all4736	all4736	hypothetical protein	Hypothetical	Conserved hypothetical protein	655	5647524	5648179	10	10	0.89085	14	14	1.35301	1.51878	21	21	1.80776	2.02925	17	17	1.4538	1.63192
all4737	all4737	hypothetical protein	Hypothetical	Conserved hypothetical protein	772	5648263	5649035	16	16	1.20934	11	11	0.901962	-1.34079	22	22	1.60682	1.32868	16	16	1.16091	-1.04172
all4744	all4744	unknown protein	Hypothetical	No similarity	1942	5656757	5658699	52	53	1.59248	43	46	1.49941	-1.06207	142	142	4.12289	2.58898	119	119	3.43236	2.15536
all4749	all4749	hypothetical protein	Hypothetical	Conserved hypothetical protein	505	5662802	5663307	7	7	0.808821	9	9	1.12814	1.3948	32	32	3.5729	4.41742	37	37	4.10399	5.07403
all4750	all4750	two-component response regulator	Regulatory functions		787	5663529	5664316	30	30	2.2243	28	28	2.25214	1.01252	42	42	3.0091	1.35283	39	39	2.77578	1.24794
all4751	all4751	hypothetical protein	Hypothetical	Conserved hypothetical protein	1018	5664298	5665316	122	122	6.99291	53	53	3.29565	-2.12186	46	46	2.54784	-2.74464	77	77	4.23681	-1.65051
all4752	all4752	hypothetical protein (ycf39)	Hypothetical	Conserved hypothetical protein	1087	5665347	5666434	296	296	15.8894	155	155	9.02641	-1.76033	418	418	21.6825	1.36459	255	255	13.1403	-1.20921
all4756	all4756	transposase	Other categories	Transposon-related functions	1063	5668381	5669444	0	0	0	0	0	0	1	0	0	0	1	0	0	0	1
all4757	all4757	hypothetical protein	Hypothetical	Conserved hypothetical protein	451	5669639	5670090	84	84	10.868	54	54	7.57931	-1.4339	40	40	5.00088	-2.17321	63	63	7.82456	-1.38896
all4759	all4759	WD-repeat protein	Other categories	WD repeat proteins	1870	5671155	5673025	72	72	2.24666	87	87	2.94503	1.31085	28	28	0.844266	-2.66108	43	43	1.28802	-1.74427
all4760	all4760	unknown protein	Hypothetical	No similarity	1063	5672992	5674055	102	102	5.59903	84	84	5.00217	-1.11932	20	20	1.06086	-5.27781	40	40	2.10777	-2.65638
all4761	all4761	unknown protein	Hypothetical	No similarity	634	5674116	5674750	4	4	0.368143	8	8	0.798755	2.16968	10	10	0.889352	2.41578	2	2	0.1767	-2.08344
all4762	all4762	unknown protein	Hypothetical	No similarity	1822	5674880	5676702	42	42	1.34508	34	34	1.18125	-1.13869	36	36	1.11408	-1.20734	74	74	2.27499	1.69134
all4763	all4763	unknown protein	Hypothetical	No similarity	724	5676914	5677638	1560	1574	126.856	375	381	33.3119	-3.80814	608	612	47.6624	-2.66156	743	744	57.5612	-2.20385
all4764	all4764	hypothetical protein	Hypothetical	Conserved hypothetical protein	400	5677537	5677937	173	173	25.2367	129	136	21.5224	-1.17257	79	79	11.136	-2.26622	86	86	12.043	-2.09555
all4767	all4767	unknown protein	Hypothetical	No similarity	592	5680217	5680809	20	20	1.97131	18	18	1.9247	-1.02421	37	37	3.52406	1.78767	49	49	4.63628	2.35188
all4768	all4768	hypothetical protein	Hypothetical	Conserved hypothetical protein	616	5680791	5681407	4	4	0.378901	5	5	0.513809	1.35605	11	11	1.00687	2.65735	31	31	2.81888	7.43963
all4770	all4770	hypothetical protein	Hypothetical	Conserved hypothetical protein	613	5682995	5683608	0	0	0	2	2	0.20653	1.7977E+308	1	1	0.0919819	1.7977E+308	8	8	0.731013	1.7977E+308
all4771	all4771	KHG-KDPG bifunctional aldolase	Other categories	Other	733	5683593	5684326	5	5	0.398027	3	3	0.259078	-1.53632	8	8	0.615388	1.5461	15	15	1.14626	2.87986
all4774	all4774	putative glutaminase	Other categories	Other	1024	5687435	5688459	49	49	2.79217	32	32	1.97817	-1.4115	40	40	2.20253	-1.26771	37	37	2.02394	-1.37957
all4778	all4778	ABC transporter ATP-binding protein	Transport and binding proteins		1984	5692232	5694216	85	85	2.4999	80	80	2.55247	1.02103	218	218	6.19552	2.4783	133	133	3.75496	1.50204
all4779	all4779	hypothetical protein	Hypothetical	Conserved hypothetical protein	649	5694330	5694979	204	204	18.3414	124	124	12.0945	-1.5165	169	169	14.6827	-1.24919	177	177	15.2765	-1.20062
all4780	all4780	probable monooxygenase	Other categories	Other	1336	5695241	5696577	172	172	7.51221	160	160	7.581	1.00916	34	34	1.43494	-5.23519	63	63	2.64137	-2.84406
all4782	all4782	unknown protein	Hypothetical	No similarity	475	5698281	5698756	8	8	0.982749	13	13	1.73246	1.76287	10	10	1.18705	1.20789	1	1	0.117924	-8.33375
all4789	all4789	DNA helicase RecG	DNA replication, recombination, and repair		2569	5704839	5707408	23	23	0.522408	25	25	0.616011	1.17918	48	48	1.05351	2.01665	49	49	1.06838	2.04512
all4790	all4790	hypothetical protein	Hypothetical	No similarity	934	5707396	5708330	72	72	4.49813	66	66	4.47311	-1.00559	164	164	9.90056	2.20104	197	197	11.8145	2.62654
all4793	all4793	hypothetical protein	Hypothetical	Conserved hypothetical protein	1042	5710638	5711680	203	203	11.3677	112	112	6.80398	-1.67075	153	153	8.27916	-1.37305	128	128	6.88078	-1.6521
all4796	all4796	unknown protein	Hypothetical	No similarity	712	5714993	5715705	7	7	0.573673	10	10	0.889063	1.54977	2	2	0.158385	-3.62202	7	7	0.550698	-1.04172
all4797	all4797	unknown protein	Hypothetical	No similarity	613	5715891	5716504	3	3	0.285566	2	2	0.20653	-1.38269	0	0	0	-1.7977E+308	3	3	0.27413	-1.04172
all4799	all4799	hypothetical protein	Hypothetical	Conserved hypothetical protein	730	5718076	5718806	47	47	3.75683	52	52	4.50913	1.20025	117	117	9.03703	2.4055	99	99	7.5964	2.02203
all4801	all4801	hypothetical protein	Hypothetical	No similarity	661	5720144	5720805	189	189	16.6842	120	120	11.4919	-1.45182	206	206	17.5723	1.05323	197	197	16.694	1.00059
all4804	all4804	hypothetical protein	Hypothetical	Conserved hypothetical protein	577	5722248	5722825	30	30	3.03383	31	31	3.40094	1.121	56	56	5.47236	1.80378	34	34	3.30065	1.08795
all4816	all4816	transposase	Other categories	Transposon-related functions	541	5735450	5735991	0	19	2.04928	0	55	6.43544	3.14033	0	33	3.43937	1.67833	0	22	2.27783	1.11152
all4817	all4817	transposase	Other categories	Transposon-related functions	484	5735860	5736344	0	13	1.56727	0	137	17.9179	11.4326	0	23	2.67945	1.70963	0	32	3.7034	2.36296
all4820	all4820	hypothetical protein	Hypothetical	Conserved hypothetical protein	1987	5737372	5739359	31	31	0.910353	22	22	0.70087	-1.29889	42	42	1.19183	1.30919	53	53	1.49408	1.64121
all4822	all4822	similar to beta-lactamase	Other categories	Drug and analog sensitivity	1375	5741319	5742694	25	25	1.06092	24	24	1.1049	1.04145	722	722	29.6072	27.907	358	358	14.584	13.7465
all4824	all4824	sugar ABC transporter, permease protein	Transport and binding proteins		940	5743900	5744840	13	13	0.806978	1	1	0.0673418	-11.9833	42	42	2.51932	3.12193	29	29	1.72809	2.14143
all4825	all4825	hypothetical protein	Hypothetical	Conserved hypothetical protein	682	5744776	5745458	1	1	0.0855582	1	1	0.0928172	1.08484	13	13	1.07479	12.562	6	6	0.492791	5.75971
all4826	all4826	dTDP-glucose dehydratase	Cell envelope	Surface polysaccharides, lipopolysaccharides and antigens	1045	5745454	5746499	141	141	7.87316	100	100	6.05754	-1.29973	938	943	50.8813	6.46263	514	517	27.7121	3.51983
all4828	all4828	GDP-D-mannose dehydratase	Other categories	Other	922	5746680	5747602	41	41	2.59477	32	32	2.19701	-1.18105	219	219	13.3929	5.16151	165	165	10.0242	3.86322
all4829	all4829	undecaprenyl-phosphate galactosephosphotransferase	Biosynthesis of cofactors, prosthetic groups, and carriers	Carotenoid	859	5748038	5748897	130	130	8.83072	132	132	9.72733	1.10153	497	497	32.6232	3.69428	267	267	17.4106	1.97159
all4830	all4830	mannosyl transferase	Cell envelope	Surface polysaccharides, lipopolysaccharides and antigens	1240	5748907	5750147	46	46	2.16462	36	36	1.83778	-1.17785	251	251	11.4134	5.27269	110	110	4.96897	2.29554
all4832	all4832	similar to Na+/H+ antiporter	Transport and binding proteins		1390	5751638	5753028	2	2	0.0839578	2	2	0.091081	1.08484	4	4	0.162259	1.93262	4	4	0.161191	1.9199
all4834	all4834	WD-repeat protein	Other categories	WD repeat proteins	4756	5754513	5759269	147	147	1.80352	149	150	1.99647	1.10698	123	123	1.45823	-1.23679	159	160	1.8844	1.04485
all4835	all4835	unknown protein	Hypothetical	No similarity	1405	5759189	5760594	67	67	2.78256	79	79	3.55929	1.27914	44	44	1.76579	-1.57582	32	33	1.31563	-2.115
all4838	all4838	serine/threonine kinase	Regulatory functions		2434	5762620	5765054	17	17	0.407544	20	20	0.520142	1.27629	116	116	2.6872	6.59365	67	67	1.54188	3.78334
all4843	all4843	unknown protein	Hypothetical	No similarity	715	5770421	5771136	17	17	1.38736	12	12	1.0624	-1.30587	11	12	0.94632	-1.46606	15	15	1.17512	-1.18061
all4844	all4844	hypothetical protein	Hypothetical	Conserved hypothetical protein	688	5771089	5771777	116	117	9.92301	37	42	3.86432	-2.56785	132	138	11.3098	1.13975	131	135	10.9911	1.10764
all4845	all4845	phenylalanyl-tRNA synthetase alpha chain	Translation	Aminoacyl tRNA synthetases and tRNA modification	1093	5771824	5772917	42	42	2.2422	56	57	3.30117	1.47229	88	88	4.53968	2.02465	128	128	6.55972	2.92557
all4855	all4855	hypothetical protein	Hypothetical	Conserved hypothetical protein	481	5784387	5784868	1	1	0.121311	0	0	0	-1.7977E+308	19	22	2.57893	21.2588	3	4	0.465812	3.83981
all4857	all4857	hypothetical protein	Hypothetical	Conserved hypothetical protein	1288	5785087	5786375	26	26	1.17789	19	19	0.933793	-1.2614	78	78	3.41461	2.89893	62	62	2.69632	2.28912
all4859	all4859	unknown protein	Hypothetical	No similarity	1111	5786819	5787930	0	0	0	10	10	0.569769	1.7977E+308	9	9	0.456763	1.7977E+308	7	7	0.352923	1.7977E+308
all4867	all4867	transposase	Other categories	Transposon-related functions	613	5798067	5798680	0	0	0	0	21	2.16856	1.7977E+308	0	10	0.919819	1.7977E+308	0	3	0.27413	1.7977E+308
all4868	all4868	transposase	Other categories	Transposon-related functions	670	5798609	5799279	24	308	26.8239	12	954	90.1335	3.36019	17	303	25.4994	-1.05194	46	757	63.2873	2.35936
all4869	all4869	hypothetical protein	Hypothetical	Conserved hypothetical protein	679	5799760	5800439	50	50	4.29681	38	38	3.54264	-1.21289	112	112	9.3006	2.16454	99	99	8.16697	1.90071
all4871	all4871	hypothetical protein	Hypothetical	Conserved hypothetical protein	964	5802626	5803590	24	24	1.45271	21	21	1.37897	-1.05348	39	39	2.28113	1.57025	38	38	2.20802	1.51992
all4872	all4872	putative cytidine and deoxycytidylate deaminase	Purines, pyrimidines, nucleosides, and nucleotides	Interconversions and salvage of nucleosides and nucleotides	544	5803603	5804147	6	6	0.643574	23	23	2.67634	4.15856	24	24	2.48757	3.86524	28	28	2.88307	4.47978
all4873	all4873	glutaredoxin	Other categories	Other	412	5804270	5804682	18	18	2.5493	15	15	2.30466	-1.10615	15	15	2.05285	-1.24184	14	14	1.90338	-1.33935
all4874	all4874	hypothetical protein	Hypothetical	Conserved hypothetical protein	778	5804714	5805492	18	18	1.35002	22	22	1.79001	1.32592	41	41	2.97144	2.20104	41	41	2.95189	2.18656
all4875	all4875	unknown protein	Hypothetical	No similarity	1087	5805417	5806504	8	8	0.429444	3	3	0.174705	-2.45811	0	0	0	-1.7977E+308	6	6	0.309184	-1.38896
all4884	all4884	hypothetical protein	Hypothetical	No similarity	1633	5820138	5821771	44	44	1.57222	27	27	1.04662	-1.50218	55	55	1.89906	1.20789	45	45	1.54355	-1.01857
all4885	all4885	hypothetical protein	Hypothetical	No similarity	976	5821874	5822850	41	41	2.45121	47	47	3.04832	1.2436	59	59	3.40851	1.39054	46	46	2.64	1.07702
all4886	all4886	unknown protein	Hypothetical	No similarity	559	5822842	5823401	7	7	0.730688	6	6	0.679442	-1.07542	14	14	1.41214	1.93262	11	11	1.10224	1.5085
all4887	all4887	lysine decarboxylase	Energy metabolism	Amino acids and amines	1567	5823471	5825038	7	7	0.26066	12	12	0.484758	1.85973	19	19	0.683671	2.62284	1	1	0.0357459	-7.29203
all4892	all4892	hypothetical protein	Hypothetical	Conserved hypothetical protein	1471	5830252	5831723	9	9	0.357006	12	12	0.516394	1.44646	13	13	0.498303	1.39578	28	28	1.06621	2.98652
all4894	all4894	hypothetical protein	Hypothetical	Conserved hypothetical protein	526	5833875	5834401	37	37	4.10452	20	20	2.40689	-1.70532	44	44	4.71661	1.14913	17	17	1.81033	-2.26727
all4895	all4895	hypothetical protein	Hypothetical	Conserved hypothetical protein	1519	5834399	5835918	14	14	0.537794	20	20	0.83346	1.54977	20	20	0.742395	1.38044	29	29	1.06939	1.98847
all4896	all4896	hypothetical protein	Hypothetical	Conserved hypothetical protein	1651	5835840	5837491	30	30	1.06028	19	19	0.728483	-1.45546	45	45	1.53684	1.44947	52	52	1.76422	1.66392
all4897	all4897	hypothetical protein	Hypothetical	Conserved hypothetical protein	2566	5838198	5840764	29	29	0.659458	24	24	0.592062	-1.11383	35	35	0.769085	1.16624	28	28	0.611219	-1.07892
all4900	all4900	SWI/SNF family helicase	DNA replication, recombination, and repair		2710	5842966	5845676	36	36	0.775138	34	34	0.794186	1.02457	153	160	3.329	4.29471	127	127	2.62501	3.3865
all4901	all4901	unknown protein	Hypothetical	No similarity	1444	5845562	5847006	10	10	0.404091	11	11	0.482212	1.19333	70	77	3.00667	7.44059	29	31	1.20251	2.97585
all4902	all4902	hypothetical protein	Hypothetical	Conserved hypothetical protein	1306	5846927	5848233	41	41	1.83184	26	26	1.26021	-1.4536	106	108	4.66276	2.5454	78	79	3.38828	1.84966
all4904	all4904	similar to mobilization protein MobD	Other categories	Other	805	5848992	5849797	58	58	4.20415	31	31	2.43769	-1.72464	170	170	11.9074	2.83229	150	150	10.4374	2.48264
all4906	all4906	phosphoglycerate mutase	Energy metabolism	Glycolysis	739	5852101	5852840	22	22	1.7371	15	15	1.28487	-1.35196	98	98	7.47729	4.30447	179	179	13.5676	7.81052
all4916	all4916	unknown protein	Hypothetical	No similarity	1699	5861927	5863626	57	57	1.95762	56	56	2.08645	1.06581	70	70	2.3231	1.1867	149	149	4.91234	2.50935
all4923	all4923	iron(III) dicitrate-binding periplasmic protein	Transport and binding proteins		1060	5869287	5870347	2	2	0.110096	1	1	0.0597182	-1.84359	3	3	0.15958	1.44947	2	2	0.105687	-1.04172
all4924	all4924	ferrichrome iron receptor	Transport and binding proteins		2677	5870246	5872923	27	27	0.58852	14	14	0.331049	-1.77774	22	22	0.46338	-1.27006	29	29	0.6068	1.03106
all4925	all4925	transcriptional regulator	Regulatory functions		1123	5872966	5874089	16	16	0.831354	19	19	1.07099	1.28825	56	56	2.81171	3.38209	18	18	0.897818	1.07995
all4926	all4926	unknown protein	Hypothetical	No similarity	3922	5874272	5878194	339	339	5.04357	234	234	3.77677	-1.33542	429	429	6.16755	1.22285	489	489	6.98388	1.38471
all4927	all4927	two-component response regulator	Regulatory functions		574	5878467	5879041	3	3	0.304969	6	6	0.661686	2.16968	17	17	1.66994	5.47576	2	2	0.19517	-1.56258
all4928	all4928	similar to two-component response regulator	Regulatory functions		685	5878933	5879618	1	1	0.0851835	0	0	0	-1.7977E+308	0	0	0	-1.7977E+308	1	1	0.0817721	-1.04172
all4929	all4929	unknown protein	Hypothetical	No similarity	2413	5879758	5882171	396	396	9.57599	280	280	7.34537	-1.30368	146	146	3.4116	-2.80689	108	108	2.50705	-3.81963
all4931	all4931	hypothetical protein	Hypothetical	Conserved hypothetical protein	778	5883106	5883884	89	89	6.67508	85	85	6.91595	1.03609	213	213	15.437	2.31263	137	137	9.86363	1.47768
all4933	all4933	probable glycosyltransferase	Other categories	Other	1507	5886141	5887648	179	179	6.93084	187	187	7.85491	1.13333	411	411	15.3777	2.21874	348	348	12.9349	1.86628
all4935	all4935	unknown protein	Hypothetical	No similarity	2086	5889045	5891131	39	39	1.09093	31	31	0.940719	-1.15967	75	75	2.02726	1.85829	51	51	1.36947	1.25532
all4940	all4940	hypothetical protein	Hypothetical	Conserved hypothetical protein	523	5896214	5896737	38	38	4.23963	13	13	1.57346	-2.69447	67	67	7.2233	1.70376	24	24	2.57043	-1.64939
all4941	all4941	hypothetical protein	Hypothetical	Conserved hypothetical protein	469	5896855	5897324	8	8	0.995321	3	3	0.404912	-2.45811	59	59	7.09319	7.12654	16	16	1.91092	1.9199
all4945	all4945	unknown protein	Hypothetical	No similarity	1051	5899336	5900387	105	105	5.82952	69	69	4.15584	-1.40273	61	61	3.27258	-1.78132	57	57	3.03786	-1.91895
all4946	all4946	hypothetical protein	Other categories	Other	856	5900374	5901230	15	28	1.90867	10	15	1.10925	-1.72068	19	31	2.04198	1.06984	32	45	2.94466	1.54278
all4947	all4947	unknown protein	Hypothetical	No similarity	1561	5901138	5902699	18	25	0.934508	37	44	1.78428	1.90932	39	55	1.98666	2.12588	62	80	2.87067	3.07185
all4950	all4950	unknown protein	Hypothetical	No similarity	892	5904397	5905289	18	18	1.17748	11	11	0.780622	-1.50839	16	16	1.01139	-1.16422	29	29	1.82108	1.54659
all4955	all4955	ABC transporter, ATP-binding protein	Transport and binding proteins		1921	5908581	5910502	22	22	0.668254	24	25	0.823807	1.23278	18	18	0.528333	-1.26483	33	33	0.962238	1.43993
all4956	all4956	coproporphyrinogen III oxidase	Biosynthesis of cofactors, prosthetic groups, and carriers	Cobalamin, heme, phycobilin and porphyrin	1291	5910448	5911739	21	21	0.949159	15	15	0.735492	-1.29051	35	35	1.52864	1.61052	33	33	1.4318	1.5085
all4960	all4960	hypothetical protein	Hypothetical	Conserved hypothetical protein	2113	5916385	5918498	320	320	8.83683	254	254	7.60934	-1.16131	442	442	11.7947	1.33472	243	243	6.44173	-1.37181
all4962	all4962	unknown protein	Hypothetical	No similarity	1363	5920608	5921971	26	26	1.11307	26	26	1.20751	1.08484	260	260	10.7557	9.6631	152	152	6.2466	5.61203
all4967	all4967	hypothetical protein	Hypothetical	Conserved hypothetical protein	754	5929365	5930119	13	13	1.00605	19	19	1.59513	1.58554	21	21	1.5704	1.56096	18	18	1.3372	1.32916
all4969	all4969	hypothetical protein	Hypothetical	Conserved hypothetical protein	1657	5931569	5933226	10	10	0.352147	11	11	0.420226	1.19333	38	38	1.29308	3.67198	32	32	1.08174	3.07185
all4970	all4970	hypothetical protein	Hypothetical	Conserved hypothetical protein	2197	5933238	5935435	21	21	0.557744	20	20	0.576252	1.03318	27	27	0.692941	1.2424	63	63	1.60622	2.87986
all4972	all4972	hypothetical protein	Hypothetical	Conserved hypothetical protein	640	5936119	5936759	5	5	0.455865	4	4	0.395633	-1.15224	9	9	0.792912	1.73936	13	13	1.13778	2.49588
all4978	all4978	transcriptional regulator	Regulatory functions		775	5947509	5948284	8	8	0.60233	6	6	0.490075	-1.22906	6	6	0.436528	-1.37982	11	11	0.795036	1.31993
all4980	all4980	unknown protein	Hypothetical	No similarity	496	5949031	5949527	9	9	1.05878	9	9	1.14861	1.08484	11	11	1.25047	1.18105	6	6	0.677587	-1.56258
all4981	all4981	hypothetical protein	Hypothetical	Conserved hypothetical protein	2041	5950196	5952237	77	77	2.20137	97	97	3.00844	1.36662	170	171	4.72406	2.14596	168	170	4.66554	2.11938
all4982	all4982	unknown protein	Hypothetical	No similarity	862	5952133	5952995	6	6	0.406153	8	8	0.587483	1.44646	76	77	5.0367	12.401	60	61	3.96386	9.75952
all4983	all4983	unknown protein	Hypothetical	No similarity	598	5952891	5953489	19	19	1.85395	19	21	2.22296	1.19904	44	46	4.3373	2.33949	52	53	4.96444	2.67776
all4986	all4986	transcriptional regulator	Regulatory functions		1042	5957520	5958562	866	866	48.4949	417	417	25.3327	-1.91432	9	9	0.48701	-99.5769	72	72	3.87044	-12.5296
all4988	all4988	hypothetical protein	Hypothetical	Conserved hypothetical protein	778	5959065	5959843	21	21	1.57502	16	16	1.30183	-1.20985	100	100	7.24741	4.60148	65	65	4.67982	2.97128
all4989	all4989	hypothetical protein	Hypothetical	Conserved hypothetical protein	2380	5959868	5962248	12	12	0.294205	14	14	0.372361	1.26565	109	109	2.58233	8.77732	26	26	0.611916	2.0799
all4998	all4998	N-acetylmuramoyl-L-alanine amidase-related protein	Cell envelope	Murein sacculus and peptidoglycan	784	5969828	5970612	37	37	2.7538	40	41	3.3104	1.20212	58	59	4.24325	1.54087	89	90	6.43017	2.33502
all4999	all4999	N-acetylmuramoyl-L-alanine amidase	Cell envelope	Murein sacculus and peptidoglycan	1894	5970524	5972418	47	47	1.44798	31	31	1.03608	-1.39756	77	77	2.29231	1.5831	87	87	2.57297	1.77693
all5002	all5002	sugar kinase	Energy metabolism	Sugars	1036	5974839	5975875	44	44	2.47821	26	26	1.58864	-1.55996	97	97	5.27928	2.13028	84	84	4.54167	1.83264
all5003	all5003	peptide ABC transporter, permease protein	Transport and binding proteins		919	5976126	5977045	61	61	3.87311	44	44	3.03075	-1.27794	52	52	3.19044	-1.21398	59	59	3.5961	-1.07703
all5006	all5006	unknown protein	Hypothetical	No similarity	520	5977643	5978163	7	7	0.78549	4	4	0.486933	-1.61314	2	2	0.216865	-3.62202	9	9	0.969471	1.23422
all5008	all5008	oxidoreductase	Other categories	Other	1171	5979599	5980770	42	42	2.09285	37	37	2.00013	-1.04636	55	55	2.64831	1.26541	64	64	3.06139	1.46278
all5009	all5009	unknown protein	Hypothetical	No similarity	901	5980749	5981650	67	67	4.33906	51	51	3.58309	-1.21098	125	125	7.82254	1.80282	101	101	6.27903	1.44709
all5011	all5011	unknown protein	Hypothetical	No similarity	1063	5983231	5984294	56	56	3.07398	60	60	3.57298	1.16233	144	144	7.63822	2.4848	161	161	8.48376	2.75986
all5013	all5013	unknown protein	Hypothetical	No similarity	544	5985727	5986271	124	124	13.3005	55	55	6.39995	-2.07822	133	133	13.7853	1.03645	100	100	10.2967	-1.29173
all5014	all5014	hypothetical protein	Hypothetical	No similarity	949	5986505	5987454	14	14	0.860811	8	8	0.533625	-1.61314	19	19	1.12889	1.31142	17	17	1.00341	1.16566
all5016	all5016	hypothetical protein	Hypothetical	Conserved hypothetical protein	922	5988218	5989140	277	277	17.5305	151	151	10.3671	-1.69097	226	226	13.821	-1.2684	211	211	12.8188	-1.36756
all5017	all5017	hypothetical protein	Hypothetical	No similarity	811	5989461	5990272	25	26	1.87068	34	35	2.73187	1.46036	64	68	4.72771	2.52727	83	86	5.93982	3.17523
all5018	all5018	unknown protein	Hypothetical	No similarity	511	5990164	5990675	313	353	40.3088	174	220	27.253	-1.47906	527	571	63.0054	1.56307	539	593	65.0024	1.61261
all5020	all5020	hypothetical protein	Hypothetical	Conserved hypothetical protein	652	5992219	5992871	83	83	7.42808	53	53	5.14566	-1.44356	108	108	9.33983	1.25737	62	62	5.32647	-1.39456
all5022	all5022	aldehyde dehydrogenase	Other categories	Other	1522	5993944	5995466	63	63	2.4153	38	39	1.62204	-1.48905	76	76	2.81554	1.16571	118	119	4.37954	1.81324
all5023	all5023	probable hydrolase	Hypothetical	No similarity	1144	5995540	5996684	31	31	1.58118	51	51	2.822	1.78474	17	17	0.837887	-1.88711	14	14	0.685485	-2.30666
all5024	all5024	hypothetical protein	Hypothetical	No similarity	859	5996663	5997522	51	51	3.46436	41	41	3.02137	-1.14662	30	30	1.9692	-1.75927	22	22	1.43458	-2.41489
all5025	all5025	unknown protein	Hypothetical	No similarity	445	5997653	5998098	37	37	4.85163	37	37	5.26326	1.08484	55	55	6.96892	1.43641	44	44	5.53845	1.14157
all5026	all5026	hypothetical protein	Hypothetical	Conserved hypothetical protein	1582	5998070	5999652	152	152	5.60639	142	142	5.68191	1.01347	173	173	6.16598	1.09981	182	182	6.44408	1.14942
all5029	all5029	hypothetical protein	Hypothetical	Conserved hypothetical protein	574	6001200	6001774	32	32	3.253	5	5	0.551405	-5.89947	17	17	1.66994	-1.94798	9	9	0.878267	-3.70389
all5036	all5036	unknown protein	Hypothetical	No similarity	1513	6006911	6008424	245	245	9.44872	188	188	7.8656	-1.20127	2118	2118	78.9314	8.35366	1687	1687	62.4557	6.60996
all5037	all5037	hypothetical protein	Hypothetical	Conserved hypothetical protein	880	6008476	6009356	22	22	1.45877	38	38	2.73347	1.87382	34	34	2.17851	1.49339	24	24	1.52765	1.04722
all5040	all5040	hypothetical protein	Hypothetical	No similarity	913	6011908	6012821	4	4	0.255644	1	1	0.0693333	-3.68717	8	8	0.494063	1.93262	5	5	0.306757	1.19994
all5042	all5042	polyamine ABC transporter, permease protein	Transport and binding proteins		994	6014293	6015287	0	0	0	2	2	0.127367	1.7977E+308	20	20	1.1345	1.7977E+308	9	9	0.507168	1.7977E+308
all5043	all5043	polyamine ABC transporter, polyamine-binding protein	Transport and binding proteins		1183	6015240	6016423	5	5	0.246622	2	2	0.107018	-2.30448	26	27	1.28689	5.21808	11	11	0.520839	2.1119
all5044	all5044	polyamine ABC transporter, ATP-binding protein	Transport and binding proteins		1246	6016322	6017568	18	18	0.842947	15	15	0.762054	-1.10615	66	66	2.98668	3.54314	45	45	2.02297	2.39988
all5046	all5046	hypothetical protein	Hypothetical	Conserved hypothetical protein	505	6019996	6020501	45	69	7.97267	25	37	4.63792	-1.71902	287	421	47.006	5.89589	233	352	39.0433	4.89715
all5052	all5052	hypothetical protein	Hypothetical	Conserved hypothetical protein	1477	6024757	6026234	220	220	8.69137	191	191	8.18588	-1.06175	203	203	7.74958	-1.12153	212	212	8.03991	-1.08103
all5056	all5056	transcriptional regulator	Regulatory functions		445	6029577	6030022	59	59	7.73638	27	27	3.84075	-2.01429	136	136	17.2322	2.22743	97	97	12.2098	1.57823
all5060	all5060	hypothetical protein	Hypothetical	Conserved hypothetical protein	673	6032825	6033498	78	78	6.76278	86	86	8.08902	1.19611	128	128	10.724	1.58574	100	100	8.32301	1.23071
all5063	all5063	nicotinate-nucleotide adenylyltransferase	Biosynthesis of cofactors, prosthetic groups, and carriers	Nicotinate and nicotinamide	727	6035665	6036392	11	11	0.882885	9	9	0.783648	-1.12664	31	31	2.40431	2.72324	23	23	1.7721	2.00717
all5069	all5069	two-component response regulator	Regulatory functions		838	6040567	6041405	47	47	3.27265	40	40	3.02154	-1.08311	44	44	2.96054	-1.10542	47	47	3.14159	-1.04172
all5073	all5073	hypothetical protein	Hypothetical	Conserved hypothetical protein	1528	6043030	6044558	52	52	1.98576	44	45	1.86424	-1.06518	209	215	7.93374	3.99532	175	183	6.70847	3.37829
all5074	all5074	two-component sensor histidine kinase	Regulatory functions		1666	6044625	6046291	41	41	1.436	45	45	1.70982	1.19068	35	35	1.18456	-1.21227	28	28	0.94141	-1.52537
all5077	all5077	unknown protein	Hypothetical	No similarity	859	6050004	6050863	485	487	33.0812	330	332	24.4657	-1.35215	380	380	24.9433	-1.32626	616	618	40.2987	1.21817
all5082	all5082	hypothetical protein	Hypothetical	Conserved hypothetical protein	727	6053789	6054516	71	71	5.69862	49	49	4.26653	-1.33566	87	87	6.74757	1.18407	59	59	4.54583	-1.25359
all5088	all5088	hypothetical protein	Hypothetical	Conserved hypothetical protein	691	6060002	6060693	50	50	4.22219	43	43	3.93916	-1.07185	82	82	6.69112	1.58475	73	73	5.91753	1.40153
all5089	all5089	phosphoglucomutase/phosphomannomutase	Central intermediary metabolism	Polysaccharides and glycoproteins	1537	6060668	6062205	124	124	4.70754	96	96	3.95376	-1.19065	203	203	7.44706	1.58194	182	182	6.63274	1.40896
all5090	all5090	unknown protein	Hypothetical	No similarity	589	6062359	6062948	93	106	10.5011	103	115	12.3593	1.17695	189	199	19.0502	1.81411	206	233	22.1583	2.11008
all5091	all5091	unknown protein	Hypothetical	No similarity	1057	6062853	6063910	168	179	9.88153	175	188	11.2589	1.13939	542	566	30.1929	3.05548	434	463	24.5359	2.48301
all5093	all5093	hypothetical protein	Hypothetical	Conserved hypothetical protein	718	6064226	6064944	93	93	7.55796	74	74	6.52409	-1.15847	89	89	6.98921	-1.08137	81	81	6.31912	-1.19605
all5094	all5094	oxidoreductase	Other categories	Other	1198	6065181	6066379	192	192	9.3517	168	168	8.87698	-1.05348	866	866	40.759	4.35846	538	538	25.1548	2.68987
all5096	all5096	hypothetical protein	Hypothetical	Conserved hypothetical protein	1411	6067653	6069064	15	15	0.620312	12	12	0.538353	-1.15224	33	33	1.31871	2.12588	35	35	1.38943	2.23989
all5097	all5097	hypothetical protein	Hypothetical	Conserved hypothetical protein	802	6069140	6069942	147	147	10.6952	114	114	8.99794	-1.18863	294	294	20.6698	1.93262	220	220	15.3654	1.43666
all5098	all5098	hypothetical protein	Hypothetical	No similarity	535	6070193	6070728	6	6	0.6544	12	12	1.41984	2.16968	13	13	1.3701	2.09367	19	19	1.98928	3.03985
all5100	all5100	unknown protein	Hypothetical	No similarity	5821	6071379	6077200	87	87	0.872103	55	55	0.598106	-1.45811	83	83	0.803976	-1.08474	75	75	0.721704	-1.20839
all5102	all5102	hypothetical protein	Hypothetical	Conserved hypothetical protein	823	6079687	6080510	19	19	1.3471	21	21	1.61522	1.19904	11	11	0.753625	-1.78749	8	8	0.544485	-2.47408
all5104	all5104	unknown protein	Hypothetical	No similarity	2587	6082133	6084720	14	14	0.315775	10	10	0.24469	-1.29051	10	10	0.217955	-1.44881	13	13	0.281477	-1.12185
all5105	all5105	unknown protein	Hypothetical	No similarity	2323	6084683	6087006	17	17	0.427018	12	12	0.326998	-1.30587	16	16	0.388359	-1.09954	13	13	0.313466	-1.36225
all5106	all5106	unknown protein	Hypothetical	No similarity	2548	6087241	6089789	22	22	0.503813	19	19	0.472027	-1.06734	19	19	0.420452	-1.19826	22	22	0.483636	-1.04172
all5107	all5107	unknown protein	Hypothetical	No similarity	2758	6089741	6092499	18	18	0.380824	10	10	0.229519	-1.65923	10	10	0.204441	-1.86276	12	12	0.243715	-1.56258
all5108	all5108	unknown protein	Hypothetical	No similarity	2302	6092490	6094792	6	6	0.152087	4	4	0.109994	-1.38269	8	8	0.195951	1.28841	8	8	0.194662	1.27994
all5110	all5110	unknown protein	Hypothetical	No similarity	2488	6095024	6097512	3	3	0.0703586	7	7	0.178099	2.5313	18	18	0.407929	5.79786	9	9	0.202623	2.87986
all5111	all5111	unknown protein	Hypothetical	No similarity	2989	6097503	6100492	24	24	0.468523	25	25	0.529452	1.13004	58	58	1.09412	2.33525	40	40	0.7496	1.59992
all5112	all5112	unknown protein	Hypothetical	No similarity	2602	6100477	6103079	8	9	0.201828	8	8	0.194624	-1.03702	23	23	0.498406	2.46946	27	27	0.581236	2.87986
all5113	all5113	unknown protein	Hypothetical	No similarity	2551	6103070	6105621	39	39	0.892073	53	53	1.31516	1.47427	73	73	1.61352	1.80874	84	84	1.84444	2.06759
all5114	all5114	unknown protein	Hypothetical	No similarity	2857	6105587	6108444	13	13	0.265509	13	13	0.288035	1.08484	15	15	0.296035	1.11497	22	22	0.431329	1.62453
all5115	all5115	unknown protein	Hypothetical	No similarity	2842	6108403	6111245	17	17	0.349037	21	21	0.467744	1.3401	13	13	0.257918	-1.35328	20	20	0.394186	1.12936
all5116	all5116	hypothetical protein	Hypothetical	Conserved hypothetical protein	1867	6111321	6113188	6	6	0.187522	7	7	0.237338	1.26565	13	13	0.39261	2.09367	3	3	0.0900062	-2.08344
all5118	all5118	probable glycosyl transferase	Other categories	Other	1090	6114365	6115455	16	17	0.910057	20	20	1.16149	1.27629	59	59	3.05203	3.35367	38	39	2.00417	2.20224
all5119	all5119	hypothetical protein	Hypothetical	Conserved hypothetical protein	763	6115367	6116130	21	21	1.60598	9	9	0.746673	-2.15085	53	53	3.91664	2.43878	29	30	2.20238	1.37136
all5120	all5120	unknown protein	Hypothetical	No similarity	2065	6116157	6118222	16	16	0.452112	16	16	0.49047	1.08484	43	43	1.17412	2.59696	43	43	1.16639	2.57987
all5122	all5122	unknown protein	Hypothetical	No similarity	460	6119014	6119474	10	10	1.26849	9	9	1.2385	-1.02421	19	19	2.32894	1.83599	14	14	1.70477	1.34393
all5123	all5123	hypothetical protein	Hypothetical	Conserved hypothetical protein	1612	6119533	6121145	9	9	0.325779	4	4	0.157075	-2.07403	8	8	0.279826	-1.16422	14	14	0.486473	1.49326
all5130	all5130	unknown protein	Hypothetical	No similarity	652	6127240	6127892	0	0	0	0	0	0	1	0	0	0	1	5	5	0.429554	1.7977E+308
all5131	all5131	transcriptional regulator	Hypothetical	No similarity	1309	6127801	6129110	15	15	0.668648	23	23	1.11225	1.66343	22	22	0.947645	1.41726	26	26	1.11258	1.66392
all5132	all5132	hypothetical protein	Hypothetical	No similarity	544	6129497	6130041	10	10	1.07262	12	12	1.39635	1.30181	5	5	0.518243	-2.06973	10	11	1.13263	1.05595
all5133	all5133	unknown protein	Hypothetical	No similarity	409	6129921	6130330	17	17	2.42533	23	25	3.86927	1.59536	25	25	3.44651	1.42104	27	33	4.51946	1.86344
all5137	all5137	hypothetical protein	Hypothetical	No similarity	2266	6132510	6134776	38	38	0.97852	31	31	0.865993	-1.12994	145	145	3.60804	3.68724	91	91	2.24945	2.29883
all5138	all5138	sulfate adenylyltransferase	Transport and binding proteins		1132	6134823	6135955	46	46	2.37114	36	36	2.01312	-1.17785	136	136	6.77416	2.85692	139	139	6.87803	2.90073
all5153	all5153	hypothetical protein	Hypothetical	Conserved hypothetical protein	1600	6149408	6151008	8	8	0.291753	13	13	0.514323	1.76287	26	26	0.916254	3.14051	29	29	1.01525	3.47983
all5163	all5163	hypothetical protein	Hypothetical	Conserved hypothetical protein	988	6161213	6162201	24	24	1.41743	20	20	1.2814	-1.10615	69	69	3.93781	2.77814	51	51	2.89141	2.0399
all5165	all5165	hypothetical protein	Hypothetical	Conserved hypothetical protein	445	6163610	6164055	54	54	7.08076	45	47	6.68576	-1.05908	67	67	8.48941	1.19894	94	95	11.958	1.68881
all5166	all5166	hypothetical protein	Hypothetical	Conserved hypothetical protein	697	6164020	6164717	110	111	9.29258	110	113	10.2626	1.10439	184	184	14.885	1.60181	161	161	12.9386	1.39236
all5167	all5167	4-diphosphocytidyl-2C-methyl-D-erythritol synthase	Cell envelope	Membranes, lipoproteins and porins	787	6164815	6165602	20	20	1.48286	23	23	1.84997	1.24757	21	21	1.50455	1.01463	20	20	1.42348	-1.04172
all5169	all5169	hypothetical protein	Hypothetical	Conserved hypothetical protein	574	6166965	6167539	34	34	3.45631	21	21	2.3159	-1.49243	182	182	17.8781	5.1726	158	158	15.4185	4.46096
all5171	all5171	unknown protein	Hypothetical	No similarity	538	6167903	6168441	7	14	1.51842	8	10	1.1766	-1.29051	0	0	0	-1.7977E+308	6	6	0.62469	-2.43068
all5172	all5172	two-component response regulator	Regulatory functions		475	6168563	6169038	2	2	0.245687	1	1	0.133266	-1.84359	1	1	0.118705	-2.06973	2	2	0.235848	-1.04172
all5173	all5173	two-component hybrid sensor and regulator	Regulatory functions		2998	6169022	6172020	24	24	0.467117	14	14	0.295603	-1.58022	29	30	0.564225	1.20789	33	33	0.616564	1.31993
all5174	all5174	two-component response regulator	Regulatory functions		1906	6172089	6173995	409	409	12.5212	287	287	9.53173	-1.31364	101	101	2.98787	-4.19069	155	155	4.55517	-2.74879
all5176	all5176	hypothetical protein	Hypothetical	Conserved hypothetical protein	508	6174620	6175128	206	206	23.6619	151	151	18.8159	-1.25755	38	38	4.21777	-5.61005	55	55	6.0645	-3.90171
all5177	all5177	molybdenum-pterin binding protein homolog	Biosynthesis of cofactors, prosthetic groups, and carriers	Molybdopterin	547	6175184	6175731	120	120	12.8009	110	110	12.7297	-1.00559	126	126	12.9881	1.01463	117	117	11.981	-1.06843
all5179	all5179	O-methyltransferase	Other categories	Other	763	6176621	6177384	9	9	0.688278	17	17	1.41038	2.04915	7	7	0.517293	-1.33054	11	11	0.80754	1.17328
all5184	all5184	Mg2+ transport protein	Transport and binding proteins		1501	6180370	6181871	76	76	2.95447	67	67	2.82557	-1.04562	230	230	8.63992	2.92436	165	165	6.15742	2.08411
all5185	all5185	mercuric reductase	Cellular processes	Detoxification	1630	6181910	6183540	147	147	5.2623	159	159	6.17479	1.1734	304	304	10.516	1.99836	238	238	8.17872	1.55421
all5191	all5191	hypothetical protein	Hypothetical	Conserved hypothetical protein	1627	6187789	6189416	1	1	0.035864	3	3	0.11672	3.25453	8	8	0.277246	7.73048	4	4	0.137711	3.83981
all5192	all5192	hypothetical protein	Hypothetical	Conserved hypothetical protein	1102	6189556	6190658	1	1	0.0529498	4	4	0.229769	4.33937	2	2	0.102332	1.93262	16	16	0.813269	15.3592
all5193	all5193	ABC transporter, ATP-binding protein	Transport and binding proteins		1903	6190591	6192494	9	10	0.306625	7	7	0.232848	-1.31685	16	17	0.503701	1.64273	39	40	1.17738	3.83981
all5194	all5194	glycosyltransferase	Other categories	Other	1261	6192394	6193655	1	1	0.0462733	9	9	0.451794	9.76358	14	14	0.626002	13.5283	21	22	0.977245	21.119
all5195	all5195	glycosyltransferase	Other categories	Other	1357	6193735	6195092	3	3	0.128999	3	3	0.139944	1.08484	5	5	0.207756	1.61052	14	14	0.577888	4.47978
all5196	all5196	hypothetical protein	Hypothetical	Conserved hypothetical protein	1372	6195032	6196404	58	58	2.46672	19	19	0.876622	-2.81389	58	58	2.38362	-1.03486	31	31	1.26562	-1.94902
all5206	all5206	probable reverse transcriptase	Other categories	Transposon-related functions	1720	6207389	6209109	117	117	3.9692	103	103	3.79072	-1.04709	55	55	1.80301	-2.20144	116	116	3.77768	-1.0507
all5207	all5207	transposase	Other categories	Transposon-related functions	1342	6209606	6210948	936	937	40.7411	383	383	18.0659	-2.25514	589	589	24.7472	-1.64629	546	546	22.7896	-1.78771
all5210	all5210	two-component hybrid sensor and regulator	Regulatory functions		4777	6212203	6216980	77	77	0.940549	49	49	0.649312	-1.44853	88	88	1.0387	1.10435	131	131	1.53607	1.63317
all5213	all5213	unknown protein	Hypothetical	No similarity	985	6219419	6220404	15	15	0.888589	14	14	0.899714	1.01252	20	20	1.14487	1.28841	15	15	0.853003	-1.04172
all5215	all5215	transcriptional-repair coupling factor	Regulatory functions		3658	6221824	6225482	73	73	1.16446	59	59	1.02099	-1.14052	147	149	2.29671	1.97233	187	190	2.90941	2.49851
all5221	all5221	unknown protein	Hypothetical	No similarity	907	6232256	6233163	2	2	0.128667	2	2	0.139584	1.08484	32	32	1.98932	15.461	25	25	1.54393	11.9994
all5222	all5222	hypothetical protein	Hypothetical	Conserved hypothetical protein	2245	6233352	6235597	78	78	2.02733	62	62	1.74819	-1.15967	82	82	2.05949	1.01586	124	124	3.09386	1.52608
all5241	all5241	unknown protein	Hypothetical	No similarity	973	6254456	6255429	4	4	0.23988	9	9	0.585521	2.4409	44	44	2.54978	10.6294	28	28	1.61191	6.71967
all5244	all5244	unknown protein	Hypothetical	No similarity	883	6257217	6258100	34	34	2.2468	20	20	1.43378	-1.56705	90	90	5.74704	2.55788	61	61	3.86959	1.72227
all5245	all5245	unknown protein	Hypothetical	No similarity	772	6258042	6258814	0	0	0	0	0	0	1	13	13	0.949486	1.7977E+308	5	5	0.362784	1.7977E+308
all5246	all5246	unknown protein	Hypothetical	No similarity	940	6258725	6259665	4	4	0.248301	5	5	0.336709	1.35605	14	14	0.839775	3.38209	12	12	0.715071	2.87986
all5247	all5247	unknown protein	Hypothetical	No similarity	721	6260197	6260918	52	52	4.20837	58	58	5.0922	1.21002	151	151	11.8088	2.80602	50	50	3.88446	-1.08339
all5250	all5250	hypothetical protein	Hypothetical	Conserved hypothetical protein	1186	6264559	6265745	79	79	3.88677	121	121	6.45823	1.66159	147	147	6.98868	1.79807	192	192	9.06802	2.33305
all5255	all5255	hypothetical protein	Hypothetical	Conserved hypothetical protein	880	6270297	6271177	23	23	1.52507	22	22	1.58253	1.03768	35	35	2.24258	1.47047	28	28	1.78226	1.16864
all5258	all5258	riboflavin synthase alpha chain	Biosynthesis of cofactors, prosthetic groups, and carriers	Riboflavin	760	6273707	6274467	22	22	1.6891	21	21	1.74912	1.03553	23	23	1.70638	1.01023	46	46	3.39031	2.00717
[truncated: 3,385 more rows]
