# Supplementary material for: Directional RNA deep sequencing sheds new light on the transcriptional response of Anabaena sp. strain PCC 7120 to combined-nitrogen deprivation
Source: BMC Genomics. 2011 Jun 28;12:332. doi: 10.1186/1471-2164-12-332 (PMC3141674; doi:10.1186/1471-2164-12-332)
Supplement: Additional file 2 — Alpha plasmid RNA-seq data. Alpha plasmid RNA-seq data for Anabaena PCC 7120 at 0, 6, 12, and 21 hours after nitrogen step-down. [file 1471-2164-12-332-S2.XLS]

## Sheet: Alpha Expression Time Course.cs
				0 hour Time Point			6 Hour Time Point				12 Hour Time Point				21 Hour Time Point
Feature ID	Gene length	Chromosome region start	Chromosome region end	Unique gene reads	Total gene reads	RPKM	Unique gene reads	Total gene reads	RPKM	Fold Change (original values)	Unique gene reads	Total gene reads	RPKM	Fold Change (original values)	Unique gene reads	Total gene reads	RPKM	Fold Change (original values)
all7001	306	0	408101	16	16	3010.57	92	92	15356.7	5.10093	36	36	6191.95	2.05674	31	31	5823.26	1.93427
all7002	484	164	648	81	81	9635.85	290	290	30604.4	3.1761	108	108	11744.2	1.21881	72	72	8550.92	-1.12688
all7004	844	1733	2577	0	14	955.071	0	75	4538.9	4.75242	0	7	436.518	-2.18793	0	17	1157.8	1.21226
all7005	802	2526	3328	0	28	2010.17	0	248	15794.6	7.85733	0	72	4725.03	2.35056	0	51	3655.29	1.81839
all7008	970	4330	5300	248	248	14720.8	204	204	10742.1	-1.37038	306	306	16603.4	1.12789	277	277	16414.7	1.11507
all7010	1555	5797	7352	19	19	703.515	28	28	919.728	1.30733	78	78	2640.04	3.75264	120	120	4435.85	6.30526
all7011	1072	7320	8392	3	3	161.13	2	2	95.2943	-1.69087	16	17	834.643	5.17993	38	38	2037.58	12.6456
all7012	1081	8303	9384	4	4	213.051	3	3	141.751	-1.50299	14	14	681.63	3.19937	20	22	1169.83	5.49083
all7013	403	9428	9831	540	540	77150.5	210	210	26616.2	-2.89863	515	515	67258.7	-1.14707	536	536	76451.4	-1.00914
all7016	868	13032	13900	2	2	132.666	4	4	235.381	1.77424	6	6	363.813	2.74232	3	3	198.668	1.4975
all7021	559	16290	16849	27	27	2781.01	30	30	2741.2	-1.01452	5	5	470.765	-5.90742	32	32	3290.51	1.18321
all7022	703	16908	17611	8	8	655.217	9	9	653.911	-1.002	6	6	449.203	-1.45862	11	11	899.421	1.37271
all7024	1438	18870	20308	79	79	3163.14	70	70	2486.4	-1.27218	34	34	1244.42	-2.54186	36	36	1439.03	-2.19811
all7026	3406	21362	24768	10	10	169.046	12	12	179.957	1.06454	27	27	417.22	2.46808	21	21	354.405	2.0965
all7027	1072	24730	25802	21	21	1127.91	20	20	952.943	-1.18361	22	22	1080.13	-1.04424	42	42	2252.06	1.99667
all7030	3499	27520	31019	68	68	1118.96	80	80	1167.82	1.04367	68	68	1022.85	-1.09397	37	37	607.832	-1.84091
all7031	856	31018	31874	2	2	134.526	0	0	0	-1.7977E+308	1	1	61.4855	-2.18793	1	1	67.1509	-2.00334
all7032	559	31832	32391	2	2	206.001	1	1	91.3734	-2.25449	0	0	0	-1.7977E+308	7	7	719.8	3.49417
all7033	883	32402	33285	2	2	130.413	1	1	57.8457	-2.25449	4	4	238.422	1.82821	4	4	260.39	1.99667
all7053	475	43845	44320	11	11	1333.37	6	6	645.193	-2.06662	4	5	554.017	-2.40673	13	13	1573.17	1.17985
all7054	625	44223	44848	36	38	3500.69	24	25	2043.11	-1.71341	23	25	2105.26	-1.66283	19	19	1747.43	-2.00334
all7055	667	44748	45415	6	6	517.935	10	10	765.783	1.47853	26	27	2130.51	4.11347	27	28	2413	4.65889
all7065	1102	51294	52396	28	28	1462.94	9	9	417.15	-3.50699	26	26	1241.76	-1.17812	24	24	1251.86	-1.16861
all7066	406	52787	53193	0	0	0	2	2	251.614	1.7977E+308	10	10	1296.34	1.7977E+308	5	5	707.896	1.7977E+308
all7071	2347	55236	57583	18	18	441.58	28	28	609.364	1.37996	46	46	1031.55	2.33605	39	39	955.162	2.16305
all7072	3718	58130	61848	156	156	2415.82	87	87	1195.2	-2.02127	131	131	1854.42	-1.30274	154	154	2380.88	-1.01468
all7080	412	68238	68650	6	7	978.253	1	2	247.95	-3.94536	4	4	510.986	-1.91444	2	3	418.552	-2.33723
all7081	1093	68571	69664	21	22	1158.92	41	41	1916	1.65327	40	45	2166.9	1.86976	59	63	3313.19	2.85886
all7084	679	72049	72728	7	7	593.579	7	7	526.575	-1.12725	0	0	0	-1.7977E+308	4	4	338.623	-1.75292
all7085	1225	72661	73886	76	76	3572.13	97	97	4044.52	1.13224	185	185	7948.44	2.22512	94	94	4410.8	1.23478
all7091	571	80829	81400	25	25	2520.89	42	42	3757.03	1.49036	24	24	2212.19	-1.13955	39	39	3926.03	1.5574
all7098	1213	85978	87191	51	55	2610.67	42	43	1810.67	-1.44183	188	191	8287.41	3.17444	145	152	7202.92	2.75903
all7099	409	87137	87546	1	6	844.653	2	12	1498.61	1.77424	5	13	1672.89	1.98056	2	7	983.785	1.16472
all7105	844	90950	91794	0	3	204.658	0	95	5749.27	28.0921	0	11	685.957	3.35172	0	25	1702.64	8.31944
all7106	802	91743	92545	0	44	3158.85	0	237	15094	4.77834	0	63	4134.4	1.30883	0	59	4228.66	1.33867
all7108	436	93952	94388	0	0	0	0	0	0	1	0	0	0	1	0	0	0	1
all7109	532	94504	95036	0	0	0	0	0	0	1	0	0	0	1	0	0	0	1
all7110	955	94970	95925	0	0	0	0	0	0	1	0	1	55.1116	1.7977E+308	0	0	0	1
all7111	844	95861	96705	0	15	1023.29	0	75	4538.9	4.43559	0	11	685.957	-1.49177	0	11	749.162	-1.36591
all7112	802	96654	97456	0	33	2369.13	0	264	16813.6	7.09695	0	58	3806.27	1.60661	0	55	3941.98	1.66389
all7113	616	97541	98157	0	0	0	0	0	0	1	0	0	0	1	0	0	0	1
all7115	1327	98590	99917	0	0	0	0	0	0	1	0	0	0	1	0	0	0	1
all7116	466	99885	100351	0	0	0	0	0	0	1	0	0	0	1	0	0	0	1
all7117	409	100269	100678	0	1	140.775	0	2	249.769	1.77424	0	0	0	-1.7977E+308	0	3	421.622	2.995
all7120	712	101177	101889	0	0	0	0	0	0	1	0	0	0	1	0	0	0	1
all7121	2185	102083	104268	0	0	0	0	0	0	1	0	0	0	1	0	0	0	1
all7122	1504	104698	106202	0	0	0	0	0	0	1	0	0	0	1	0	0	0	1
all7123	904	106711	107615	0	0	0	0	0	0	1	0	0	0	1	0	0	0	1
all7128	9352	115304	124656	117	117	720.33	95	95	518.861	-1.38829	90	90	506.506	-1.42216	99	99	608.494	-1.18379
all7130	6994	128474	135468	416	416	3424.66	307	307	2242.05	-1.52747	116	116	872.929	-3.92319	168	168	1380.73	-2.48033
all7131	514	135611	136125	7	7	784.125	4	4	397.492	-1.97268	3	3	307.188	-2.55259	1	1	111.831	-7.01169
all7133	2221	137173	139394	52	52	1348.05	48	48	1103.89	-1.22118	93	93	2203.84	1.63484	85	85	2199.86	1.63189
all7134	1204	139637	140841	2	2	95.6431	3	3	127.27	1.33068	4	4	174.856	1.82821	2	2	95.4837	-1.00167
all7135	901	140772	141673	0	0	0	0	0	0	1	0	0	0	1	0	0	0	1
all7136	1735	141678	143413	1	1	33.1857	1	1	29.4396	-1.12725	2	2	60.6704	1.82821	1	1	33.1304	-1.00167
all7137	421	143486	143907	54	54	7385.19	31	31	3761.07	-1.96359	49	49	6125.77	-1.2056	55	55	7509.42	1.01682
all7148	1366	150405	151771	31	31	1306.66	24	24	897.413	-1.45603	54	54	2080.6	1.59231	90	90	3787.19	2.89839
all7150	688	152232	152920	7	7	585.814	20	20	1484.82	2.53462	31	31	2371.48	4.04818	39	39	3258.38	5.56214
all7151	592	152916	153508	42	42	4084.87	32	32	2760.96	-1.47951	133	133	11824.3	2.89467	89	89	8641.6	2.11552
all7155	436	155694	156130	12	12	1584.69	11	11	1288.66	-1.22972	3	5	603.573	-2.62552	9	9	1186.54	-1.33556
all7158	1324	158771	160095	435	435	18917	412	412	15894.3	-1.19017	147	147	5843.54	-3.23725	164	164	7120.02	-2.65687
all7160	466	160607	161073	1	1	123.556	3	3	328.827	2.66135	0	0	0	-1.7977E+308	3	3	370.05	2.995
all7161	1321	161192	162513	470	470	20485.4	694	694	26834.2	1.30991	227	227	9044.19	-2.26504	589	589	25629.4	1.2511
all7165	652	165181	165833	3	3	264.926	1	1	78.3401	-3.38174	16	16	1291.57	4.87523	6	6	528.968	1.99667
all7166	574	165858	166432	0	0	0	0	0	0	1	1	1	91.6926	1.7977E+308	1	1	100.141	1.7977E+308
all7167	634	166351	166985	4	4	363.263	1	1	80.5643	-4.50898	4	4	332.06	-1.09397	6	6	543.986	1.4975
all7170	559	169234	169793	10	10	1030	10	10	913.734	-1.12725	5	5	470.765	-2.18793	13	13	1336.77	1.29783
all7171	940	169858	170798	13	17	1041.29	14	14	760.732	-1.3688	14	14	783.875	-1.32839	8	11	672.652	-1.54804
all7172	3268	170703	173971	166	170	2995.14	136	144	2250.67	-1.33078	162	165	2657.35	-1.12712	124	129	2268.99	-1.32003
all7173	745	174022	174767	26	26	2009.4	25	25	1714.02	-1.17234	21	21	1483.57	-1.35443	23	23	1774.59	-1.13232
all7174	643	174961	175604	0	0	0	1	1	79.4366	1.7977E+308	1	1	81.8532	1.7977E+308	1	1	89.3953	1.7977E+308
all7175	559	175811	176370	0	0	0	0	0	0	1	0	0	0	1	2	2	205.657	1.7977E+308
all7177	844	176961	177805	0	8	545.755	0	89	5386.16	9.86919	0	11	685.957	1.25689	0	29	1975.06	3.61896
all7178	802	177754	178556	0	38	2728.09	0	229	14584.5	5.34605	0	57	3740.65	1.37116	0	48	3440.27	1.26105
all7179	1051	178823	179874	35	35	1917.41	30	30	1457.98	-1.31512	34	34	1702.64	-1.12614	63	63	3445.59	1.797
all7182	541	180822	181363	74	74	7875.62	62	62	5853.64	-1.34542	61	61	5934.43	-1.32711	60	60	6374.99	-1.23539
all7183	448	181373	181821	106	106	13623.2	89	89	10147.1	-1.34256	86	86	10103.4	-1.34838	88	88	11290.9	-1.20656
all7185	1516	182735	184251	160	160	6076.74	89	89	2998.63	-2.02651	225	225	7811.42	1.28546	174	174	6597.44	1.08569
all7186	490	184311	184801	65	65	7637.79	66	66	6879.86	-1.11017	43	43	4618.69	-1.65367	57	57	6686.59	-1.14225
all7187	2197	184797	186994	28	28	733.801	41	41	953.203	1.29899	34	34	814.508	1.10998	54	54	1412.83	1.92536
all7188	1276	187105	188381	16	16	721.971	20	20	800.592	1.1089	31	31	1278.67	1.77108	27	27	1216.29	1.68469
all7191	4891	193772	198663	146	146	1718.72	89	89	929.446	-1.84919	167	167	1797.07	1.04559	136	136	1598.33	-1.07532
all7193	505	199216	199721	0	0	0	1	1	101.144	1.7977E+308	0	0	0	1	6	6	682.945	1.7977E+308
all7194	505	199835	200340	4	4	456.057	3	3	303.432	-1.50299	2	2	208.442	-2.18793	8	8	910.593	1.99667
all7195	1303	200241	201544	10	10	441.881	15	21	823.202	1.86295	39	44	1777.28	4.02206	39	44	1941.04	4.39267
all7196	1948	201778	203726	30	30	886.712	35	35	917.721	1.03497	59	59	1594.08	1.79774	71	71	2095.05	2.36272
all7197	1342	203956	205298	591	604	25914	323	330	12560.1	-2.0632	955	965	37846.1	1.46045	807	827	35422.5	1.36692
all7198	565	205249	205814	40	42	4280.07	30	32	2892.9	-1.47951	70	74	6893.34	1.61057	65	71	7223.3	1.68766
all7218	835	230764	231599	29	30	2068.64	37	40	2446.84	1.18282	39	41	2584.31	1.24928	37	38	2615.91	1.26456
all7220	697	232482	233179	21	21	1734.75	9	9	659.54	-2.63024	29	34	2567.39	1.47998	46	56	4618.29	2.66222
all7221	802	233078	233880	9	9	646.128	3	4	254.752	-2.5363	6	6	393.752	-1.64095	17	19	1361.77	2.10759
all7222	1147	233856	235003	8	8	401.584	12	12	534.379	1.33068	13	13	596.522	1.48542	25	26	1302.97	3.24458
all7223	427	234934	235361	5	5	674.206	7	7	837.34	1.24197	12	12	1479.11	2.19385	8	9	1211.55	1.797
all7225	724	236330	237054	1	1	79.5265	0	0	0	-1.7977E+308	3	3	218.087	2.74232	3	3	238.182	2.995
all7226	640	236962	237602	8	8	719.714	7	7	558.663	-1.28828	17	17	1398.03	1.94247	9	9	808.329	1.12312
all7227	3733	237691	241424	27	27	416.443	25	25	342.069	-1.21743	51	51	719.049	1.72664	45	45	692.915	1.66389
all7229	1633	243756	245389	1457	1457	51371.7	830	830	25961.1	-1.97879	4171	4171	134431	2.61684	2823	2823	99368.9	1.93431
all7234	2569	249748	252317	42	42	941.316	29	29	576.588	-1.63256	37	37	758.026	-1.2418	64	64	1432	1.52127
all7235	2632	252216	254848	97	97	2121.95	104	104	2018.27	-1.05137	73	73	1459.77	-1.45363	73	73	1594.27	-1.33099
all7236	604	254828	255432	0	0	0	0	0	0	1	0	0	0	1	3	3	285.503	1.7977E+308
all7238	868	256518	257386	3	3	198.999	2	2	117.691	-1.69087	2	2	121.271	-1.64095	6	6	397.335	1.99667
all7244	613	265164	265777	129	129	12116.6	86	86	7165.88	-1.69087	20	20	1717.18	-7.05608	21	21	1969.18	-6.15311
all7245	1324	266190	267514	1944	1997	86844.1	936	972	37498.2	-2.31596	1050	1074	42693.6	-2.03412	949	963	41808.4	-2.07719
all7255	1600	272835	274435	75	75	2698.93	55	55	1755.8	-1.53715	32	32	1052.63	-2.56398	55	55	1975.92	-1.36591
all7259	838	276434	277272	9	9	618.37	10	10	609.52	-1.01452	7	7	439.643	-1.40653	4	4	274.373	-2.25376
all7262	502	278547	279049	26	26	2982.08	18	18	1831.47	-1.62824	58	58	6080.94	2.03916	27	27	3091.62	1.03673
all7263	466	279211	279677	8	8	988.449	0	0	0	-1.7977E+308	0	0	0	-1.7977E+308	6	6	740.101	-1.33556
all7265	481	280758	281239	68	125	14962.9	62	164	17415.3	1.1639	44	86	9410.22	-1.59007	18	56	6692.2	-2.23587
all7267	1423	281444	282867	4	4	161.847	0	1	35.8944	-4.50898	0	0	0	-1.7977E+308	1	1	40.3944	-4.00668
all7268	1594	282867	284461	0	26	939.151	0	172	5511.53	5.86863	0	36	1188.67	1.26568	1	91	3281.55	3.49417
all7269	577	284467	285044	3	3	299.361	25	25	2213.07	7.39265	4	4	364.864	1.21881	4	4	398.483	1.33111
all7270	817	284940	285757	0	0	0	0	0	0	1	0	0	0	1	0	0	0	1
all7271	493	285653	286146	1	1	116.789	0	0	0	-1.7977E+308	1	1	106.758	-1.09397	0	0	0	-1.7977E+308
all7272	484	286051	286535	0	0	0	0	0	0	1	0	0	0	1	0	0	0	1
all7273	424	286525	286949	0	0	0	0	0	0	1	0	0	0	1	1	1	135.569	1.7977E+308
all7275	1435	288300	289735	0	0	0	0	0	0	1	0	0	0	1	3	3	120.17	1.7977E+308
all7277	1384	290452	291836	12	12	499.224	9	9	332.153	-1.50299	5	5	190.143	-2.62552	9	9	373.794	-1.33556
all7279	526	292356	292882	1	1	109.462	0	0	0	-1.7977E+308	1	1	100.06	-1.09397	9	9	983.518	8.985
all7284	460	294462	294922	0	0	0	1	1	111.039	1.7977E+308	3	3	343.249	1.7977E+308	0	0	0	1
all7285	412	294850	295262	0	0	0	0	0	0	1	0	0	0	1	1	2	279.035	1.7977E+308
all7286	1039	295222	296261	0	0	0	1	1	49.1605	1.7977E+308	0	0	0	1	1	1	55.3236	1.7977E+308
all7287	559	296185	296744	0	0	0	0	0	0	1	0	0	0	1	0	0	0	1
all7288	934	296665	297599	0	0	0	0	0	0	1	0	0	0	1	0	0	0	1
all7290	415	297794	298209	0	0	0	0	0	0	1	0	0	0	1	0	0	0	1
all7291	1105	298223	299328	0	0	0	1	1	46.2242	1.7977E+308	6	6	285.782	1.7977E+308	10	10	520.192	1.7977E+308
all7302	844	313201	314045	0	8	545.755	0	82	4962.53	9.09296	0	8	498.878	-1.09397	0	20	1362.11	2.49583
all7303	802	313994	314796	0	46	3302.43	0	284	18087.4	5.47699	0	60	3937.52	1.19231	0	58	4156.99	1.25877
all7309	865	335693	336558	0	0	0	0	0	0	1	0	0	0	1	0	0	0	1
all7310	2446	336562	339008	0	0	0	0	0	0	1	1	1	21.5174	1.7977E+308	1	1	23.5001	1.7977E+308
all7313	2167	342062	344229	0	0	0	0	0	0	1	0	0	0	1	0	0	0	1
all7316	892	348935	349827	0	0	0	0	0	0	1	0	0	0	1	0	0	0	1
all7317	841	349971	350812	0	0	0	0	0	0	1	0	0	0	1	0	0	0	1
all7319	562	354074	354636	0	0	0	0	0	0	1	0	0	0	1	0	0	0	1
all7320	1045	354586	355631	0	0	0	1	1	48.8782	1.7977E+308	0	0	0	1	0	0	0	1
all7324	610	359296	359906	0	0	0	0	0	0	1	0	0	0	1	0	0	0	1
all7331	805	364722	365527	0	0	0	0	0	0	1	0	0	0	1	0	0	0	1
all7332	970	365457	366427	0	0	0	0	0	0	1	0	0	0	1	0	0	0	1
all7335	1180	367819	368999	0	0	0	0	0	0	1	0	0	0	1	0	0	0	1
all7344	856	374587	375443	0	0	0	0	0	0	1	0	0	0	1	0	0	0	1
all7347	409	377896	378305	0	0	0	0	0	0	1	0	0	0	1	0	0	0	1
all7348	1483	378409	379892	0	0	0	0	0	0	1	0	0	0	1	0	0	0	1
all7351	721	382208	382929	0	0	0	0	0	0	1	0	0	0	1	0	0	0	1
all7353	889	383950	384839	0	0	0	0	0	0	1	0	0	0	1	0	0	0	1
all7355	475	385753	386228	0	0	0	0	0	0	1	0	0	0	1	1	1	121.013	1.7977E+308
all7360	505	388275	388780	0	0	0	0	0	0	1	0	0	0	1	0	0	0	1
all7364	481	390976	391457	0	1	119.703	0	0	0	-1.7977E+308	0	1	109.421	-1.09397	0	1	119.503	-1.00167
all7366	961	391661	392622	0	0	0	0	0	0	1	0	0	0	1	0	0	0	1
all7367	445	392583	393028	0	0	0	0	0	0	1	0	0	0	1	0	0	0	1
all7368	595	392929	393524	0	0	0	0	0	0	1	0	0	0	1	0	0	0	1
all7369	862	393420	394282	0	0	0	0	0	0	1	0	0	0	1	0	0	0	1
all7370	493	394178	394671	0	0	0	0	0	0	1	0	0	0	1	0	0	0	1
all7372	568	394968	395536	0	0	0	0	0	0	1	0	0	0	1	0	0	0	1
all7373	511	395779	396290	0	0	0	0	0	0	1	0	0	0	1	0	0	0	1
all7374	877	396256	397133	0	0	0	0	0	0	1	1	2	120.026	1.7977E+308	0	0	0	1
all7375	844	397082	397926	0	6	409.316	0	61	3691.64	9.01903	2	34	2120.23	5.17993	2	56	3813.92	9.31778
all7376	802	397875	398677	0	44	3158.85	0	235	14966.7	4.73802	0	59	3871.9	1.22573	0	60	4300.34	1.36136
all7377	2026	398802	400828	16	16	454.706	14	14	352.956	-1.28828	8	8	207.825	-2.18793	7	7	198.602	-2.28953
all7379	736	402405	403141	19	19	1486.37	19	19	1318.58	-1.12725	30	30	2145.31	1.44332	10	10	780.994	-1.90317
all7382	1453	403791	405244	67	67	2654.97	164	164	5765.14	2.17145	98	98	3549.82	1.33705	100	100	3956.03	1.49005
alr7003	697	1022	1719	0	0	0	2	2	146.565	1.7977E+308	5	5	377.558	1.7977E+308	6	6	494.816	1.7977E+308
alr7007	451	3675	4126	2	2	255.331	2	2	226.509	-1.12725	0	0	0	-1.7977E+308	0	0	0	-1.7977E+308
alr7009	520	5153	5673	7	7	775.077	11	11	1080.49	1.39404	9	9	910.931	1.17528	24	24	2652.98	3.42286
alr7014	2245	9874	12119	1	1	25.6468	10	10	227.518	8.87118	14	14	328.215	12.7975	12	12	307.249	11.98
alr7015	613	12177	12790	3	3	281.781	1	1	83.3242	-3.38174	5	5	429.295	1.52351	3	3	281.311	-1.00167
alr7017	529	13879	14408	0	0	0	0	0	0	1	2	2	198.985	1.7977E+308	1	1	108.66	1.7977E+308
alr7019	982	14621	15603	72	72	4221.54	41	41	2132.57	-1.97955	57	57	3054.99	-1.38185	78	78	4565.71	1.08153
alr7020	676	15562	16238	30	30	2555.2	14	14	1057.82	-2.41553	26	26	2024.29	-1.26227	53	53	4506.66	1.76372
alr7025	889	20095	20984	11	11	712.428	23	23	1321.47	1.85488	14	14	828.844	1.16341	14	14	905.215	1.27061
alr7029	793	26656	27449	23	23	1669.96	28	28	1803.5	1.07997	26	26	1725.63	1.03334	8	8	579.886	-2.8798
alr7036	589	34133	34722	1	1	97.7541	0	0	0	-1.7977E+308	3	3	268.073	2.74232	2	2	195.182	1.99667
alr7042	1162	36397	37559	3	3	148.65	2	2	87.9135	-1.69087	8	8	362.352	2.43761	2	2	98.9349	-1.5025
alr7043	550	37521	38071	3	7	732.8	3	4	371.474	-1.97268	1	4	382.775	-1.91444	0	0	0	-1.7977E+308
alr7046	1726	38473	40199	2	2	66.7174	1	1	29.5931	-2.25449	3	3	91.4801	1.37116	4	4	133.212	1.99667
alr7048	646	40542	41188	0	0	0	0	0	0	1	1	1	81.473	1.7977E+308	0	0	0	1
alr7049	1006	41383	42389	54	54	3090.62	59	59	2995.61	-1.03172	49	49	2563.57	-1.2056	46	46	2628.36	-1.17587
alr7052	610	43239	43849	3	3	283.166	2	2	167.468	-1.69087	2	2	172.563	-1.64095	5	5	471.157	1.66389
alr7057	442	45926	46368	1	1	130.265	5	5	577.802	4.43559	10	10	1190.76	9.14105	0	0	0	-1.7977E+308
alr7058	517	46449	46966	6	6	668.207	4	4	395.186	-1.69087	3	3	305.406	-2.18793	3	3	333.546	-2.00334
alr7059	817	46858	47675	4	4	281.895	0	1	62.5187	-4.50898	1	1	64.4205	-4.37586	1	1	70.3564	-4.00668
alr7062	514	48210	48724	0	0	0	0	0	0	1	1	1	102.396	1.7977E+308	0	0	0	1
alr7063	805	48620	49425	0	0	0	1	1	63.4506	1.7977E+308	4	4	261.523	1.7977E+308	4	6	428.431	1.7977E+308
alr7064	1921	49336	51257	6	6	179.835	2	2	53.1783	-3.38174	7	7	191.786	1.06646	6	6	179.535	-1.00167
alr7068	700	53324	54024	9	9	740.278	10	10	729.682	-1.01452	10	10	751.88	1.01567	12	12	985.392	1.33111
alr7069	628	54332	54960	1	1	91.6834	3	3	244.002	2.66135	4	4	335.233	3.65642	4	4	366.122	3.99333
alr7073	787	62988	63775	5	5	365.801	9	9	584.116	1.59681	3	3	200.629	-1.82328	10	10	730.383	1.99667
alr7074	487	64155	64642	54	61	7211.92	39	47	4929.47	-1.46302	40	58	6268.24	-1.15055	41	51	6019.59	-1.19808
alr7075	514	64554	65068	25	27	3024.48	27	29	2881.82	-1.0495	7	12	1228.75	-2.46142	22	26	2907.61	-1.0402
alr7076	1129	65064	66193	12	12	611.98	19	19	859.59	1.4046	40	40	1864.71	3.04702	25	26	1323.75	2.16305
alr7077	568	66096	66664	5	6	608.209	6	7	629.479	1.03497	15	15	1389.92	2.28526	11	12	1214.39	1.99667
alr7078	775	66560	67335	9	10	742.931	9	11	724.974	-1.02477	26	27	1833.62	2.46808	48	49	3634.29	4.89183
alr7079	673	67452	68125	17	17	1454.4	18	18	1366.12	-1.06462	35	35	2737.15	1.88198	36	36	3074.77	2.11412
alr7082	889	69802	70691	10	10	647.662	5	5	287.276	-2.25449	16	16	947.25	1.46257	8	8	517.266	-1.25209
alr7083	1219	70600	71819	243	243	11477.6	119	120	5028.16	-2.28267	351	357	15413.8	1.34294	242	242	11411.4	-1.00581
alr7086	502	73734	74236	0	0	0	7	7	712.239	1.7977E+308	5	5	524.219	1.7977E+308	1	1	114.504	1.7977E+308
alr7088	547	75068	75615	0	0	0	0	0	0	1	0	0	0	1	0	0	0	1
alr7089	4480	75576	80056	8	8	102.816	5	5	57.0064	-1.80359	15	15	176.222	1.71395	18	18	230.951	2.24625
alr7092	424	81476	81900	3	3	407.386	2	2	240.933	-1.69087	3	3	372.393	-1.09397	8	8	1084.55	2.66222
alr7093	415	81868	82283	26	26	3607.24	20	20	2461.58	-1.46542	38	38	4819.28	1.336	28	28	3878.25	1.07513
alr7094	778	82287	83065	9	9	666.06	7	7	459.568	-1.44932	13	13	879.448	1.32037	7	7	517.183	-1.28786
alr7095	661	83122	83783	2	2	174.212	3	3	231.82	1.33068	4	4	318.497	1.82821	13	13	1130.49	6.48916
alr7096	682	84791	85473	7	7	590.968	5	5	374.47	-1.57814	21	21	1620.62	2.74232	17	17	1432.82	2.42452
alr7097	424	85484	85908	16	16	2172.72	9	9	1084.2	-2.00399	11	11	1365.44	-1.59122	10	10	1355.69	-1.60267
alr7100	583	87528	88111	18	18	1777.68	14	14	1226.57	-1.44932	25	25	2256.93	1.26959	17	17	1676.12	-1.06059
alr7101	1129	88087	89216	12	12	611.98	2	2	90.4832	-6.76347	17	17	792.504	1.29498	8	8	407.307	-1.5025
alr7102	682	89302	89984	158	158	13339	76	76	5691.95	-2.34348	213	213	16437.7	1.23231	157	157	13232.5	-1.00805
alr7103	424	90014	90438	5	5	678.976	8	10	1204.66	1.77424	11	12	1489.57	2.19385	3	3	406.706	-1.66945
alr7107	850	92724	93574	0	0	0	0	1	60.0915	1.7977E+308	0	0	0	1	0	0	0	1
alr7124	1861	107874	109735	0	0	0	0	0	0	1	0	0	0	1	0	0	0	1
alr7125	1210	109672	110882	0	0	0	0	0	0	1	0	0	0	1	0	0	0	1
alr7126	2056	110785	112841	0	0	0	1	1	24.8433	1.7977E+308	4	4	102.396	1.7977E+308	4	4	111.831	1.7977E+308
alr7127	2251	112827	115078	11	11	281.363	18	18	408.44	1.45165	25	25	584.536	2.07751	35	35	893.754	3.17651
alr7129	3670	124667	128337	38	38	596.167	37	37	514.953	-1.15771	62	62	889.144	1.49143	85	85	1331.31	2.23311
alr7132	1018	136119	137137	39	39	2205.8	33	33	1655.76	-1.3322	27	27	1395.93	-1.58017	26	26	1468.09	-1.5025
alr7138	1102	144101	145203	2	2	104.496	5	5	231.75	2.2178	3	3	143.28	1.37116	1	1	52.1608	-2.00334
alr7139	427	145180	145607	1	1	134.841	0	0	0	-1.7977E+308	0	0	0	-1.7977E+308	0	0	0	-1.7977E+308
alr7141	913	146207	147120	0	0	0	0	0	0	1	0	0	0	1	1	1	62.9586	1.7977E+308
alr7144	559	147546	148105	0	0	0	0	0	0	1	0	0	0	1	0	0	0	1
alr7147	1630	148557	150187	3	4	141.294	4	12	376.032	2.66135	4	12	387.472	2.74232	3	6	211.587	1.4975
alr7149	505	151621	152126	0	0	0	0	0	0	1	0	0	0	1	0	0	0	1
alr7153	1327	154029	155356	0	0	0	0	0	0	1	1	1	39.6621	1.7977E+308	2	2	86.6333	1.7977E+308
alr7157	1990	156524	158514	8	8	231.466	13	13	333.674	1.44157	21	21	555.409	2.39953	8	8	231.08	-1.00167
alr7162	907	162890	163797	15	15	952.213	16	16	901.041	-1.05679	36	36	2089.02	2.19385	31	31	1964.63	2.06322
alr7163	550	164098	164648	146	146	15284.1	102	102	9472.6	-1.61351	117	117	11196.2	-1.36512	165	165	17244.4	1.12825
alr7168	610	166854	167464	20	20	1887.78	29	29	2428.29	1.28632	20	20	1725.63	-1.09397	18	18	1696.17	-1.11297
alr7169	1381	167509	168890	219	219	9130.63	169	169	6250.64	-1.46075	285	285	10861.7	1.18959	260	260	10821.9	1.18524
alr7184	646	181830	182476	12	12	1069.54	11	11	869.745	-1.22972	9	9	733.257	-1.45862	1	1	88.9801	-12.02
alr7189	1390	188616	190006	2	2	82.8448	5	5	183.733	2.2178	9	9	340.78	4.11347	18	18	744.361	8.985
alr7190	3676	189902	193578	12	12	187.956	16	16	222.319	1.18282	30	30	429.529	2.28526	31	31	484.743	2.57903
alr7192	637	198502	199139	161	161	14552.5	146	146	11707	-1.24306	91	91	7518.8	-1.93548	146	146	13174.6	-1.10458
alr7199	1807	206739	208546	11	11	350.497	19	19	537.065	1.5323	47	47	1368.95	3.90572	52	52	1654.13	4.71939
alr7200	1720	208553	210273	1	1	33.4751	4	4	118.785	3.54847	3	3	91.7993	2.74232	12	12	401.031	11.98
alr7201	661	210175	210836	0	0	0	0	0	0	1	0	0	0	1	1	1	86.9609	1.7977E+308
alr7202	655	210768	211423	0	0	0	0	0	0	1	0	0	0	1	0	0	0	1
alr7203	1060	211720	212780	262	262	14231.3	120	120	5782.39	-2.46115	110	110	5461.77	-2.60563	84	84	4555.11	-3.12426
alr7204	706	212997	213703	1	1	81.554	3	3	217.044	2.66135	3	3	223.647	2.74232	4	4	325.672	3.99333
alr7205	409	214093	214502	0	0	0	0	0	0	1	1	1	128.684	1.7977E+308	0	0	0	1
alr7206	2920	214423	217343	3	3	59.1546	6	6	104.954	1.77424	14	14	252.343	4.26582	9	9	177.168	2.995
alr7207	817	217246	218063	20	20	1409.48	22	22	1375.41	-1.02477	39	39	2512.4	1.78251	36	36	2532.83	1.797
alr7208	1213	218066	219279	12	12	569.601	6	6	252.652	-2.25449	13	13	564.065	-1.00981	13	13	616.039	1.08153
alr7209	895	219290	220185	1	1	64.332	10	10	570.701	8.87118	4	4	235.225	3.65642	7	7	449.573	6.98833
alr7210	1642	220081	221723	15	15	525.979	6	7	217.749	-2.41553	3	3	96.16	-5.46983	12	12	420.082	-1.25209
alr7211	841	221619	222460	0	0	0	0	0	0	1	2	2	125.164	1.7977E+308	1	1	68.3486	1.7977E+308
alr7212	1297	222356	223653	9	9	399.533	12	12	472.577	1.18282	18	18	730.431	1.82821	4	5	221.593	-1.80301
alr7213	1870	223555	225425	3	3	92.3698	0	0	0	-1.7977E+308	6	6	168.871	1.82821	6	6	184.432	1.99667
alr7214	592	225330	225922	0	0	0	0	0	0	1	1	1	88.9047	1.7977E+308	0	0	0	1
alr7215	3784	225945	229729	18	18	273.887	8	8	107.987	-2.5363	20	20	278.18	1.01567	33	33	501.289	1.83028
alr7216	886	229651	230537	22	22	1429.68	32	33	1902.44	1.33068	53	53	3148.39	2.20216	25	25	1621.93	1.13447
alr7219	757	231725	232482	25	25	1901.49	24	24	1619.37	-1.17421	32	32	2224.85	1.17005	17	17	1290.86	-1.47304
alr7224	763	235547	236310	6	6	452.769	6	6	401.66	-1.12725	17	17	1172.66	2.58996	20	20	1506.71	3.32778
alr7228	1309	242008	243317	0	443	19485.6	0	1428	55721.2	2.8596	0	470	18897.5	-1.03112	0	541	23756.5	1.21918
alr7231	1309	245646	246955	0	472	20761.2	0	1437	56072.4	2.70082	0	444	17852.1	-1.16295	0	574	25205.6	1.21407
alr7232	1855	246851	248706	99	276	8566.74	91	650	17897.9	2.08923	158	235	6667.61	-1.28483	81	155	4803.01	-1.78362
alr7233	1126	248662	249788	19	20	1022.68	17	17	771.156	-1.32617	32	32	1495.75	1.46257	36	36	1837.76	1.797
alr7239	1030	257207	258237	11	11	614.902	3	3	148.77	-4.13323	9	9	459.888	-1.33707	21	21	1171.95	1.90591
alr7240	505	258724	259229	2	2	228.028	5	5	505.72	2.2178	1	1	104.221	-2.18793	4	4	455.296	1.99667
alr7241	1789	259545	261334	12	12	386.208	11	11	314.061	-1.22972	12	12	353.035	-1.09397	18	19	610.476	1.58069
alr7242	1429	261191	262620	29	30	1208.76	26	26	929.336	-1.30067	40	40	1473.24	1.21881	26	27	1086.07	-1.11297
alr7243	1921	263146	265067	6	6	179.835	11	11	292.481	1.62638	82	82	2246.64	12.4928	15	15	448.838	2.49583
alr7249	1750	268427	270177	54	54	1776.67	57	57	1663.67	-1.06792	45	45	1353.38	-1.31276	20	20	656.928	-2.70451
alr7250	565	270202	270767	10	10	1019.06	7	7	632.822	-1.61035	12	12	1117.84	1.09693	14	14	1424.31	1.39767
alr7253	502	271671	272173	11	11	1261.65	20	20	2034.97	1.61294	12	12	1258.13	-1.0028	12	12	1374.05	1.08909
alr7254	460	272149	272609	41	41	5131.88	38	38	4219.47	-1.21624	30	30	3432.49	-1.49509	13	13	1624.47	-3.15911
alr7261	967	277467	278434	3	3	178.626	5	5	264.104	1.47853	2	2	108.855	-1.64095	2	2	118.886	-1.5025
alr7264	766	279800	280566	69	69	5186.45	46	46	3067.33	-1.69087	48	48	3298.06	-1.57258	43	43	3226.75	-1.60733
alr7276	559	289685	290244	5	5	515.001	1	1	91.3734	-5.63623	2	2	188.306	-2.73491	6	6	616.971	1.198
alr7278	409	291904	292313	26	26	3660.16	19	19	2372.8	-1.54255	37	37	4761.29	1.30084	39	39	5481.09	1.4975
alr7292	427	299338	299765	103	103	13888.6	45	45	5382.9	-2.58014	86	86	10600.3	-1.31021	111	111	14942.4	1.07587
alr7294	481	299918	300399	5	6	718.218	5	5	530.954	-1.35269	9	10	1094.21	1.52351	6	6	717.021	-1.00167
alr7295	2311	300676	302987	128	128	3189.04	85	85	1878.67	-1.6975	193	193	4395.45	1.3783	139	139	3457.33	1.08413
alr7297	2242	306207	308449	56	56	1438.14	42	42	956.853	-1.50299	50	50	1173.76	-1.22524	33	33	846.065	-1.6998
alr7298	1549	308688	310237	15	15	557.558	18	18	593.544	1.06454	34	34	1155.24	2.07197	41	41	1521.45	2.72878
alr7299	895	310312	311207	2	2	128.664	11	11	627.771	4.87915	8	8	470.45	3.65642	3	3	192.674	1.4975
alr7300	910	311297	312207	4	4	253.086	7	7	392.906	1.55246	18	18	1041.06	4.11347	33	33	2084.48	8.23625
alr7301	907	312280	313187	14	14	888.732	19	19	1069.99	1.20395	31	31	1798.87	2.02409	43	43	2725.13	3.06631
alr7304	14911	316682	331593	1	1	3.86139	0	0	0	-1.7977E+308	0	0	0	-1.7977E+308	1	1	3.85495	-1.00167
alr7305	1321	331961	333282	4	36	1569.1	10	96	3711.93	2.36565	21	117	4661.54	2.97084	18	126	5482.69	3.49417
alr7307	496	334091	334587	0	0	0	0	0	0	1	0	0	0	1	0	0	0	1
alr7308	940	334479	335419	0	0	0	0	0	0	1	0	0	0	1	0	0	0	1
alr7311	1315	339390	340705	0	0	0	0	0	0	1	0	0	0	1	0	0	0	1
alr7312	1252	340601	341853	0	0	0	0	0	0	1	0	0	0	1	0	0	0	1
alr7318	2707	350971	353678	0	0	0	0	0	0	1	0	0	0	1	0	0	0	1
alr7321	937	355492	356429	0	0	0	0	0	0	1	0	0	0	1	0	0	0	1
alr7323	1594	357723	359317	0	27	975.272	0	171	5479.48	5.61842	0	37	1221.69	1.25266	0	37	1334.26	1.36809
alr7325	1312	359983	361295	2342	2342	102779	2554	2554	99430.3	-1.03368	1738	1738	69720.8	-1.47415	1442	1442	63176.7	-1.62685
alr7326	622	361554	362176	0	0	0	0	0	0	1	0	0	0	1	0	0	0	1
alr7329	1378	363004	364382	0	0	0	0	0	0	1	0	0	0	1	0	0	0	1
alr7333	628	366438	367066	0	0	0	0	0	0	1	0	0	0	1	0	0	0	1
alr7334	706	367061	367767	0	0	0	0	0	0	1	0	0	0	1	0	0	0	1
alr7336	964	369376	370340	0	0	0	0	0	0	1	0	0	0	1	0	0	0	1
alr7337	490	370301	370791	0	0	0	0	0	0	1	0	0	0	1	0	0	0	1
alr7341	1009	372077	373086	0	0	0	0	0	0	1	0	0	0	1	0	0	0	1
alr7342	556	373175	373731	0	0	0	0	0	0	1	0	0	0	1	0	0	0	1
alr7345	1012	375792	376804	0	0	0	0	0	0	1	0	0	0	1	0	0	0	1
alr7346	889	376825	377714	0	0	0	0	0	0	1	0	0	0	1	0	0	0	1
alr7349	475	380217	380692	0	1	121.215	0	5	537.66	4.43559	0	3	332.41	2.74232	0	2	242.026	1.99667
alr7350	1321	380684	382005	1	11	479.446	4	56	2165.29	4.51624	3	13	517.949	1.08031	9	41	1784.05	3.72106
alr7352	907	383054	383961	0	0	0	0	0	0	1	0	0	0	1	0	0	0	1
alr7354	739	384855	385594	0	0	0	0	0	0	1	0	0	0	1	0	0	0	1
alr7357	1123	386521	387644	0	0	0	0	0	0	1	0	0	0	1	0	0	0	1
alr7358	457	387599	388056	2	2	251.979	0	0	0	-1.7977E+308	6	6	691.005	2.74232	9	9	1132.01	4.4925
alr7378	1111	401279	402390	72	72	3731.37	91	91	4183.69	1.12122	62	62	2937.14	-1.27041	84	84	4346.01	1.16472
alr7381	487	403304	403791	0	0	0	3	3	314.647	1.7977E+308	2	2	216.146	1.7977E+308	2	2	236.062	1.7977E+308
alr7383	799	405322	406121	4	4	288.246	11	11	703.198	2.43958	34	34	2239.64	7.76989	41	41	2949.6	10.2329
alr7384	472	406137	406609	8	8	975.884	3	3	324.647	-3.00599	9	9	1003.57	1.02837	11	11	1339.6	1.37271
alr7386	406	407440	407846	3	3	425.447	3	3	377.422	-1.12725	3	3	388.903	-1.09397	3	3	424.738	-1.00167
asl7018	280	14490	14770	4	4	822.531	4	4	729.682	-1.12725	2	2	375.94	-2.18793	4	4	821.16	-1.00167
asl7028	307	26266	26573	0	0	0	0	0	0	1	0	0	0	1	1	1	187.235	1.7977E+308
asl7034	379	33266	33645	14	14	2126.86	11	11	1482.47	-1.43468	22	22	3055.13	1.43645	20	20	3033.31	1.42619
asl7035	262	33617	33879	0	0	0	0	0	0	1	0	0	0	1	0	0	0	1
asl7051	319	42847	43166	26	26	4692.81	40	40	6404.73	1.3648	148	148	24418.4	5.20337	28	28	5045.37	1.07513
asl7056	364	45337	45701	1	1	158.179	2	2	280.647	1.77424	4	4	578.369	3.65642	0	0	0	-1.7977E+308
asl7114	292	98233	98525	0	0	0	0	0	0	1	0	0	0	1	0	0	0	1
asl7118	256	100621	100877	0	0	0	0	0	0	1	0	0	0	1	0	0	0	1
asl7119	301	100860	101161	0	0	0	0	0	0	1	0	0	0	1	0	0	0	1
asl7156	358	156026	156384	22	25	4020.75	17	21	2996.18	-1.34196	20	22	3234.34	-1.24314	22	22	3532.36	-1.13826
asl7159	391	160245	160636	2	2	294.512	11	11	1436.97	4.87915	4	4	538.43	1.82821	3	3	441.032	1.4975
asl7164	271	164737	165008	0	0	0	2	2	376.957	1.7977E+308	0	0	0	1	0	0	0	1
asl7176	370	176399	176769	0	0	0	2	2	276.096	1.7977E+308	0	0	0	1	7	7	1087.48	1.7977E+308
asl7181	268	180525	180793	14	14	3007.76	9	9	1715.3	-1.75349	5	5	981.932	-3.0631	7	7	1501.37	-2.00334
asl7217	343	230538	230881	15	15	2517.95	21	28	4169.61	1.65595	16	19	2915.45	1.15787	28	34	5697.84	2.26289
asl7237	382	255925	256307	0	0	0	0	0	0	1	0	0	0	1	1	1	150.474	1.7977E+308
asl7246	313	267397	267710	279	332	61072.3	142	166	27089.2	-2.25449	157	175	29426.6	-2.07541	177	192	35260	-1.73205
asl7248	322	268151	268473	0	0	0	0	0	0	1	0	0	0	1	0	0	0	1
asl7251	256	271194	271450	0	0	0	0	0	0	1	0	0	0	1	0	0	0	1
asl7258	301	276120	276421	8	9	1721.58	4	4	678.774	-2.5363	5	5	874.279	-1.96914	2	2	381.935	-4.50751
asl7266	379	281135	281514	154	349	53019.6	46	293	39487.5	-1.34269	86	209	29023.7	-1.82677	61	146	22143.1	-2.3944
asl7281	340	293583	293923	6	8	1354.76	2	2	300.457	-4.50898	11	13	2012.38	1.48542	7	7	1183.44	-1.14477
asl7282	355	293863	294218	2	4	648.757	1	2	287.762	-2.25449	3	3	444.774	-1.45862	6	6	971.513	1.4975
asl7283	355	294120	294475	0	0	0	0	1	143.881	1.7977E+308	0	0	0	1	0	0	0	1
asl7289	298	297604	297902	0	0	0	0	0	0	1	0	0	0	1	0	0	0	1
asl7296	283	305189	305472	613	613	124717	1200	1200	216584	1.73661	441	441	82016	-1.52064	427	427	86729.5	-1.43799
asl7306	352	333499	333851	0	0	0	0	0	0	1	0	0	0	1	0	0	0	1
asl7322	274	356810	357084	0	0	0	0	0	0	1	0	0	0	1	0	0	0	1
asl7327	289	362518	362807	0	0	0	0	0	0	1	0	0	0	1	0	0	0	1
asl7328	241	362947	363188	0	0	0	0	0	0	1	0	0	0	1	0	0	0	1
asl7356	283	386228	386511	0	0	0	0	0	0	1	0	0	0	1	0	0	0	1
asl7359	301	388066	388367	24	24	4590.87	22	22	3733.26	-1.22972	11	12	2098.27	-2.18793	9	9	1718.71	-2.67112
asl7365	373	391353	391726	0	2	308.725	0	3	410.813	1.33068	0	4	564.414	1.82821	0	0	0	-1.7977E+308
asr7006	349	3394	3743	0	0	0	0	0	0	1	0	0	0	1	0	0	0	1
asr7023	388	17734	18122	0	0	0	0	0	0	1	0	0	0	1	1	1	148.147	1.7977E+308
asr7037	367	34739	35106	122	134	21022.7	63	66	9185.64	-2.28865	54	59	8461.21	-2.4846	80	83	12999.8	-1.61715
asr7038	397	35022	35419	9	10	1450.31	12	12	1543.91	1.06454	10	11	1458.31	1.00552	16	16	2316.62	1.59733
asr7039	304	35688	35992	0	0	0	0	0	0	1	0	0	0	1	0	0	0	1
asr7040	364	35882	36246	0	1	158.179	0	0	0	-1.7977E+308	0	0	0	-1.7977E+308	0	0	0	-1.7977E+308
asr7041	289	36150	36439	0	1	199.229	0	0	0	-1.7977E+308	0	0	0	-1.7977E+308	0	0	0	-1.7977E+308
asr7044	310	37974	38284	1	6	1114.4	0	1	164.767	-6.76347	0	5	848.896	-1.31276	0	1	185.423	-6.01002
asr7045	358	38219	38577	0	0	0	0	0	0	1	0	1	147.016	1.7977E+308	0	0	0	1
asr7047	343	40221	40564	0	0	0	0	0	0	1	0	0	0	1	2	2	335.167	1.7977E+308
asr7050	256	42355	42611	2	2	449.822	3	3	598.567	1.33068	6	6	1233.55	2.74232	6	6	1347.22	2.995
asr7060	277	47863	48140	0	0	0	0	0	0	1	0	0	0	1	0	0	0	1
asr7061	256	48045	48301	0	0	0	1	1	199.522	1.7977E+308	0	0	0	1	1	1	224.536	1.7977E+308
asr7067	262	53140	53402	6	6	1318.56	2	3	584.86	-2.25449	1	3	602.652	-2.18793	3	3	658.181	-2.00334
asr7070	292	54865	55157	4	4	788.728	2	2	349.848	-2.25449	1	1	180.245	-4.37586	1	1	196.853	-4.00668
asr7087	346	74691	75037	0	0	0	0	0	0	1	0	0	0	1	0	0	0	1
asr7090	244	80519	80763	2	2	471.944	0	0	0	-1.7977E+308	2	2	431.406	-1.09397	2	2	471.157	-1.00167
asr7104	385	90586	90971	19	20	2991.02	11	13	1724.7	-1.73422	17	19	2597.4	-1.15154	12	17	2538.13	-1.17843
asr7140	307	145891	146198	0	0	0	0	0	0	1	0	0	0	1	0	0	0	1
asr7142	295	147094	147389	0	0	0	0	0	0	1	0	0	0	1	0	0	0	1
asr7143	355	147295	147650	0	0	0	0	0	0	1	0	0	0	1	0	0	0	1
asr7145	280	148301	148581	8	8	1645.06	9	9	1641.78	-1.002	18	18	3383.46	2.05674	13	13	2668.77	1.62229
asr7146	388	148649	149037	0	8	1187.16	0	5	658.218	-1.80359	0	5	678.242	-1.75035	0	2	296.295	-4.00668
asr7152	253	153880	154133	4	4	910.311	0	0	0	-1.7977E+308	0	0	0	-1.7977E+308	1	1	227.198	-4.00668
asr7154	328	155352	155680	0	0	0	0	0	0	1	0	0	0	1	1	1	175.247	1.7977E+308
asr7180	289	179973	180262	0	0	0	0	0	0	1	4	4	728.465	1.7977E+308	0	0	0	1
asr7230	253	245393	245646	4	4	910.311	2	2	403.777	-2.25449	2	2	416.06	-2.18793	3	3	681.595	-1.33556
asr7247	298	267784	268082	6	6	1159.27	4	4	685.607	-1.69087	4	5	883.08	-1.31276	8	8	1543.12	1.33111
asr7252	394	271238	271632	2	2	292.27	4	4	518.556	1.77424	5	5	667.913	2.28526	2	2	291.783	-1.00167
asr7256	298	274576	274874	43	43	8308.11	24	24	4113.64	-2.01965	40	40	7064.64	-1.17601	26	26	5015.14	-1.65661
asr7257	292	275280	275572	3	3	591.546	2	2	349.848	-1.69087	0	0	0	-1.7977E+308	0	0	0	-1.7977E+308
asr7260	253	277103	277356	2	2	455.155	0	0	0	-1.7977E+308	0	0	0	-1.7977E+308	0	0	0	-1.7977E+308
asr7293	283	299731	300014	14	16	3255.25	18	22	3970.71	1.21979	24	25	4649.43	1.42829	50	56	11374.4	3.49417
asr7330	352	364353	364705	0	0	0	0	0	0	1	0	0	0	1	0	0	0	1
asr7338	232	370760	370992	0	0	0	0	0	0	1	0	0	0	1	0	0	0	1
asr7339	379	371172	371551	0	0	0	0	0	0	1	0	0	0	1	0	0	0	1
asr7340	229	371558	371787	0	0	0	0	0	0	1	0	0	0	1	0	0	0	1
asr7343	310	373640	373950	1	1	185.733	0	0	0	-1.7977E+308	1	2	339.559	1.82821	0	0	0	-1.7977E+308
asr7363	358	390496	390854	0	0	0	0	0	0	1	0	0	0	1	0	0	0	1
asr7371	340	394522	394862	0	0	0	0	0	0	1	1	1	154.799	1.7977E+308	0	0	0	1
asr7380	208	403085	403293	2	2	553.626	5	5	1227.83	2.2178	5	5	1265.18	2.28526	0	0	0	-1.7977E+308
asr7385	274	406669	406943	5	5	1050.68	2	2	372.83	-2.81811	0	0	0	-1.7977E+308	4	4	839.141	-1.25209
dmnA	733	292954	293687	11	11	864.05	6	6	418.099	-2.06662	10	10	718.03	-1.20336	13	13	1019.45	1.17985
dnaB	1465	286848	288313	0	0	0	0	0	0	1	0	0	0	1	1	1	39.2363	1.7977E+308
hlyB	3028	345945	348973	0	0	0	0	0	0	1	0	0	0	1	0	0	0	1
hlyD	1603	344400	346003	0	0	0	0	0	0	1	0	0	0	1	0	0	0	1
nucA	925	389257	390182	0	0	0	4	4	220.877	1.7977E+308	0	0	0	1	2	2	124.284	1.7977E+308
nuiA	508	388741	389249	0	0	0	0	0	0	1	0	0	0	1	0	0	0	1
