# Supplementary material for: Directional RNA deep sequencing sheds new light on the transcriptional response of Anabaena sp. strain PCC 7120 to combined-nitrogen deprivation
Source: BMC Genomics. 2011 Jun 28;12:332. doi: 10.1186/1471-2164-12-332 (PMC3141674; doi:10.1186/1471-2164-12-332)
Supplement: Additional file 3 — Beta plasmid RNA-seq data. Beta plasmid RNA-seq data for Anabaena PCC 7120 at 0, 6, 12, and 21 hours after nitrogen step-down. [file 1471-2164-12-332-S3.XLS]

## Sheet: Beta Expression Time Course.csv
				0 Hour			6 Hour				12 Hour				21 Hour
Feature ID	Gene length	Chromosome region start	Chromosome region end	Unique gene reads	Total gene reads	RPKM	Unique gene reads	Total gene reads	RPKM	Fold Change (original values)	Unique gene reads	Total gene reads	RPKM	Fold Change (original values)	Unique gene reads	Total gene reads	RPKM	Fold Change (original values)
all7501	357	0	186614	3	3	2025.39	2	2	1597.9	-1.26753	14	14	3728.44	1.84084	23	24	3933.7	1.94219
all7510	583	6966	7549	38	38	15709.8	22	22	10763.2	-1.45959	15	15	2446.19	-6.42217	21	21	2107.7	-7.45355
all7521	781	15076	15857	74	74	22836.9	59	59	21547.1	-1.05986	68	68	8277.99	-2.75875	59	59	4420.37	-5.16628
all7523	673	16707	17380	7	7	2506.91	8	8	3390.49	1.35246	0	0	0	-1.7977E+308	0	0	0	-1.7977E+308
all7525	1624	18123	19747	0	0	0	2	2	351.263	1.7977E+308	2	2	117.088	1.7977E+308	2	2	72.0613	1.7977E+308
all7527	679	20434	21113	0	0	0	2	2	840.134	1.7977E+308	0	0	0	1	1	1	86.1764	1.7977E+308
all7547	514	44715	45229	0	0	0	1	1	554.913	1.7977E+308	1	1	184.971	1.7977E+308	1	1	113.84	1.7977E+308
all7563	769	57696	58465	8	8	2507.38	4	4	1483.62	-1.69005	2	2	247.269	-10.1403	2	2	152.181	-16.4763
all7564	670	58316	58986	137	139	50003.1	102	103	43848.1	-1.14037	125	127	18021.7	-2.7746	123	126	11004.1	-4.54405
all7571	727	65692	66419	15	15	4972.94	15	15	5884.98	1.1834	7	7	915.441	-5.43229	7	7	563.406	-8.82657
all7577	796	71858	72654	2	2	605.583	8	8	2866.59	4.7336	4	4	477.764	-1.26753	6	6	441.058	-1.37302
all7578	1276	72595	73871	5	5	944.443	5	5	1117.65	1.1834	6	6	447.062	-2.11256	8	8	366.857	-2.57442
all7583	1501	76892	78393	11	11	1766.32	14	14	2660.33	1.50615	53	53	3357.08	1.90061	66	66	2572.89	1.45664
all7584	796	78289	79085	68	69	20892.6	58	58	20782.8	-1.00529	230	230	27471.5	1.31489	251	253	18598	-1.12338
all7588	574	82324	82898	6	6	2519.39	2	2	993.816	-2.53507	10	10	1656.36	-1.52104	13	15	1529.1	-1.64763
all7589	796	82813	83609	10	11	3330.71	11	11	3941.56	1.1834	8	9	1074.97	-3.09842	11	12	882.117	-3.77581
all7590	754	83530	84284	1	1	319.658	5	6	2269.7	7.1004	8	9	1134.85	3.5502	6	8	620.836	1.94219
all7592	2275	84477	86752	680	736	77974.6	413	435	54537.6	-1.42974	63	64	2674.64	-29.1533	158	163	4192.41	-18.599
all7594	802	86901	87703	222	223	67017.3	184	184	65438.2	-1.02413	13	14	1659.67	-40.38	59	59	4304.63	-15.5687
all7597	574	88585	89159	14	14	5878.58	1	1	496.908	-11.8303	110	110	18220	3.09938	172	172	17533.7	2.98265
all7598	616	89411	90027	0	0	0	2	2	926.056	1.7977E+308	47	47	7254.11	1.7977E+308	115	115	10923.8	1.7977E+308
all7600	778	91041	91819	78	78	24164.2	70	70	25662.9	1.06203	68	68	8309.91	-2.90787	45	45	3384.47	-7.13971
all7601	1429	91779	93208	0	0	0	1	1	199.598	1.7977E+308	3	3	199.598	1.7977E+308	8	8	327.579	1.7977E+308
all7602	439	93176	93615	0	0	0	0	0	0	1	3	3	649.716	1.7977E+308	1	1	133.289	1.7977E+308
all7605	1501	95618	97119	11	12	1926.89	16	16	3040.38	1.57787	134	137	8677.74	4.50349	251	264	10291.6	5.34102
all7606	838	96996	97834	11	12	3451.39	11	12	4084.37	1.1834	210	230	26094.6	7.56061	500	548	38264.4	11.0867
all7607	586	97765	98351	1	1	411.3	2	2	973.465	2.3668	29	29	4705.08	11.4395	83	85	8487.49	20.6358
all7608	1072	98541	99613	0	0	0	3	3	798.205	1.7977E+308	9	10	886.895	1.7977E+308	87	89	4857.95	1.7977E+308
all7609	439	99509	99948	0	0	0	0	0	0	1	3	4	866.288	1.7977E+308	4	5	666.444	1.7977E+308
all7610	1015	100203	101218	3	3	712.38	9	9	2529.09	3.5502	69	69	6463.23	9.07273	141	141	8128.51	11.4104
all7611	634	101199	101833	17	17	6462.73	22	22	9897.41	1.53146	376	376	56385.2	8.72467	1124	1124	103737	16.0516
all7614	1744	103764	105508	68	68	9397.64	89	89	14555.7	1.54886	592	592	32273.2	3.43418	648	648	21741.3	2.31349
all7616	787	106803	107590	7	7	2143.78	4	4	1449.68	-1.47879	42	42	5073.89	2.3668	50	50	3717.52	1.7341
all7617	517	107653	108170	6	6	2797.16	7	7	3861.85	1.38063	55	57	10482.2	3.74743	129	138	15618.8	5.58379
all7618	3277	108101	111378	37	38	2794.88	44	44	3829.7	1.37025	963	978	28374.6	10.1523	1774	1804	32212	11.5254
all7619	1813	111287	113100	35	35	4652.93	51	51	8023.44	1.72438	1425	1425	74728.1	16.0604	2984	2988	96436.3	20.7259
all7623	799	117149	117948	1	1	301.654	0	0	0	-1.7977E+308	1	1	118.993	-2.53507	11	11	805.571	2.67051
all7624	502	118168	118670	15	15	7201.85	20	20	11363.6	1.57787	37	37	7007.53	-1.02773	46	46	5361.82	-1.34317
all7625	1867	118670	120537	85	85	10973.1	48	48	7333.06	-1.49639	169	169	8606.16	-1.27503	229	229	7177.1	-1.52891
all7626	877	120739	121616	4	4	1099.3	6	6	1951.37	1.7751	63	63	6829.8	6.21285	77	77	5137.47	4.67339
all7627	1300	121592	122892	12	12	2224.82	1	1	219.404	-10.1403	55	55	4022.41	1.80797	126	126	5671.33	2.54912
all7629	1492	124657	126149	13	13	2100.06	4	4	764.679	-2.74632	40	40	2548.93	1.21374	111	111	4353.23	2.07291
all7630	502	126327	126829	9	9	4321.11	10	10	5681.78	1.31489	45	45	8522.67	1.97233	103	103	12005.8	2.77841
all7631	3226	127101	130327	103	103	7695.37	69	69	6100.6	-1.26141	1371	1372	40434.9	5.25445	1748	1748	31705.5	4.12008
all7632	1786	130275	132061	26	26	3508.72	32	32	5110.42	1.45649	795	796	42373.9	12.0767	1340	1340	43901.7	12.5122
all7633	829	132196	133025	22	22	6396.24	16	16	5504.95	-1.16191	356	356	40828.4	6.38319	394	394	27809.9	4.34785
all7644	1345	141381	142726	26	26	4659.16	27	27	5725.71	1.22892	38	38	2686.14	-1.73452	49	49	2131.73	-2.18563
all7645	679	143381	144060	8	8	2839.73	3	3	1260.2	-2.25339	9	9	1260.2	-2.25339	2	2	172.353	-16.4763
all7648	676	146949	147625	14	14	4991.58	13	13	5485.1	1.09887	17	17	2390.94	-2.0877	11	11	952.147	-5.24245
all7653	721	157738	158459	2	2	668.577	2	2	791.194	1.1834	4	4	527.462	-1.26753	4	4	324.626	-2.05953
all7654	907	158414	159321	1	1	265.735	0	0	0	-1.7977E+308	0	0	0	-1.7977E+308	2	2	129.027	-2.05953
all7655	1009	159243	160252	0	0	0	2	2	565.362	1.7977E+308	0	0	0	1	3	3	173.975	1.7977E+308
all7658	418	161847	162265	3	3	1729.82	5	5	3411.79	1.97233	0	0	0	-1.7977E+308	7	7	979.895	-1.76531
all7659	2296	162251	164547	3	3	314.924	11	11	1366.5	4.33913	1	1	41.409	-7.60521	6	6	152.91	-2.05953
all7660	1285	165001	166286	207	207	38826.1	143	143	31741	-1.22321	308	308	22788.4	-1.70376	392	392	17850.1	-2.17512
all7662	607	167244	167851	6	6	2382.42	8	8	3759.15	1.57787	8	8	1253.05	-1.9013	30	30	2891.95	1.21387
all7663	1309	168022	169331	51	51	9390.46	30	30	6536.87	-1.43654	27	27	1961.06	-4.78846	88	88	3933.7	-2.38719
all7664	580	169559	170139	11	11	4571.11	9	9	4425.91	-1.03281	4	4	655.69	-6.97144	12	17	1715.06	-2.66528
all7665	547	170060	170607	6	10	4406.25	3	3	1564.31	-2.81674	3	3	521.436	-8.45023	7	9	962.749	-4.57674
all7668	853	173404	174257	2	2	565.116	2	2	668.758	1.1834	5	5	557.298	-1.01403	5	5	342.988	-1.64763
all7671	925	175040	175965	0	0	0	0	0	0	1	1	1	102.784	1.7977E+308	0	0	0	1
all7672	751	175891	176642	0	0	0	0	0	0	1	0	0	0	1	0	0	0	1
all7673	442	176546	176988	0	0	0	0	0	0	1	1	1	215.102	1.7977E+308	1	3	397.152	1.7977E+308
all7674	589	176887	177476	0	0	0	0	0	0	1	1	1	161.418	1.7977E+308	0	0	0	1
all7675	667	177402	178069	0	0	0	0	0	0	1	1	1	142.541	1.7977E+308	9	9	789.541	1.7977E+308
all7676	943	177973	178916	0	0	0	1	1	302.466	1.7977E+308	3	3	302.466	1.7977E+308	6	6	372.304	1.7977E+308
all7679	652	179374	180026	0	0	0	2	2	874.924	1.7977E+308	1	1	145.821	1.7977E+308	3	3	269.235	1.7977E+308
all7680	499	179948	180447	0	0	0	0	1	571.594	1.7977E+308	0	0	0	1	0	0	0	1
all7681	439	180987	181426	0	0	0	0	0	0	1	0	0	0	1	1	1	133.289	1.7977E+308
all7682	1273	181331	182604	12	12	2272.01	4	4	896.23	-2.53507	11	11	821.545	-2.76553	9	9	413.687	-5.49209
all7686	691	185768	186459	36	36	12556.9	19	21	8668.21	-1.44861	74	79	10869.7	-1.15522	75	77	6520.35	-1.9258
alr7502	688	52	740	14	14	4904.52	8	8	3316.57	-1.47879	35	35	4836.67	-1.01403	72	73	6208.58	1.26589
alr7503	481	643	1124	1	1	501.085	2	2	1185.97	2.3668	7	7	1383.63	2.76127	22	22	2676.3	5.34102
alr7504	1351	1197	2548	9	9	1605.62	5	5	1055.61	-1.52104	5	6	422.243	-3.8026	28	30	1299.34	-1.23572
alr7505	460	2451	2911	2	3	1571.88	2	2	1240.11	-1.26753	0	0	0	-1.7977E+308	3	3	381.611	-4.11906
alr7506	1189	3267	4456	79	79	16014.1	61	61	14633.1	-1.09437	68	68	5437.43	-2.94515	123	123	6053.15	-2.64558
alr7507	595	4336	4931	3	3	1215.24	3	3	1438.11	1.1834	2	2	319.58	-3.8026	9	9	885.082	-1.37302
alr7508	1555	4827	6382	36	36	5579.93	27	28	5135.89	-1.08646	15	15	917.123	-6.08416	48	48	1806.21	-3.0893
alr7511	1183	7608	8791	9	9	1833.64	19	19	4580.96	2.49829	19	19	1526.99	-1.20082	31	31	1533.33	-1.19586
alr7512	625	8882	9507	5	5	1928.18	6	6	2738.16	1.42008	6	6	912.721	-2.11256	2	2	187.244	-10.2977
alr7513	619	9669	10288	18	18	7008.72	7	7	3225.49	-2.17292	28	28	4300.65	-1.62969	23	23	2174.18	-3.22362
alr7514	664	10215	10879	12	12	4355.82	6	10	4295.56	-1.01403	7	9	1288.67	-3.38009	11	13	1145.6	-3.80221
alr7515	640	10775	11415	6	6	2259.58	3	4	1782.66	-1.26753	8	10	1485.55	-1.52104	6	7	639.994	-3.53063
alr7517	703	12334	13037	0	0	0	1	1	405.726	1.7977E+308	3	3	405.726	1.7977E+308	4	4	332.937	1.7977E+308
alr7518	550	13367	13917	5	5	2191.11	8	8	4148.73	1.89344	7	7	1210.05	-1.81076	11	11	1170.28	-1.8723
alr7522	823	15745	16568	7	7	2050	10	10	3465.68	1.69057	9	9	1039.7	-1.97172	8	8	568.785	-3.60418
alr7524	682	17258	17940	35	35	12369.2	28	28	11710.1	-1.05628	16	16	2230.5	-5.54546	18	18	1544.35	-8.00929
alr7526	694	19577	20271	4	4	1389.18	2	2	821.975	-1.69005	1	1	136.996	-10.1403	1	1	84.3138	-16.4763
alr7528	1738	21112	22850	0	0	0	1	1	164.111	1.7977E+308	0	0	0	1	0	0	0	1
alr7529	667	22874	23541	0	0	0	0	0	0	1	1	1	142.541	1.7977E+308	2	2	175.454	1.7977E+308
alr7530	697	23813	24510	1	1	345.799	2	2	818.437	2.3668	1	1	136.406	-2.53507	2	2	167.902	-2.05953
alr7531	436	24503	24939	1	1	552.803	0	0	0	-1.7977E+308	0	0	0	-1.7977E+308	0	0	0	-1.7977E+308
alr7532	2929	24881	27810	4	4	329.153	2	2	194.76	-1.69005	2	2	64.9198	-5.07014	6	6	119.864	-2.74604
alr7533	832	27822	28654	2	2	579.38	6	6	2056.91	3.5502	1	1	114.273	-5.07014	6	6	421.974	-1.37302
alr7534	1252	28624	29876	1	1	192.51	0	0	0	-1.7977E+308	0	0	0	-1.7977E+308	3	3	140.209	-1.37302
alr7535	877	29789	30666	2	2	549.651	3	3	975.685	1.7751	2	2	216.819	-2.53507	6	6	400.322	-1.37302
alr7536	1927	30590	32517	6	6	750.457	1	1	148.015	-5.07014	2	2	98.6768	-7.60521	20	20	607.304	-1.23572
alr7537	952	32413	33365	0	0	0	0	0	0	1	0	0	0	1	6	6	368.784	1.7977E+308
alr7538	1558	33268	34826	3	3	464.099	2	2	366.143	-1.26753	1	1	61.0238	-7.60521	5	5	187.785	-2.47144
alr7539	1927	34809	36736	0	0	0	1	1	148.015	1.7977E+308	2	2	98.6768	1.7977E+308	0	0	0	1
alr7540	2590	36722	39312	2	2	186.117	16	16	1762.01	9.4672	13	13	477.211	2.56403	14	14	316.291	1.69941
alr7541	991	39428	40419	1	1	243.211	0	0	0	-1.7977E+308	1	1	95.9386	-2.53507	0	0	0	-1.7977E+308
alr7543	1519	40597	42116	4	4	634.686	3	3	563.315	-1.1267	11	11	688.497	1.08478	14	14	539.297	-1.17688
alr7544	943	42044	42987	7	7	1789.13	5	5	1512.33	-1.18303	2	2	201.644	-8.87274	8	8	496.405	-3.60418
alr7545	556	43250	43806	0	0	0	0	0	0	1	0	0	0	1	0	0	0	1
alr7546	931	43708	44639	1	1	258.885	1	1	306.364	1.1834	0	0	0	-1.7977E+308	3	3	188.551	-1.37302
alr7549	841	45370	46211	62	62	17768.6	41	41	13905.2	-1.27784	30	30	3391.5	-5.23914	40	40	2783.06	-6.38455
alr7550	580	46196	46776	6	6	2493.33	8	8	3934.14	1.57787	4	4	655.69	-3.8026	9	9	907.972	-2.74604
alr7551	742	46864	47606	10	10	3248.27	12	12	4612.81	1.42008	1	1	128.134	-25.3507	5	5	394.298	-8.23813
alr7552	2821	47600	50421	7	7	598.069	19	19	1921.05	3.21209	16	16	539.242	-1.10909	32	32	663.75	1.10982
alr7553	847	50421	51268	0	0	0	1	1	336.748	1.7977E+308	0	0	0	1	3	3	207.251	1.7977E+308
alr7555	1099	51488	52587	1	1	219.31	0	0	0	-1.7977E+308	0	0	0	-1.7977E+308	3	3	159.728	-1.37302
alr7556	583	52489	53072	0	0	0	0	0	0	1	0	0	0	1	0	0	0	1
alr7557	523	52977	53500	0	0	0	0	0	0	1	0	0	0	1	3	3	335.643	1.7977E+308
alr7558	829	53443	54272	0	0	0	1	1	344.06	1.7977E+308	0	0	0	1	14	15	1058.75	1.7977E+308
alr7559	823	54168	54991	0	0	0	0	0	0	1	0	0	0	1	0	0	0	1
alr7560	697	54893	55590	0	0	0	0	0	0	1	0	0	0	1	1	1	83.9509	1.7977E+308
alr7561	892	55477	56369	0	0	0	0	0	0	1	0	0	0	1	10	11	721.582	1.7977E+308
alr7562	1318	56392	57710	54	54	9874.95	86	86	18611.1	1.88467	67	67	4833.1	-2.04319	74	74	3285.29	-3.0058
alr7565	784	59023	59807	2	2	614.852	0	0	0	-1.7977E+308	0	0	0	-1.7977E+308	0	0	0	-1.7977E+308
alr7566	448	59703	60151	0	0	0	0	0	0	1	0	0	0	1	0	0	0	1
alr7567	1042	60127	61169	0	0	0	0	0	0	1	0	0	0	1	0	0	0	1
alr7568	1093	61688	62781	0	0	0	0	0	0	1	1	1	86.9855	1.7977E+308	1	1	53.535	1.7977E+308
alr7569	1471	62760	64231	0	0	0	1	1	193.899	1.7977E+308	2	2	129.266	1.7977E+308	3	3	119.335	1.7977E+308
alr7570	1390	64193	65583	5	5	866.985	4	4	820.792	-1.05628	6	6	410.396	-2.11256	2	2	84.1924	-10.2977
alr7572	1918	66361	68279	1	1	125.663	2	2	297.42	2.3668	0	0	0	-1.7977E+308	1	1	30.5077	-4.11906
alr7573	883	68267	69150	2	2	545.916	2	2	646.037	1.1834	0	0	0	-1.7977E+308	0	0	0	-1.7977E+308
alr7574	1060	69173	70233	2	2	454.758	0	2	538.161	1.1834	0	0	0	-1.7977E+308	0	0	0	-1.7977E+308
alr7575	976	70129	71105	0	0	0	0	0	0	1	3	3	292.239	1.7977E+308	0	0	0	1
alr7576	772	71083	71855	0	0	0	1	1	369.463	1.7977E+308	0	0	0	1	1	1	75.795	1.7977E+308
alr7579	484	73906	74390	0	0	0	0	0	0	1	0	0	0	1	4	4	483.585	1.7977E+308
alr7580	520	74363	74883	0	0	0	0	0	0	1	2	2	365.673	1.7977E+308	2	2	225.053	1.7977E+308
alr7581	871	74920	75791	7	7	1937.03	8	8	2619.75	1.35246	36	36	3929.63	2.02869	53	56	3762.08	1.94219
alr7582	1048	75687	76735	10	10	2299.83	1	1	272.162	-8.45023	27	27	2449.45	1.06506	37	39	2177.52	-1.05617
alr7586	1195	79746	80941	1	1	201.692	4	4	954.729	4.7336	25	25	1989.02	9.86167	38	38	1860.69	9.22539
alr7587	1462	80840	82302	3	3	494.573	7	7	1365.65	2.76127	32	32	2080.99	4.20764	92	95	3802.19	7.68783
alr7604	1267	94275	95542	82	82	15598.9	88	88	19810.4	1.26999	316	316	23712.5	1.52014	365	365	16856.8	1.08064
alr7612	748	102035	102783	24	24	7733.32	13	13	4957.12	-1.56004	16	16	2033.69	-3.8026	50	50	3911.35	-1.97715
alr7613	904	102708	103612	11	11	2932.79	3	3	946.544	-3.09842	21	21	2208.6	-1.32789	36	36	2330.19	-1.2586
alr7620	517	113408	113925	34	34	15850.6	24	24	13240.6	-1.19712	80	80	14711.8	-1.0774	89	89	10073	-1.57358
alr7622	2740	114363	117103	26	26	2287.07	16	16	1665.55	-1.37316	89	89	3088.21	1.35029	135	135	2882.98	1.26055
alr7628	1483	123123	124606	76	76	12351.8	186	186	35773.4	2.89622	89	89	5705.79	-2.16478	103	103	4064	-3.03931
alr7634	469	133189	133658	7	7	3597.34	3	3	1824.47	-1.97172	7	7	1419.03	-2.53507	15	15	1871.44	-1.92223
alr7635	2362	133863	136225	56	56	5714.32	28	28	3381.16	-1.69005	129	129	5192.5	-1.10049	99	99	2452.52	-2.32998
alr7636	1012	136136	137148	6	6	1428.98	6	6	1691.06	1.1834	18	18	1691.06	1.1834	16	16	925.119	-1.54465
alr7637	514	137157	137671	6	6	2813.49	7	7	3884.39	1.38063	18	18	3329.48	1.1834	11	11	1252.24	-2.24676
alr7640	979	138345	139324	1	1	246.192	0	0	0	-1.7977E+308	0	0	0	-1.7977E+308	6	6	358.613	1.45664
alr7643	544	140744	141288	17	17	7531.94	21	21	11010.5	1.46185	20	20	3495.41	-2.15481	22	22	2366.36	-3.18291
alr7646	469	144739	145208	6	6	3083.44	3	3	1824.47	-1.69005	5	5	1013.59	-3.04208	2	2	249.526	-12.3572
alr7647	1516	145240	146756	6	6	953.913	7	7	1317	1.38063	5	5	313.572	-3.04208	7	7	270.182	-3.53063
alr7649	7846	147819	155665	50	50	1535.95	35	36	1308.71	-1.17364	64	64	775.53	-1.98052	86	86	641.369	-2.39481
alr7650	871	155572	156443	22	22	6087.81	21	26	8514.19	1.39856	31	32	3493	-1.74286	33	40	2687.2	-2.26549
alr7652	889	156845	157734	1	1	271.116	4	4	1283.35	4.7336	2	2	213.892	-1.26753	4	4	263.279	-1.02977
alr7656	1060	160360	161420	215	221	50250.8	171	174	46820	-1.07328	161	164	14709.7	-3.41616	151	152	8390.65	-5.9889
alr7661	553	166606	167159	190	190	82810.4	175	175	90261.2	1.08997	146	146	25101.2	-3.29906	111	111	11745.1	-7.05065
alr7667	751	172647	173398	60	60	19256.1	35	35	13292.8	-1.44861	29	29	3671.34	-5.24497	31	31	2415.35	-7.97238
alr7670	619	174431	175050	0	0	0	2	2	921.568	1.7977E+308	0	0	0	1	1	1	94.5295	1.7977E+308
alr7684	688	183051	183739	1	1	350.323	2	2	829.143	2.3668	1	1	138.191	-2.53507	2	2	170.098	-2.05953
alr7685	1210	183711	184921	2	2	398.383	2	2	471.447	1.1834	2	2	157.149	-2.53507	3	3	145.075	-2.74604
asl7509	319	6702	7021	0	0	0	4	4	3576.49	1.7977E+308	1	1	298.041	1.7977E+308	1	1	183.429	1.7977E+308
asl7585	373	79473	79846	0	0	0	0	0	0	1	0	0	0	1	0	0	0	1
asl7591	331	84211	84542	4	12	8737.96	4	10	8617.08	-1.01403	3	5	1436.18	-6.08416	2	4	707.115	-12.3572
asl7593	277	86668	86945	144	217	188815	131	191	196672	1.04161	8	14	4805.24	-39.2936	36	54	11407	-16.5525
asl7596	313	88258	88571	1	1	770.038	3	3	2733.79	3.5502	4	4	1215.02	1.57787	6	6	1121.67	1.45664
asl7599	346	90161	90507	0	0	0	1	1	824.351	1.7977E+308	6	6	1648.7	1.7977E+308	6	6	1014.69	1.7977E+308
asl7641	352	139450	139802	1	1	684.721	20	20	16206	23.668	10	10	2701	3.94467	24	24	3989.57	5.82657
asl7651	346	156443	156789	2	2	1393.19	2	2	1648.7	1.1834	3	3	824.351	-1.69005	31	31	5242.56	3.76299
asl7669	337	174234	174571	18	18	12873.6	14	14	11849.1	-1.08646	34	34	9592.15	-1.3421	30	30	5208.94	-2.47144
asl7677	319	178826	179145	0	0	0	0	0	0	1	1	1	298.041	1.7977E+308	1	1	183.429	1.7977E+308
asl7678	361	179105	179466	0	0	0	0	0	0	1	0	0	0	1	0	0	0	1
asl7683	361	182650	183011	0	0	0	4	4	3160.39	1.7977E+308	2	2	526.732	1.7977E+308	10	10	1620.88	1.7977E+308
asr7516	268	12070	12338	0	0	0	0	0	0	1	0	0	0	1	2	2	436.67	1.7977E+308
asr7519	271	14416	14687	10	12	10672.6	2	2	2104.98	-5.07014	1	1	350.831	-30.4208	4	4	863.672	-12.3572
asr7520	343	14628	14971	4	4	2810.75	1	1	831.561	-3.38009	4	4	1108.75	-2.53507	4	4	682.376	-4.11906
asr7542	301	40323	40624	4	7	5605.16	7	9	8528.33	1.52151	2	2	631.728	-8.87274	1	1	194.398	-28.8335
asr7548	343	45064	45407	6	6	4216.13	6	6	4989.36	1.1834	4	4	1108.75	-3.8026	14	14	2388.32	-1.76531
asr7554	325	51196	51521	0	0	0	0	1	877.616	1.7977E+308	0	0	0	1	1	1	180.042	1.7977E+308
asr7595	295	87757	88052	0	0	0	0	0	0	1	0	0	0	1	0	0	0	1
asr7603	292	93779	94071	84	84	69335.1	49	49	47863.2	-1.44861	212	212	69027.1	-1.00446	260	260	52101.3	-1.33077
asr7638	295	137806	138101	1	1	817.024	0	0	0	-1.7977E+308	2	2	644.577	-1.26753	1	1	198.352	-4.11906
asr7639	295	138107	138402	0	0	0	0	0	0	1	0	0	0	1	0	0	0	1
asr7642	340	139862	140202	10	10	7088.88	9	9	7550.08	1.06506	16	16	4474.12	-1.58442	11	11	1893.09	-3.7446
asr7657	328	161451	161779	36	39	28658.1	46	49	42609.9	1.48684	21	24	6956.72	-4.11949	22	22	3924.7	-7.30198
ftsK	2278	170514	172792	25	26	2750.91	32	34	4257.09	1.54752	34	34	1419.03	-1.93858	46	46	1181.58	-2.32817
sigB	1099	105713	106812	11	11	2412.41	10	10	2595.32	1.07582	59	59	5104.12	2.11578	214	214	11393.9	4.72305
smtB	511	114006	114517	18	18	8490.01	12	12	6698.05	-1.26753	24	24	4465.37	-1.9013	22	22	2519.18	-3.37014
