# Supplementary material for: Directional RNA deep sequencing sheds new light on the transcriptional response of Anabaena sp. strain PCC 7120 to combined-nitrogen deprivation
Source: BMC Genomics. 2011 Jun 28;12:332. doi: 10.1186/1471-2164-12-332 (PMC3141674; doi:10.1186/1471-2164-12-332)
Supplement: Additional file 4 — Gamma plasmid RNA-seq data. Gamma plasmid RNA-seq data for Anabaena PCC 7120 at 0, 6, 12, and 21 hours after nitrogen step-down. [file 1471-2164-12-332-S4.XLS]

## Sheet: Gamma Expression Time Course.cs
				0 Hour Time Point			6 Hour Time Point				12 Hour Time Point				21 Hour Time Point
Feature ID	Gene length	Chromosome region start	Chromosome region end	Unique gene reads	Total gene reads	RPKM	Unique gene reads	Total gene reads	RPKM	Fold Change (original values)	Unique gene reads	Total gene reads	RPKM	Fold Change (original values)	Unique gene reads	Total gene reads	RPKM	Fold Change (original values)
all8002	955	1568	2523	6	6	2243.83	2	2	425.14	-5.27786	1	1	399.512	-5.61643	6	6	2077.62	-1.08
all8003	511	2429	2940	0	0	0	1	2	794.538	1.7977E+308	4	5	3733.21	1.7977E+308	0	0	0	1
all8004	448	2995	3443	3	3	2391.58	6	6	2718.81	1.13683	3	3	2554.91	1.06829	5	5	3690.71	1.54321
all8010	1309	6663	7972	950	1065	290571	2909	3364	521701	1.79544	927	983	286515	-1.01416	1134	1186	299615	1.03113
all8013	505	9011	9516	0	0	0	1	1	401.989	1.7977E+308	0	0	0	1	2	2	1309.65	1.7977E+308
all8020	2422	17982	20404	47	47	6930.52	34	34	2849.77	-2.43195	29	29	4568.32	-1.51708	43	43	5871.01	-1.18047
all8022	724	21771	22495	6	6	2959.75	11	11	3084.32	1.04209	9	9	4742.82	1.60244	18	18	8221.52	2.77778
all8023	3133	22660	25793	6	6	683.963	3	3	194.387	-3.51857	4	4	487.116	-1.40411	6	6	633.299	-1.08
all8024	781	26224	27005	128	128	58533	76	76	19754.6	-2.96301	33	33	16121.1	-3.63082	41	41	17360.1	-3.37171
all8030	880	30210	31090	11	13	5275.97	25	26	5997.86	1.13683	18	19	8237.66	1.56135	20	22	8267.2	1.56695
all8031	517	31000	31517	3	3	2072.4	7	8	3141.27	1.51577	0	0	0	-1.7977E+308	3	3	1918.88	-1.08
all8032	1219	31445	32664	25	25	7324.5	35	35	5828.68	-1.25663	8	8	2503.91	-2.92522	26	26	7053.23	-1.03846
all8035	1420	38271	39691	3	3	754.527	4	4	571.844	-1.31946	1	1	268.686	-2.80821	8	8	1863.03	2.46914
all8036	502	39661	40163	1	1	711.44	0	0	0	-1.7977E+308	0	0	0	-1.7977E+308	1	1	658.741	-1.08
all8037	1873	40073	41946	14	14	2669.51	11	11	1192.23	-2.23909	9	9	1833.32	-1.45611	25	26	4590.43	1.71958
all8038	1249	41848	43097	1	1	285.943	3	3	487.601	1.70524	0	0	0	-1.7977E+308	7	8	2118.1	7.40741
all8039	1078	43047	44125	7	7	2319.11	9	9	1694.84	-1.36833	6	6	2123.56	-1.09208	7	7	2147.32	-1.08
all8040	1642	44021	45663	0	0	0	2	2	247.265	1.7977E+308	0	0	0	1	6	6	1208.36	1.7977E+308
all8041	604	45567	46171	1	2	1182.59	1	3	1008.3	-1.17286	0	0	0	-1.7977E+308	1	3	1642.49	1.38889
all8043	1057	46280	47337	35	35	11825.9	8	8	1536.46	-7.69688	6	6	2165.75	-5.46042	14	14	4379.97	-2.7
all8044	412	47322	47734	0	0	0	1	1	492.729	1.7977E+308	0	0	0	1	3	3	2407.92	1.7977E+308
all8045	661	48019	48680	0	0	0	0	0	0	1	0	0	0	1	1	1	500.284	1.7977E+308
all8046	3157	48576	51733	4	4	452.509	11	11	707.333	1.56313	4	4	483.413	1.06829	6	6	628.485	1.38889
all8047	595	51968	52563	2	2	1200.48	2	2	682.368	-1.75929	10	10	6412.33	5.34147	4	4	2223.11	1.85185
all8048	2068	53577	55645	64	64	11052.8	54	54	5300.89	-2.08508	127	127	23430.7	2.1199	131	131	20947.8	1.89525
all8062	4147	65521	69668	35	35	3014.23	35	35	1713.32	-1.75929	57	57	5244.13	1.73979	66	66	5262.94	1.74603
all8063	427	69967	70394	20	20	16728	15	15	7131.3	-2.34571	31	31	27699.2	1.65586	23	23	17812.2	1.06481
all8064	433	71232	71665	0	0	0	1	1	468.832	1.7977E+308	5	5	4405.7	1.7977E+308	7	7	5345.99	1.7977E+308
all8065	892	71613	72505	26	26	10410	21	21	4779.25	-2.17816	53	53	22669.6	2.17768	42	42	15570.5	1.49573
all8067	1300	73848	75148	32	32	8791.21	18	18	2810.83	-3.12762	23	23	6750.21	-1.30236	30	30	7631.26	-1.152
all8068	676	75303	75979	3	3	1584.95	2	2	600.605	-2.63893	0	0	0	-1.7977E+308	4	4	1956.73	1.23457
all8069	1318	75898	77216	54	54	14632.6	86	86	13246.1	-1.10467	67	67	19395.1	1.32548	74	74	18566.7	1.26886
all8070	862	77180	78042	15	15	6214.78	23	23	5416.59	-1.14736	30	30	13278.4	2.13659	57	57	21866.8	3.51852
all8075	2146	80212	82358	77	77	12814.5	63	63	5959.59	-2.15024	78	78	13867.5	1.08217	82	82	12635.8	-1.01415
all8076	745	82890	83635	58	58	27804.4	47	47	12807	-2.17103	70	70	35848.8	1.28932	36	36	15979.5	-1.74
all8078	4564	85721	90285	0	0	0	5	5	222.398	1.7977E+308	1	1	83.5964	1.7977E+308	5	5	362.279	1.7977E+308
all8079	2455	90305	92760	2	2	290.951	3	3	248.071	-1.17286	7	7	1087.88	3.73903	11	11	1481.7	5.09259
all8080	1138	92981	94119	5	5	1569.17	9	9	1605.48	1.02314	3	3	1005.8	-1.56012	16	16	4649.39	2.96296
all8083	1042	94838	95880	207	207	70948.7	184	185	36042.1	-1.9685	172	172	62978.7	-1.12655	122	123	39035.1	-1.81756
all8085	502	96635	97137	0	0	0	0	0	0	1	0	0	0	1	0	0	0	1
all8086	1003	97400	98403	6	6	2136.45	2	2	404.795	-5.27786	2	2	760.785	-2.80821	9	9	2967.29	1.38889
all8087	1099	98375	99474	11	11	3574.68	20	20	3694.35	1.03348	6	6	2082.99	-1.71613	12	12	3610.79	1.0101
all8088	910	99385	100295	5	5	1962.32	3	3	669.245	-2.93214	1	1	419.268	-4.68036	4	4	1453.57	-1.35
all8089	1039	100201	101240	0	0	0	0	0	0	1	0	0	0	1	1	1	318.275	1.7977E+308
all8090	789	101176	101965	0	0	0	2	2	514.587	1.7977E+308	3	3	1450.7	1.7977E+308	0	0	0	1
alr8001	1069	432	1501	11	11	3675	4	4	759.605	-4.83804	11	11	3925.98	1.06829	10	10	3093.43	-1.188
alr8005	742	3503	4245	7	7	3369.27	2	2	547.182	-6.1575	4	4	2056.79	-1.63813	11	11	4902.38	1.45503
alr8006	853	4186	5039	1	1	418.69	1	1	237.989	-1.75929	8	8	3578.28	8.54636	10	10	3876.76	9.25926
alr8007	1045	4938	5983	3	3	1025.29	4	4	777.051	-1.31946	18	19	6936.98	6.76587	23	26	8227.64	8.02469
alr8011	670	8066	8736	3	5	2665.25	5	5	1514.96	-1.75929	10	12	6833.44	2.56391	9	13	6416.33	2.40741
alr8014	505	9477	9982	0	0	0	0	0	0	1	0	0	0	1	0	0	0	1
alr8015	2536	10335	12871	13	13	1830.78	10	10	800.491	-2.28707	4	4	601.788	-3.04223	15	15	1955.96	1.06838
alr8016	2011	12999	15010	2	2	355.189	6	6	605.682	1.70524	5	5	948.617	2.67074	10	10	1644.39	4.62963
alr8017	451	14987	15438	1	1	791.891	0	0	0	-1.7977E+308	0	0	0	-1.7977E+308	0	0	0	-1.7977E+308
alr8019	1333	16083	17416	141	141	37777.3	249	249	37920.6	1.00379	176	176	50375.1	1.33347	149	149	36963.6	-1.02201
alr8025	526	26958	27484	71	71	48207.5	51	51	19682.9	-2.4492	63	63	45697	-1.05494	113	113	71041.3	1.47366
alr8029	853	28838	29691	1	1	418.69	1	1	237.989	-1.75929	7	7	3130.99	7.47806	3	3	1163.03	2.77778
alr8033	628	32871	33499	0	0	0	1	1	323.256	1.7977E+308	0	0	0	1	7	9	4739.16	1.7977E+308
alr8034	4600	33392	37992	40	40	3105.59	55	55	2427.23	-1.27948	54	54	4478.87	1.4422	73	75	5391.65	1.73611
alr8051	1033	57692	58725	2	2	691.467	3	3	589.558	-1.17286	2	2	738.691	1.06829	5	5	1600.62	2.31481
alr8052	511	58626	59137	66	68	47525.9	12	12	4767.23	-9.96929	18	18	13439.5	-3.53627	27	30	19414.2	-2.448
alr8056	499	59712	60211	0	0	0	1	1	406.823	1.7977E+308	1	1	764.597	1.7977E+308	6	6	3976.21	1.7977E+308
alr8058	706	60497	61203	2	2	1011.74	2	3	862.625	-1.17286	0	0	0	-1.7977E+308	4	5	2341.98	2.31481
alr8059	859	61173	62032	0	0	0	0	0	0	1	0	0	0	1	1	1	384.968	1.7977E+308
alr8060	2005	61928	63933	1	1	178.126	0	0	0	-1.7977E+308	4	4	761.165	4.27318	1	1	164.932	-1.08
alr8061	943	64254	65197	9	9	3408.57	4	4	861.101	-3.95839	6	6	2427.57	-1.40411	2	2	701.353	-4.86
alr8066	940	72533	73473	6	6	2279.64	1	1	215.962	-10.5557	1	1	405.887	-5.61643	2	2	703.591	-3.24
alr8071	523	77909	78432	0	0	0	0	0	0	1	2	2	1459.02	1.7977E+308	0	0	0	1
alr8073	823	78706	79529	2	2	867.905	2	2	493.328	-1.75929	0	0	0	-1.7977E+308	2	2	803.616	-1.08
alr8074	736	79428	80164	7	7	3396.74	2	2	551.643	-6.1575	6	9	4665.49	1.37352	2	2	898.608	-3.78
alr8077	1162	84015	85177	4	4	1229.41	1	1	174.703	-7.03714	6	6	1970.05	1.60244	4	4	1138.34	-1.08
asl8009	220	6509	6729	44	72	116883	52	112	103348	-1.13097	30	38	65901.3	-1.77361	9	12	18037.5	-6.48
asl8018	292	15887	16179	0	0	0	0	0	0	1	0	0	0	1	0	0	0	1
asl8021	346	21005	21351	6	6	6193.23	2	2	1173.44	-5.27786	6	6	6616.19	1.06829	3	3	2867.24	-2.16
asl8027	355	27954	28309	128	130	130785	49	49	28020.3	-4.66749	188	188	202052	1.54492	126	128	119234	-1.09688
asl8028	298	28435	28733	1	1	1198.47	0	0	0	-1.7977E+308	3	3	3840.94	3.20488	1	1	1109.69	-1.08
asl8049	262	55712	55974	9	9	12268.3	5	5	3874.13	-3.16671	2	2	2912.47	-4.21232	4	4	5048.67	-2.43
asl8055	319	59592	59911	0	0	0	2	2	1272.76	1.7977E+308	0	0	0	1	2	2	2073.28	1.7977E+308
asl8072	358	78550	78908	10	10	9976.06	5	5	2835.26	-3.51857	8	8	8525.89	-1.17009	5	5	4618.55	-2.16
asl8081	346	94046	94392	8	8	8257.64	24	25	14668	1.77629	10	11	12129.7	1.4689	17	17	16247.7	1.96759
asl8084	394	96216	96610	1	1	906.454	1	1	515.24	-1.75929	7	7	6778.52	7.47806	5	5	4196.55	4.62963
asr8008	361	5919	6280	0	1	989.315	0	0	0	-1.7977E+308	0	1	1056.88	1.06829	0	1	916.033	-1.08
asr8012	349	8657	9006	0	3	3070	1	1	581.675	-5.27786	0	0	0	-1.7977E+308	0	0	0	-1.7977E+308
asr8042	286	46002	46288	0	0	0	0	0	0	1	0	0	0	1	0	0	0	1
asr8053	262	59033	59295	2	3	4089.42	0	0	0	-1.7977E+308	0	0	0	-1.7977E+308	2	2	2524.33	-1.62
asr8054	367	59194	59561	1	1	973.141	0	0	0	-1.7977E+308	0	0	0	-1.7977E+308	0	0	0	-1.7977E+308
asr8057	352	60249	60601	0	0	0	0	0	0	1	0	1	1083.9	1.7977E+308	2	2	1878.91	1.7977E+308
asr8082	367	94324	94691	6	6	5838.85	10	10	5531.46	-1.05557	8	8	8316.81	1.42439	5	5	4505.28	-1.296
copB	244	57256	57500	160	160	234192	77	77	64062.9	-3.65566	67	67	104765	-2.23539	152	152	206002	-1.13684
vapC	508	27550	28058	1	1	703.037	3	3	1198.85	1.70524	3	3	2253.15	3.20488	3	3	1952.88	2.77778
