# Supplementary material for: Directional RNA deep sequencing sheds new light on the transcriptional response of Anabaena sp. strain PCC 7120 to combined-nitrogen deprivation
Source: BMC Genomics. 2011 Jun 28;12:332. doi: 10.1186/1471-2164-12-332 (PMC3141674; doi:10.1186/1471-2164-12-332)
Supplement: Additional file 5 — Delta plasmid RNA-seq data. Delta plasmid RNA-seq data for Anabaena PCC 7120 at 0, 6, 12, and 21 hours after nitrogen step-down. [file 1471-2164-12-332-S5.XLS]

## Sheet: Delta Expression Time Course.cs
				0 Hour Time Point			6 Hour Time Point				12 Hour Time Point				21 Hour Time Point
Feature ID	Gene length	Chromosome region start	Chromosome region end	Unique gene reads	Total gene reads	RPKM	Unique gene reads	Total gene reads	RPKM	Fold Change (original values)	Unique gene reads	Total gene reads	RPKM	Fold Change (original values)	Unique gene reads	Total gene reads	RPKM	Fold Change (original values)
all8503	490	731	1221	1	1	1598.13	2	2	1283.13	-1.2455	0	0	0	-1.7977E+308	2	2	1799.66	1.1261
all8507	565	3105	3670	0	1	1385.99	1	2	1112.8	-1.2455	0	0	0	-1.7977E+308	2	2	1560.77	1.1261
all8508	1369	3566	4935	25	26	14872.3	25	25	5740.81	-2.59063	48	49	19785.8	1.33038	73	77	24799.6	1.6675
all8511	838	8731	9569	1	1	934.469	3	3	1125.42	1.20434	2	2	1319.31	1.41183	2	2	1052.31	1.1261
all8516	781	11415	12196	7	7	7018.69	9	9	3622.66	-1.93744	5	5	3539	-1.98324	11	11	6210.1	-1.13021
all8519	2611	13525	16136	90	91	27292.5	105	105	12642.1	-2.15886	144	146	30910.6	1.13257	190	194	32760.6	1.20035
all8520	826	16304	17130	133	133	126090	103	103	39200.7	-3.21653	125	125	83654.9	-1.50726	146	146	77934.5	-1.6179
all8538	682	28852	29534	61	61	70041.4	37	37	17055.1	-4.10677	25	25	20263.6	-3.45651	56	56	36204.3	-1.93461
all8540	754	30060	30814	9	9	9347.17	13	13	5420.11	-1.72453	18	18	13196.6	1.41183	27	27	15788.8	1.68915
all8544	1150	33284	34434	5	5	3404.72	4	4	1093.45	-3.11374	4	4	1922.75	-1.77075	20	21	8051.53	2.36481
all8545	1120	34349	35469	21	21	14682.9	43	44	12350.1	-1.18888	11	11	5429.2	-2.70442	38	41	16140.7	1.09929
all8547	601	36548	37149	1	1	1302.97	1	1	523.072	-2.49099	3	3	2759.36	2.11774	8	8	5869.11	4.50441
all8548	433	37038	37471	12	12	21702.1	11	11	7986.22	-2.71745	22	22	28086.4	1.29418	62	63	64151.9	2.95602
all8551	595	38273	38868	0	0	0	4	4	2113.39	1.7977E+308	1	1	929.062	1.7977E+308	6	6	4446.22	1.7977E+308
all8552	484	38912	39396	8	10	16179.4	18	19	12340.8	-1.31105	42	45	51395.9	3.17662	35	41	37350.4	2.30851
all8553	952	39303	40255	13	19	15628.8	20	21	6934.56	-2.25376	37	43	24968.5	1.5976	54	57	26399.4	1.68915
all8554	1108	40151	41259	4	5	3533.78	4	5	1418.62	-2.49099	10	10	4989.09	1.41183	21	22	8754.67	2.47743
all8558	520	43654	44174	7	7	10541.5	4	4	2418.2	-4.35924	5	5	5315.3	-1.98324	5	5	4239.59	-2.48645
all8559	733	44180	44913	6	6	6409.98	7	7	3002.14	-2.13514	12	12	9049.79	1.41183	6	6	3609.14	-1.77604
all8564	637	52365	53002	2	2	2458.67	2	2	987.022	-2.49099	0	0	0	-1.7977E+308	2	2	1384.36	-1.77604
all8565	694	53582	54276	29	29	32722.6	9	9	4076.8	-8.02654	23	23	18320.2	-1.78615	18	18	11435.9	-2.86139
alr8502	667	45	712	2	2	2348.08	5	5	2356.57	1.00362	1	2	1657.55	-1.4166	2	3	1983.14	-1.18403
alr8509	1804	5143	6947	20	20	8681.66	40	40	6970.43	-1.2455	19	19	5822.08	-1.49116	22	22	5377.04	-1.61458
alr8510	1594	7007	8601	310	332	163102	2070	2284	450447	2.76176	493	512	177559	1.08864	554	602	166520	1.02095
alr8518	535	12617	13152	0	0	0	0	0	0	1	0	0	0	1	0	0	0	1
alr8522	1228	17478	18706	1	1	637.692	2	2	511.998	-1.2455	4	4	1800.62	2.82366	6	6	2154.32	3.37831
alr8527	403	19631	20034	1	1	1943.14	1	1	780.066	-2.49099	1	1	1371.69	-1.4166	1	1	1094.09	-1.77604
alr8528	772	19943	20715	2	2	2028.72	0	0	0	-1.7977E+308	5	5	3580.26	1.76479	15	15	8567.04	4.22288
alr8529	679	20688	21367	2	2	2306.58	0	0	0	-1.7977E+308	1	1	814.126	-2.8332	1	1	649.362	-3.55208
alr8530	1828	21263	23091	5	5	2141.92	6	6	1031.84	-2.07583	4	4	1209.61	-1.77075	6	6	1447.21	-1.48003
alr8531	772	23215	23987	3	3	3043.08	4	4	1628.84	-1.86825	3	3	2148.15	-1.4166	1	1	571.136	-5.32811
alr8532	1015	24033	25048	21	21	16201.8	12	12	3716.65	-4.35924	29	29	15794	-1.02581	36	36	15638.4	-1.03602
alr8534	1111	25408	26519	19	19	13392.1	25	25	7073.95	-1.89316	16	16	7961	-1.68221	32	32	12699.7	-1.05452
alr8535	814	26768	27582	17	17	16354.4	6	6	2317.2	-7.05782	30	30	20373.2	1.24573	24	24	13000	-1.25803
alr8542	817	31431	32248	30	30	28754.7	19	19	7310.85	-3.93315	28	28	18945.1	-1.51779	36	36	19428.4	-1.48003
alr8543	754	32263	33017	15	15	15578.6	10	10	4169.32	-3.73649	20	20	14662.9	-1.06245	49	49	28653.8	1.8393
alr8546	535	35788	36323	158	158	231266	84	84	49358.5	-4.68544	133	133	137423	-1.68288	78	78	64283.2	-3.59761
alr8555	556	41263	41819	4	4	5633.71	14	14	7915.7	1.40506	18	18	17896.1	3.17662	26	26	20618.4	3.65983
alr8556	1264	41722	42986	2	2	1239.06	2	2	497.415	-2.49099	6	6	2624.01	2.11774	7	7	2441.79	1.97068
alr8557	508	42945	43453	3	3	4624.52	2	2	1237.66	-3.73649	1	1	1088.17	-4.2498	1	1	867.947	-5.32811
alr8560	1903	45888	47791	98	98	40327	107	107	17675.9	-2.28147	110	110	31953.3	-1.26206	164	164	37998.1	-1.06129
alr8562	844	48206	49050	4	4	3711.31	3	3	1117.42	-3.32133	18	18	11789.4	3.17662	16	16	8358.62	2.2522
alr8563	814	48955	49769	2	2	1924.04	4	4	1544.8	-1.2455	2	2	1358.21	-1.4166	11	11	5958.34	3.09678
alr8566	802	54532	55334	3	3	2929.25	16	20	7839.56	2.67631	8	10	6892.66	2.35305	8	9	4947.95	1.68915
asl8505	352	2023	2375	8	8	17797.4	16	16	14289.4	-1.2455	26	26	40831.2	2.29422	17	17	21294.3	1.19648
asl8506	310	2754	3064	0	0	0	0	0	0	1	1	1	1783.2	1.7977E+308	3	3	4266.94	1.7977E+308
asl8512	256	9812	10068	0	0	0	0	0	0	1	0	0	0	1	0	0	0	1
asl8514	316	10285	10601	2	2	4956.24	3	3	2984.49	-1.66066	9	9	15744.1	3.17662	4	4	5581.23	1.1261
asl8515	346	10683	11029	1	1	2263.25	0	0	0	-1.7977E+308	2	3	4792.99	2.11774	8	8	10194.6	4.50441
asl8517	271	12339	12610	4	4	11558.5	7	7	8120.17	-1.42343	0	0	0	-1.7977E+308	9	9	14643	1.26687
asl8521	328	17128	17456	4	4	9549.82	6	6	5750.61	-1.66066	12	12	20224.1	2.11774	10	10	13442.6	1.40763
asl8533	259	25071	25330	6	6	18141	3	3	3641.31	-4.98199	0	0	0	-1.7977E+308	2	2	3404.77	-5.32811
asl8536	286	27792	28078	0	0	0	0	0	0	1	0	0	0	1	4	4	6166.67	1.7977E+308
asl8537	367	28339	28706	28	28	59744.9	14	14	11992.2	-4.98199	99	99	149118	2.49591	93	93	111731	1.87013
asl8539	373	29719	30092	13	13	27292.5	12	12	10113.7	-2.69858	23	23	34086.3	1.24893	34	34	40190.8	1.4726
asl8549	397	37512	37909	6	6	11835	6	6	4751.13	-2.49099	7	7	9746.96	-1.21423	18	18	19991.2	1.68915
asl8550	316	37916	38232	0	0	0	0	0	0	1	1	1	1749.34	1.7977E+308	4	4	5581.23	1.7977E+308
asl8561	346	47855	48201	7	7	15842.8	18	18	16354.3	1.03229	8	8	12781.3	-1.23953	11	11	14017.6	-1.13021
asr8501	243	0	55414	2	2	6445.15	4	9	11643.2	1.80651	7	12	27298.4	4.23549	5	5	9072.37	1.40763
asr8513	334	9879	10213	2	2	4689.13	2	2	1882.43	-2.49099	78	78	129095	27.5307	80	80	105609	22.522
asr8523	292	18670	18962	2	2	5363.6	0	0	0	-1.7977E+308	0	0	0	-1.7977E+308	0	0	0	-1.7977E+308
asr8524	367	18858	19225	0	0	0	4	4	3426.34	1.7977E+308	0	0	0	1	1	1	1201.41	1.7977E+308
asr8525	292	19138	19430	1	1	2681.8	0	0	0	-1.7977E+308	1	3	5679.37	2.11774	0	0	0	-1.7977E+308
asr8526	259	19341	19600	0	0	0	1	1	1213.77	1.7977E+308	0	0	0	1	2	2	3404.77	1.7977E+308
asr8541	283	30949	31232	0	0	0	0	0	0	1	2	2	3906.65	1.7977E+308	9	9	14022.1	1.7977E+308
nblA	286	1560	1846	0	0	0	0	0	0	1	4	4	7731.35	1.7977E+308	1	1	1541.67	1.7977E+308
