# Supplementary material for: Directional RNA deep sequencing sheds new light on the transcriptional response of Anabaena sp. strain PCC 7120 to combined-nitrogen deprivation
Source: BMC Genomics. 2011 Jun 28;12:332. doi: 10.1186/1471-2164-12-332 (PMC3141674; doi:10.1186/1471-2164-12-332)
Supplement: Additional file 6 — Epsilon plasmid RNA-seq data. Epsilon plasmid RNA-seq data for Anabaena PCC 7120 at 0, 6, 12, and 21 hours after nitrogen step-down. [file 1471-2164-12-332-S6.XLS]

## Sheet: Epsilon Expression Time Course.
				0 Hour Time Point			6 Hour Time Point				12 Hour Time Point				21 Hour Time Point
Feature ID	Gene length	Chromosome region start	Chromosome region end	Unique gene reads	Total gene reads	RPKM	Unique gene reads	Total gene reads	RPKM	Fold Change (original values)	Unique gene reads	Total gene reads	RPKM	Fold Change (original values)	Unique gene reads	Total gene reads	RPKM	Fold Change (original values)
all9002	535	3398	3933	3	3	7965.17	3	3	8079.94	1.01441	8	8	11783.5	1.47938	8	8	13593.9	1.70667
all9003	3394	4725	8119	121	121	50640.8	88	88	37360.4	-1.35547	142	142	32969.7	-1.53598	93	93	24910.3	-2.03293
all9019	1120	24867	25987	51	51	64681.4	69	69	88771.1	1.37244	47	47	33068.8	-1.95597	22	22	17857.1	-3.62216
all9020	3031	26333	29364	35	35	16402.5	41	41	19491.2	1.18831	77	77	20019	1.22049	75	75	22494.8	1.37143
all9023	1702	31317	33019	18	18	15022.4	17	17	14392.3	-1.04378	47	47	21760.9	1.44856	55	55	29377.2	1.95556
all9030	433	38418	38851	3	3	9841.49	5	5	16638.8	1.69068	12	12	21838.9	2.21907	10	10	20995.2	2.13333
all9031	481	39063	39544	78	78	230344	72	72	215689	-1.06795	134	134	219532	-1.04925	160	160	302400	1.31282
alr9001	1894	1328	3222	9	9	6749.78	23	23	17498	2.59238	20	20	8321.25	1.23282	11	11	5279.83	-1.27841
alr9005	1153	8727	9880	1	1	1231.96	11	11	13746.9	11.1585	10	10	6834.54	5.54768	7	7	5519.2	4.48
alr9010	817	10723	11540	3	3	5215.87	5	5	8818.37	1.69068	13	13	12538.9	2.40399	2	2	2225.44	-2.34375
alr9011	640	11473	12113	2	2	4438.92	1	2	4502.88	1.01441	1	1	1231.28	-3.60511	1	1	1420.45	-3.125
alr9012	1867	12009	13876	9	9	6847.4	10	10	7717.85	1.12712	16	16	6753.27	-1.01394	6	7	3408.48	-2.00893
alr9013	772	14000	14772	2	2	3679.93	4	4	7465.92	2.02882	1	1	1020.75	-3.60511	2	2	2355.16	-1.5625
alr9014	2140	14822	16962	40	40	26550.6	40	40	26933.1	1.01441	87	87	32036.4	1.20662	73	73	31011	1.168
alr9015	2134	16958	19092	34	34	22631.4	18	18	12154	-1.86206	49	49	18094.2	-1.25075	67	67	28542.2	1.26118
alr9016	535	19164	19699	52	52	138063	39	39	105039	-1.31439	122	123	181171	1.31224	81	81	137638	-1.00309
alr9017	1078	19611	20689	23	23	30306.5	24	24	32079.9	1.05851	94	95	69445.4	2.29143	97	98	82644.6	2.72696
alr9018	4009	20772	24781	90	90	31888.5	109	109	39177	1.22856	222	222	43637	1.36843	184	184	41724.3	1.30844
alr9024	1756	33311	35067	41	41	33165.5	41	41	33643.4	1.01441	49	49	21989.2	-1.50826	36	36	18637.4	-1.77951
alr9025	541	35080	35621	17	17	44635.4	4	4	10653.8	-4.18963	7	7	10196.2	-4.37764	3	3	5041.17	-8.85417
alr9026	877	35798	36675	11	11	17816.4	6	6	9858.08	-1.80729	10	10	8985.43	-1.98281	19	19	19695.2	1.10545
alr9027	1024	36575	37599	23	23	31904.7	27	27	37993.1	1.19083	63	63	48481.8	1.51958	34	34	30184.7	-1.05699
alr9029	487	37736	38223	3	3	8750.23	1	1	2958.77	-2.95739	5	5	8090.58	-1.08153	5	5	9333.58	1.06667
asl9021	319	29897	30216	1	1	4452.84	2	2	9033.99	2.02882	1	1	2470.29	-1.80256	3	3	8549.44	1.92
asl9022	343	30560	30903	8	8	33130.1	6	6	25205.6	-1.31439	3	3	6892.32	-4.80682	7	7	18552.9	-1.78571
asr9006	268	9820	10088	3	3	15900.6	1	1	5376.58	-2.95739	3	5	14701.9	-1.08153	2	2	6784.26	-2.34375
asr9007	367	9993	10360	2	2	7740.9	1	1	3926.22	-1.97159	2	2	4294.4	-1.80256	0	0	0	-1.7977E+308
asr9008	298	10271	10569	0	0	0	0	0	0	1	3	3	7933.11	1.7977E+308	0	2	6101.28	1.7977E+308
asr9009	271	10553	10824	1	1	5241.53	4	4	21268.2	4.05764	3	3	8723.49	1.6643	5	5	16772.9	3.2
asr9028	298	37542	37840	19	20	95332.5	19	21	101541	1.06513	11	14	37021.2	-2.57508	20	25	76266	-1.25
parG	271	8399	8670	0	0	0	0	0	0	1	0	0	0	1	3	3	10063.7	1.7977E+308
