# Supplementary material for: Directional RNA deep sequencing sheds new light on the transcriptional response of Anabaena sp. strain PCC 7120 to combined-nitrogen deprivation
Source: BMC Genomics. 2011 Jun 28;12:332. doi: 10.1186/1471-2164-12-332 (PMC3141674; doi:10.1186/1471-2164-12-332)
Supplement: Additional file 7 — Zeta plasmid RNA-seq data. Zeta plasmid RNA-seq data for Anabaena PCC 7120 at 0, 6, 12, and 21 hours after nitrogen step-down. [file 1471-2164-12-332-S7.XLS]

## Sheet: Zeta Expression Time Course.csv
				0 Hour Time Point			6 Hour Time Point				12 Hour Time Point				21 Hour Time Point
Feature ID	Gene length	Chromosome region start	Chromosome region end	Unique gene reads	Total gene reads	RPKM	Unique gene reads	Total gene reads	RPKM	Fold Change (original values)	Unique gene reads	Total gene reads	RPKM	Fold Change (original values)	Unique gene reads	Total gene reads	RPKM	Fold Change (original values)
alr9504	1273	2856	4129	29	42	94535.6	38	51	151181	1.59919	57	77	120014	1.26951	149	205	152642	1.61465
alr9505	406	4029	4435	35	65	458735	25	57	529789	1.15489	81	184	899210	1.9602	154	325	758761	1.65403
asl9502	283	1705	1988	25	25	253121	19	19	253350	1.00091	32	32	224354	-1.12822	137	137	458862	1.81282
asr9501	325	1375	1700	5	5	44082	1	1	11611	-3.79656	1	1	6105.01	-7.22063	11	11	32081.7	-1.37406
asr9503	307	2258	2565	212	212	1.97866e+06	137	137	1.68398e+06	-1.17499	210	210	1.35722e+06	-1.45788	377	377	1.16399e+06	-1.69989
