# Supplementary material for: Directional RNA deep sequencing sheds new light on the transcriptional response of Anabaena sp. strain PCC 7120 to combined-nitrogen deprivation
Source: BMC Genomics. 2011 Jun 28;12:332. doi: 10.1186/1471-2164-12-332 (PMC3141674; doi:10.1186/1471-2164-12-332)
Supplement: Additional file 8 — RPKM heat map data. Change in RPKM data for Anabaena PCC 7120 from 0 to 6, 12, and 21 hours after nitrogen step-down used to prepare heat map. [file 1471-2164-12-332-S8.GCT]

#1.2
4634	3
Name	Description	Fold Change in RPKM 0 to 6 hours	Fold Change in RPKM 0 to 12 hours	Fold Change in RPKM 0 to 21 hours
all0001	0	0.0	2.822643775	2.286202478
all0002	980	1.084842495	1.959840976	1.987507127
asl0003	2616	2.169684989	0.0	0.0
all0004	3417	1.055062505	0.0	2.238634144
all0005	4453	0.0	1.16892397	2.524851819
all0006	6137	0.0	1.203113841	3.521090306
all0007	6685	0.0	1.372440974	2.845983708
all0008	7358	0.0	1.038850935	1.978622971
asl0009	7995	0.0	1.102116279	2.521820957
all0010	8323	0.0	0.0	1.795292624
all0011	9131	0.0	0.0	1.46353402
all0012	10129	1.014091897	1.008323981	0.0
asr0013	11459	1.627263742	4.348397167	0.0
alr0014	11746	0.0	0.0	1.079946475
all0015	12727	3.977755814	1.564502684	1.234224542
all0016	13137	4.722255565	0.0	0.0
alr0019	14802	1.084842495	0.0	0.0
all0450	19514	0.0	0.0	1.043622778
alr0024	21120	1.023436316	0.0	1.204468605
asl0026	22722	1.0	50.0	50.0
asl0027	23017	1.0	50.0	1.0
all0028	23448	0.0	1.260404976	2.483355178
alr0029	24249	0.0	3.185010205	1.724125073
alr0030	28184	1.472286243	3.175020153	2.331313024
alr0031	30162	1.193326744	6.087756033	3.935804929
alr0033	33447	2.071062944	4.040934741	2.967125667
alr0034	34385	0.0	1.405542518	0.0
alr0035	35332	0.0	1.142003296	1.047220824
all0036	36975	1.172802697	1.331941474	2.296102414
all0037	38534	0.0	3.757874095	1.119944492
alr0039	40850	0.0	1.010233685	1.876270643
all0040	41959	0.0	1.533492721	1.37732304
all0041	43541	0.0	2.254724457	2.719865195
all0042	44510	1.313230388	1.322319606	1.389404821
asr0043	46542	0.0	1.750447675	0.0
alr0044	46791	0.0	2.280013574	1.892137625
alr0045	47177	0.0	3.489975719	2.239112324
asl0046	47901	0.0	0.0	1.147260211
all0047	48469	1.084842495	9.217115362	5.242817073
all0048	50090	0.0	2.503012567	1.37326527
all0049	51282	1.240537482	2.867615827	3.79981167
all0050	53881	0.0	24.41544483	42.01391766
alr0051	55018	0.0	3.682426429	4.322380364
alr0052	56541	0.0	1.579092738	1.715036949
alr0053	57123	1.007353745	2.243220761	2.399881055
alr0054	58371	0.0	4.499383179	2.879857265
alr0055	60067	3.525738108	10.87099292	7.91960748
alr0056	61735	50.0	50.0	50.0
asr0057	62117	1.0	50.0	1.0
alr0058	62293	0.0	5.505426822	5.658666907
all0059	63554	2.06120074	50.0	19.19904844
asl0060	66555	1.363801993	1.21479032	1.453642239
all0061	67153	1.325918605	2.576827951	1.439928633
alr0063	68433	1.003858918	1.011394952	1.045049293
all0065	70600	1.335190763	1.709626236	2.436802301
all0067	71744	1.03060037	2.174198583	1.919904844
alr0068	72494	0.0	1.279708475	1.141565042
alr0069	73189	1.015173711	1.80850769	1.928711747
all0070	74145	0.0	1.614755673	1.629392926
all0071	75170	0.0	0.0	1.439928633
alr0072	75864	1.135300285	1.348340207	1.62968667
alr0073	76659	0.0	2.861765657	2.030668585
alr0074	78070	1.084842495	3.478717733	1.247938148
alr0075	79238	0.0	2.205461569	0.0
alr0076	80873	0.0	2.72323863	1.658099638
alr0077	81658	0.0	6.902217725	0.0
alr0078	82624	0.0	8.213639092	5.759714531
alr0079	83189	1.356053118	1.932620963	2.159892949
alr0080	84807	1.247568869	0.0	0.0
all0082	86230	1.084842495	2.270829631	1.839908808
alr0083	87422	1.141939468	1.525753392	1.81885722
alr0084	87828	2.06120074	2.112078624	2.015900086
all0085	88560	1.25174134	2.750268293	4.873604603
all0086	89187	1.010538214	1.972332353	2.866707232
all0087	90104	0.0	3.029107986	3.208131151
alr0088	91382	1.138414963	2.159286384	1.262159666
all0089	91902	1.084842495	2.070665317	1.782768783
asl0090	92573	1.239819994	1.656532254	1.371360603
alr0091	92958	1.040563209	4.023006902	3.467583238
alr0092	95067	1.111963557	12.56203626	7.175644353
alr0093	97249	1.239819994	5.383729825	2.797575629
alr0094	99283	1.220447806	4.469185977	4.919756162
asl0095	100489	2.712106237	0.0	0.0
alr0096	101610	1.668988453	6.243852342	3.618282205
asl0097	102777	1.084842495	0.0	0.0
asr0098	103329	0.0	6.998430457	1.919904844
alr0099	103582	0.0	10.4278536	3.674909885
asr0100	104555	1.231442832	2.977280943	1.738292223
alr0101	104750	0.0	2.271267536	1.528383463
asr0102	105647	0.0	2.490107779	1.403007386
alr0103	105848	1.055322971	2.682004602	1.782768783
asr0104	108223	1.0	1.0	1.0
asr0105	108818	1.38070863	0.0	0.0
all0107	110200	0.0	1.156404347	0.0
asl0108	110989	0.0	1.325992716	0.0
all0109	111176	0.0	1.046914008	0.0
alr0110	111854	0.0	1.986304879	1.919904844
all0112	114125	1.439076779	2.563680869	2.017859172
alr0114	116488	1.112191465	11.35211809	3.920477958
alr0015	117327	0.0	7.860286752	3.349804123
alr0116	118314	0.0	3.477253626	1.465381917
alr0117	119168	0.0	2.943876118	1.205521646
all0118	120148	1.340099552	1.335782136	0.0
all0119	120724	1.180563891	1.477886619	1.524630317
all0120	121176	1.167027532	2.049749506	1.614465437
all0121	122150	0.0	1.777615527	1.684012098
all0122	123741	0.0	2.573463945	2.373563821
all0123	124837	1.084842495	2.898931444	2.026566224
alr0124	125575	0.0	1.041668569	0.0
asl0125	129039	1.735747991	0.0	1.535923875
alr0128	131389	0.0	2.895321318	2.126719002
all0129	133033	0.0	1.758685076	2.203090808
alr0130	133833	0.0	1.33442876	1.165656512
all0131	135283	0.0	2.415776204	0.0
alr0132	136522	0.0	2.029252011	1.247938148
all0133	138035	0.0	1.863598786	1.062804467
all0134	138689	1.410295243	2.319145156	3.455828718
all0135	139351	1.20538055	1.288413975	4.159793828
all0136	140187	0.0	1.842906808	2.234219527
asl0137	141545	1.988877907	2.415776204	1.839908808
all0138	141750	0.0	1.182614742	1.078274013
alr0140	144528	0.0	1.615797854	1.904167919
alr0141	146322	0.0	1.288413975	1.695915945
alr0142	147431	1.175246036	1.610517469	2.319885019
all0143	148502	0.0	2.306261016	3.148643944
all0144	149870	0.0	1.054156889	2.247161351
alr0145	151109	3.254527484	1.24239919	1.645632723
asl0146	151735	0.0	0.0	1.295545545
all0147	152041	0.0	1.340230624	1.715393241
asr0148	152768	0.0	1.560963085	0.0
alr0150	153450	1.027745521	1.542706207	1.086261951
asl0151	154743	2.169684989	1.449465722	2.879857265
all0152	155134	0.0	2.038137625	2.581940997
alr0153	156474	1.265649577	1.664201385	1.466593978
all0154	158588	0.0	2.147356625	2.275442778
all0155	159978	0.0	2.512407252	1.823909601
all0156	161059	0.0	1.630648937	1.169942014
all0157	161680	0.0	1.295734509	1.287208929
all0158	162351	1.084842495	0.0	0.0
all0160	164557	1.988877907	1.288413975	0.0
all0161	165870	1.504781525	1.122167011	0.0
asl0163	167599	0.0	0.0	1.439928633
all0164	167935	1.084842495	2.898931444	3.839809687
alr0165	168533	1.284681902	3.966958819	2.374619149
all0166	171093	1.239819994	0.0	0.0
all0167	172657	2.386653488	4.638290311	2.111895328
all0168	175503	0.0	1.288413975	3.199841406
alr0169	177600	0.0	2.343302918	3.023850129
all0170	180024	1.265649577	2.415776204	2.719865195
all0172	181581	0.0	0.0	1.031060009
all0173	182240	0.0	1.17810456	1.091452754
all0174	183299	1.196517457	4.959446442	3.726874108
asl0176	186050	2.820590486	1.932620963	4.799762109
all0177	186583	0.0	7.408380358	43.03786691
all0178	188576	1.627263742	4.958698523	29.93535842
alr0180	191008	0.0	2.394397653	2.166264315
alr0181	191864	0.0	2.382683379	2.866707232
all0182	193374	0.0	1.04870905	1.265053579
asr0183	195568	4.339369979	0.0	2.879857265
all0184	196341	0.0	2.271857621	2.11904391
all0185	198618	0.0	2.18199141	2.012803465
all0186	200311	0.0	5.590796357	2.399881055
all0187	200894	0.0	5.747827395	2.870537339
alr0188	202410	0.0	1.625158537	2.487149456
alr0189	203672	1.003479308	2.222514107	2.423879865
alr0190	205550	1.775196809	2.547545815	3.316199275
alr0191	206534	0.0	1.317696111	0.0
all0192	207549	6.509054968	45.41659263	50.0
all0193	209313	1.084842495	2.06146236	1.087946078
alr0194	210482	0.0	0.0	1.279936562
alr0196	211796	0.0	1.25845086	1.093899271
all0197	213383	0.0	1.24239919	0.0
alr0198	214716	1.050941167	1.328676912	0.0
alr0199	215339	2.336583835	1.932620963	1.84606235
all0200	216122	0.0	2.346754026	1.86505042
alr0201	217564	1.687532769	3.453665239	2.773195885
alr0202	218596	1.160971792	2.254724457	1.532555621
asl0204	220780	1.808070824	0.0	0.0
alr0205	220932	0.0	1.496222681	1.052851043
asl0206	223222	0.0	2.309318269	0.0
all0207	223901	2.603621987	3.092193541	0.0
alr0208	225749	1.0	1.0	50.0
all0209	226462	0.0	1.207888102	0.0
all0210	227659	0.0	2.147356625	1.351044149
all0211	228131	0.0	2.898931444	0.0
alr0213	229682	0.0	0.0	1.025702588
alr0214	230742	0.0	0.0	1.211368532
all0215	231331	1.125021846	2.612617228	1.635474496
all0217	232628	1.229488161	4.294713251	9.32220463
all0218	233460	0.0	1.75490869	3.703724478
all0219	234338	0.0	1.535186813	0.0
all0220	236407	2.603621987	3.285455637	3.839809687
alr0221	237308	0.0	0.0	1.274419594
alr0222	238070	0.0	0.0	2.54987362
alr0223	239672	0.0	1.123297831	1.193126985
alr0224	240879	0.0	1.193407236	0.0
alr0225	241564	0.0	1.336012265	1.182451516
alr0226	242210	1.102626798	1.045516259	0.0
alr0227	242522	0.0	1.151609322	1.147074685
alr0228	243765	0.0	19.32620963	10.55947664
asr0229	244753	1.0	1.0	50.0
alr0230	245045	1.898474366	4.831552407	2.879857265
all0231	246769	0.0	1.748561824	2.925569285
all0232	248182	1.057261753	1.433087578	1.732795473
all0233	248987	1.052935362	0.0	1.65369955
alr0235	251902	2.01470749	3.589153217	1.919904844
alr0236	252878	0.0	1.54609677	1.727914359
alr0237	254147	1.106982137	2.050944695	2.043980327
alr0239	256972	0.0	1.244290209	1.420203583
alr0240	258059	0.0	1.727386878	2.370148015
alr0241	259174	0.0	0.0	1.799910791
alr0242	259909	0.0	1.54609677	1.215939734
asr0243	261088	0.0	1.470871334	1.41562604
all0244	261540	0.0	1.380443545	2.057040904
all0245	262433	0.0	4.437870359	2.310996571
alr0246	263553	0.0	1.1859265	0.0
alr0247	264314	1.317308743	1.794576608	1.439928633
alr0249	266725	1.0	1.0	1.0
all0250	268689	0.0	1.084634214	0.0
all0251	269878	0.0	2.415776204	1.631919117
alr0252	271007	1.133599461	2.09548228	2.879857265
all0253	273000	1.039640724	3.623664305	6.799662988
alr0255	275004	0.0	8.526669248	4.894405306
asr0257	276858	1.0	50.0	50.0
all0258	277396	1.034618305	6.209439575	7.572957994
asl0260	278771	1.313230388	0.0	0.0
all0261	279123	1.627263742	0.0	0.0
all0262	280063	1.232775562	1.976544167	1.570831236
all0263	280986	0.0	6.350040307	5.622578471
alr0264	283051	0.0	1.21859844	0.0
all0265	283651	1.301810994	0.0	0.0
all0266	284328	1.043117783	2.341444628	4.098258416
alr0267	286324	6.509054968	50.0	50.0
all0268	287824	1.152645151	2.222514107	1.667917333
all0269	288595	1.191199602	1.970515492	1.825791861
all0270	289390	2.531299154	4.026293673	3.359833476
all0271	289985	0.0	1.825253132	1.199940527
asl0272	290559	50.0	50.0	50.0
all0273	290854	1.227376545	1.981994491	1.702689332
all0274	292266	1.83067171	3.08011466	1.559922685
all0275	295057	1.416322146	1.529991596	1.013283112
alr0276	298426	1.193326744	0.0	1.31993458
alr0277	305920	0.0	1.932620963	0.0
all0278	306867	0.0	1.167872177	1.158224803
alr0279	308911	2.712106237	1.932620963	0.0
alr0280	309509	1.756411658	2.346754026	1.645632723
all0282	310631	0.0	1.746344244	1.052477956
all0283	311156	1.13200956	2.520809952	4.215443244
all0284	316482	1.190680787	1.909052415	1.357981475
all0285	322616	50.0	50.0	50.0
all0287	323834	2.169684989	3.865241926	8.159595585
alr0288	324634	1.20538055	1.986304879	2.026566224
alr0289	325548	1.084842495	2.484798381	0.0
alr0290	327438	2.002786144	2.824599869	3.249069735
all0291	329714	1.844232241	0.0	0.0
all0292	330325	1.859729991	1.518487899	2.194176964
all0293	331109	0.0	3.129692156	2.894184913
asl0294	335199	0.0	1.610517469	1.919904844
alr0295	335748	1.084842495	2.077567535	1.943903654
alr0296	336459	1.239819994	2.76088709	5.622578471
alr0297	337301	0.0	1.142003296	1.047220824
all0298	338666	0.0	1.032246961	0.0
alr0299	339468	1.467728081	1.079994068	1.863437054
alr0300	340720	0.0	0.0	1.18394132
alr0301	341894	0.0	0.0	1.175114172
alr0303	344498	0.0	0.0	1.566238162
alr0304	344850	1.010875961	3.447971491	4.079797793
all0306	348577	1.0	1.0	1.0
all0307	349953	1.056294008	5.772433666	3.006166795
alr0308	350678	1.114162562	2.324368455	2.789050955
alr0309	354416	1.084842495	6.020857615	7.015036929
asl0310	355652	1.340099552	0.0	0.0
alr0312	356315	0.0	3.704190179	1.599920703
all0313	358281	1.136501661	4.693508053	2.468449085
all0316	360179	0.0	1.314815901	1.510744795
alr0317	361119	1.290225297	2.002983377	1.975824402
alr0318	361519	0.0	2.016445487	1.503539938
asl0319	362047	4.881791226	4.831552407	2.159892949
all0320	362384	1.627263742	3.140509065	6.079698671
all0321	363246	0.0	0.0	2.339884028
all0322	364334	0.0	0.0	1.955025054
all0323	365850	1.808070824	4.831552407	4.479777968
all0324	371683	1.084842495	2.125883059	3.263838234
all0325	373037	0.0	0.0	1.097088482
all0326	373826	50.0	50.0	50.0
all0327	374981	0.0	0.0	1.337076588
all0328	375958	0.0	0.0	1.194468486
all0330	378185	1.048681078	1.747411454	1.767912377
alr0331	381034	0.0	2.337551069	2.13932254
all0332	383514	1.265649577	1.037889036	0.0
alr0335	385570	1.008445136	2.715196353	2.426921968
alr0336	387574	2.350492072	3.543138432	2.879857265
all0337	388195	1.356053118	6.281018129	9.599524218
asl0338	388541	0.0	1.529991596	2.079896914
asl0339	388790	0.0	1.932620963	0.0
alr0340	389199	1.188160827	1.150369621	0.0
all0341	390486	1.0	50.0	50.0
all0342	391432	2.169684989	4.831552407	7.679619374
all0343	392788	1.0	50.0	50.0
alr0344	393430	1.808070824	7.730483852	7.679619374
all0345	395929	0.0	1.656532254	0.0
alr0346	397429	0.0	0.0	1.371360603
alr0347	398030	1.44645666	1.368939849	1.519924668
alr0348	398856	1.20538055	44.55764998	50.0
all0349	400810	1.394797493	50.0	50.0
all0350	401580	0.0	1.449465722	5.759714531
all0351	402258	1.084842495	0.0	1.919904844
all0352	403173	0.0	1.449465722	4.319785898
alr0353	403905	1.084842495	2.898931444	1.279936562
alr0354	405201	1.158809028	1.822812954	1.396294432
all0355	410924	0.0	0.0	1.087946078
asr0358	414785	0.0	0.0	2.879857265
alr0359	415280	1.175246036	4.67050066	2.319885019
all0360	416330	0.0	5.797862889	0.0
all0361	418473	1.084842495	3.865241926	3.839809687
all0362	419057	2.01470749	1.564502684	1.279936562
all0363	419643	1.472286243	0.0	2.262744994
all0364	420123	0.0	1.138865925	0.0
asr0365	422896	50.0	1.0	1.0
asr0368	430186	1.0	1.0	50.0
alr0369	430824	1.175246036	3.704190179	4.239789863
alr0370	433405	50.0	1.0	1.0
all0371	434684	1.084842495	1.449465722	2.879857265
all0372	435912	0.0	1.512485971	0.0
all0373	436552	1.02620236	1.201358977	1.115620382
all0374	437730	0.0	5.348028699	3.492240707
all0375	438968	1.735747991	5.604600792	4.127795414
all0376	439606	0.0	2.050463705	1.826250949
alr0377	440519	3.254527484	3.865241926	5.759714531
all0378	441158	50.0	50.0	50.0
alr0379	442386	1.220447806	1.449465722	1.679916738
all0380	443339	4.339369979	3.865241926	5.759714531
alr0381	443622	4.339369979	4.831552407	3.839809687
asr0382	444854	1.084842495	0.0	7.679619374
all0384	448246	1.356053118	2.496302077	1.599920703
all0385	449573	5.424212473	4.831552407	3.839809687
alr0386	450598	2.01470749	4.141330635	1.919904844
all0387	452144	1.0	50.0	50.0
all0388	454142	1.735747991	5.2180766	3.647819203
all0389	455041	1.084842495	3.478717733	2.303885812
all0390	456013	0.0	0.0	1.371360603
all0391	457995	50.0	50.0	50.0
all0392	459188	0.0	0.0	1.439928633
all0394	461118	1.084842495	2.898931444	8.639571796
all0395	463057	0.0	0.0	1.468162527
all0396	464673	1.084842495	7.730483852	22.0789057
alr0397	466524	0.0	2.898931444	4.607771625
asl0399	469799	4.339369979	1.932620963	2.879857265
all0400	470216	0.0	3.201804879	2.521666063
asl0401	471390	0.0	0.0	1.919904844
all0403	472355	0.0	1.7178853	1.066613802
all0404	472690	1.220447806	2.898931444	1.259937554
all0405	473247	0.0	5.314707648	2.537017115
all0406	475639	3.254527484	0.0	1.919904844
all0407	477035	1.0	1.0	1.0
all0408	478300	0.0	0.0	1.386597943
all0409	479387	0.0	4.831552407	3.839809687
all0410	480494	0.0	0.0	6.719666953
all0411	481777	1.0	50.0	50.0
all0412	482643	0.0	0.0	1.599920703
all0413	483798	3.254527484	2.898931444	0.0
all0414	484615	0.0	0.0	2.125608934
all0417	489981	1.084842495	2.254724457	1.599920703
all0418	491319	2.712106237	7.730483852	2.879857265
all0419	492210	1.627263742	0.0	1.919904844
all0420	493280	1.0	50.0	1.0
all0421	494248	50.0	50.0	50.0
all0422	495092	0.0	1.449465722	0.0
all0423	496391	1.084842495	4.831552407	4.799762109
all0424	497832	50.0	50.0	1.0
all0427	501571	2.169684989	1.288413975	2.239888984
alr0428	504399	0.0	1.560963085	2.141432326
alr0429	506443	0.0	0.0	2.303885812
alr0430	507877	1.145111522	0.0	0.0
asr0431	508906	1.898474366	0.0	0.0
all0432	509312	0.0	5.270784444	5.497909325
alr0433	512606	2.169684989	1.932620963	0.0
all0434	513408	0.0	1.932620963	0.0
all0435	513740	1.0	50.0	1.0
alr0436	514257	2.169684989	7.730483852	5.759714531
all0437	516040	0.0	0.0	1.164197618
all0438	516615	0.0	23.29881939	9.172878697
all0439	518987	1.139084619	2.125883059	1.823909601
alr0440	519897	50.0	50.0	50.0
all0441	521748	1.180563891	1.87577917	1.595215054
alr0442	524382	1.130044265	3.301560812	1.519924668
all0443	525206	0.0	1.907412863	1.410712689
alr0444	526581	0.0	0.0	1.151942906
alr0445	527153	1.121410219	1.053169851	0.0
alr0446	528792	1.808070824	3.972609757	0.0
alr0447	530230	50.0	50.0	50.0
asl0448	531012	50.0	1.0	50.0
alr0451	532705	0.0	2.993461818	0.0
alr0452	534171	1.325918605	8.589426502	2.666534505
all0453	536186	2.169684989	2.346754026	1.371360603
all0454	537988	0.0	1.090196441	1.378393221
all0455	539126	3.616141649	3.543138432	4.799762109
all0456	539833	0.0	0.0	1.134489226
all0457	542434	0.0	0.0	1.535923875
all0459	544301	0.0	1.839107045	1.950871051
asr0460	545333	1.44645666	1.610517469	0.0
all0462	546124	1.314328407	0.0	1.199940527
all0463	551767	3.254527484	7.730483852	10.55947664
all0464	552326	0.0	2.415776204	2.133227604
all0466	554733	0.0	2.818405571	1.279936562
all0467	555634	0.0	0.0	2.111895328
all0468	556763	1.808070824	6.656805539	6.826328333
all0469	557577	0.0	5.85642716	5.55608826
all0470	560272	0.0	1.132915737	1.919904844
all0471	560679	1.239819994	1.932620963	1.371360603
alr0472	561952	0.0	0.0	1.097088482
alr0474	563746	0.0	5.104101517	5.292045402
all0475	565699	0.0	1.932620963	2.618052059
all0476	566584	0.0	3.42810147	2.331313024
alr0477	567681	1.084842495	1.493388926	1.570831236
all0478	568721	1.12912178	2.780607712	1.606450992
all0479	573823	1.177828994	2.043056447	1.727914359
all0481	576230	0.0	2.06146236	2.303885812
asr0482	577049	1.518779492	1.159572578	1.727914359
alr0483	577492	1.095374946	1.369721653	1.514488044
alr0484	579099	0.0	1.364789031	1.246948507
asr0485	580626	0.0	5.475759395	7.359635234
alr0486	580901	0.0	7.070564498	4.752935162
alr0487	581942	0.0	2.836370205	1.778773452
alr0488	582637	0.0	1.481451609	1.207466287
alr0489	583561	0.0	1.585027265	1.995872301
alr0490	586348	0.0	1.051573171	1.157589685
asl0491	587220	2.115442865	3.961872974	2.879857265
all0492	587505	0.0	1.223993277	1.263937355
all0493	588266	1.219663961	1.167392431	1.07092958
asr0494	590370	1.0	1.0	50.0
all0495	590725	0.0	6.412787741	4.887030511
all0496	592110	1.775196809	3.426009889	1.396294432
all0497	593128	0.0	2.102521707	1.054892771
all0498	594223	1.49165843	1.570254532	1.529924172
alr0502	598348	1.084842495	1.352834674	3.647819203
asr0503	598856	50.0	50.0	50.0
alr0504	599040	0.0	0.0	1.079946475
asr0505	599507	50.0	1.0	50.0
alr0506	599772	0.0	9.179949574	3.359833476
alr0507	600391	0.0	2.314650688	2.232447493
alr0508	601575	6.509054968	14.49465722	13.43933391
alr0509	602380	0.0	0.0	1.439928633
alr0510	603020	0.0	1.932620963	0.0
alr0511	605265	1.928608879	4.402081082	13.01268838
alr0512	605891	1.015301309	1.399911339	1.279936562
all0513	606787	1.084842495	3.563823977	0.0
asl0514	607495	0.0	7.203405407	3.665272883
alr0515	607787	0.0	4.348397167	2.975852508
asr0516	608744	50.0	50.0	50.0
alr0517	609100	1.482618076	3.67197983	3.007850922
alr0518	610499	0.0	1.932620963	0.0
alr0519	611022	1.627263742	6.119966383	2.079896914
alr0520	611672	1.084842495	2.081284114	2.252196067
all0521	612609	0.0	1.625158537	1.396294432
all0538	628292	0.0	1.463538205	1.006552054
alr0540	629875	0.0	1.422870021	1.43112173
alr0541	632879	1.475385793	1.314182255	2.495876297
all0542	633607	1.001393072	0.0	0.0
alr0543	635672	0.0	1.087099292	0.0
all0544	636693	0.0	1.207888102	1.007950043
alr0545	637114	1.084842495	0.0	1.279936562
alr0546	637869	1.022851495	5.328512083	2.605585145
alr0547	639537	0.0	3.30775511	2.550203274
alr0548	641750	0.0	2.309717736	1.802837475
alr0549	643217	1.850613667	0.0	0.0
alr0552	644455	1.845246112	1.855857981	1.179754612
alr0553	645054	16.99586575	2.254724457	4.159793828
alr0554	645823	0.0	0.0	1.343933391
alr0555	646297	2.531299154	4.831552407	3.519825547
alr0556	647148	0.0	1.449465722	2.239888984
alr0557	648381	0.0	2.02046737	1.541741768
alr0558	650227	1.294198064	1.932620963	2.761968372
alr0559	653505	0.0	1.352834674	0.0
asl0561	654390	1.704752492	1.380443545	1.097088482
all0562	654842	0.0	1.352834674	2.111895328
alr0564	658022	0.0	1.806580465	1.252111855
all0565	659510	0.0	1.31897854	0.0
alr0566	660433	0.0	3.917474925	4.332758228
all0567	661197	1.735747991	2.705669348	2.975852508
alr0568	662454	0.0	5.797862889	8.532910416
all0569	663618	1.213990411	0.0	0.0
alr0570	664083	1.49165843	3.019720255	2.219889975
all0571	664867	0.0	1.311421368	2.537017115
asl0572	666083	0.0	1.220602713	1.21257148
alr0573	666562	0.0	3.271893385	2.559873125
all0574	668618	1.343138327	4.233360204	7.588195334
all0575	669828	0.0	1.220996965	1.019484355
alr0577	670606	0.0	0.0	1.03275087
all0578	671283	0.0	2.260634613	1.805415105
all0579	674055	0.0	2.239207843	2.653423305
alr0582	676248	2.079281448	2.33525033	3.039849336
alr0583	677552	1.227898648	1.603438271	1.413556313
alr0584	679827	0.0	2.174198583	2.159892949
alr0585	681052	0.0	2.234592988	3.239839424
alr0586	682068	0.0	3.435770601	6.719666953
alr0587	683065	1.007353745	4.141330635	2.811289235
asl0588	684478	1.44645666	0.0	0.0
all0589	684720	1.33797241	0.0	1.055947664
alr0590	685799	1.356053118	0.0	0.0
all0591	686900	3.254527484	10.95151879	10.87946078
all0592	687328	0.0	6.950993397	3.23183982
alr0593	689403	0.0	1.405542518	3.141662471
all0594	690697	0.0	4.831552407	3.876379303
asl0595	693461	50.0	50.0	50.0
all0596	693750	1.116985976	1.259782554	1.031060009
alr0598	694950	4.339369979	24.15776204	11.51942906
alr0600	698292	1.263662686	4.725364442	2.964248687
all0601	698998	0.0	3.744453116	5.039750214
all0602	700279	0.0	10.89515068	6.959655058
all0603	701460	0.0	2.572475201	2.542576685
all0604	701762	0.0	2.15906495	1.57913287
all0605	702282	1.290082967	1.201358977	1.582624263
alr0607	704578	1.898474366	33.57928923	35.75822771
alr0608	706322	0.0	11.31963707	19.74759268
alr0609	707701	1.44645666	5.314707648	11.8394132
alr0610	708611	3.099549985	16.84141125	30.85561356
alr0611	710664	0.0	3.478717733	5.375733562
alr0612	711606	1.717667283	3.865241926	7.039651093
alr0613	714103	0.0	0.0	1.215939734
alr0614	714670	3.254527484	12.23993277	13.43933391
all0615	715817	0.0	1.691043343	0.0
alr0617	717252	1.108172441	1.558565293	1.703141394
alr0618	717909	2.531299154	2.415776204	2.399881055
all0619	718744	50.0	50.0	50.0
all0620	719274	0.0	1.932620963	0.0
all0621	719660	1.168291917	1.040642057	1.329164892
alr0622	720469	1.084842495	1.900410614	0.0
all0623	722341	0.0	2.927021865	0.0
all0624	723730	0.0	2.273671721	1.283358853
all0625	725167	1.084842495	3.543138432	2.879857265
all0626	725962	0.0	1.449465722	2.63986916
alr0627	727571	1.103364196	1.506030238	2.594212886
asl0628	730456	0.0	2.898931444	3.679817617
asl0629	730744	0.0	2.898931444	0.0
all0630	730986	1.193326744	3.357928923	2.663867971
all0631	731526	0.0	1.352834674	1.439928633
all0637	737167	50.0	50.0	50.0
all0638	738639	1.786799403	3.18314041	4.235084214
asl0639	741820	1.084842495	0.0	0.0
alr0643	747110	1.166205682	2.101725297	2.099895923
alr0644	747996	0.0	3.011447048	2.21578059
alr0645	748981	0.0	14.49465722	50.0
alr0647	750654	0.0	1.868200264	2.879857265
asr0649	751863	1.0	50.0	1.0
alr0651	753769	1.98264318	2.299152525	2.217821112
alr0652	754590	0.0	1.640480585	1.998040506
alr0653	755985	0.0	2.822392	1.454185352
asr0654	757406	0.0	1.216636038	1.320937316
alr0655	757747	1.141442973	0.0	1.09351102
alr0656	758486	1.349438225	2.026895156	2.224280002
alr0657	760909	0.0	2.323257115	1.470565412
alr0658	762001	0.0	6.427088319	3.862134162
asl0660	764049	3.525738108	4.589974787	2.399881055
all0661	764230	0.0	1.610517469	0.0
asl0662	766472	2.278169239	4.831552407	4.127795414
alr0663	767004	0.0	5.036786492	3.780343608
all0664	769056	0.0	1.621436232	1.586362053
all0665	771778	0.0	1.102585037	0.0
all0666	774302	1.356053118	3.301560812	1.199940527
all0667	775546	0.0	2.216829928	1.750501475
alr0668	777519	50.0	50.0	50.0
alr0669	778292	0.0	2.898931444	2.050807447
asr0670	780107	0.0	2.319145156	0.0
alr0671	780649	0.0	4.058504022	3.455828718
alr0672	781816	1.627263742	20.05094249	30.7184775
asl0673	783289	1.084842495	0.0	0.0
asr0674	783534	50.0	1.0	50.0
all0675	783819	0.0	1.375134147	0.0
alr0687C	784436	0.0	0.0	9.568558011
alr0677	785552	3.435334566	6.281018129	11.8394132
asl0678	787105	1.0	1.0	1.0
alr0679	787229	0.0	2.705669348	4.223790656
alr0681	788869	0.0	3.285455637	3.455828718
asr0682	789587	0.0	1.24239919	1.508496663
alr0683	789813	2.350492072	1.771569216	2.079896914
all0684	790479	0.0	1.274707444	0.0
all0686	793164	1.307374288	0.0	1.009180751
all0688	795535	0.0	40.58504022	50.0
asr0689	796898	50.0	50.0	50.0
asr0690	797173	0.0	2.254724457	17.91911187
alr0691	797611	0.0	6.76417337	27.59863213
alr0692	798660	1.44645666	7.086276864	19.19904844
alr0693	799163	0.0	2.469460119	5.27973832
alr0694	800435	0.0	1.015864865	2.067589832
asr0695	802905	0.0	1.134364478	2.963331389
alr0696	803184	0.0	1.261572017	2.026566224
asr0697	804389	0.0	3.254940569	14.50033395
alr0698	804789	0.0	1.525753392	4.446095427
alr0699	805911	5.424212473	6.76417337	38.39809687
alr0700	806243	0.0	1.7178853	4.586439349
alr0702	807620	1.134153517	4.216627555	2.378063954
all0703	809101	0.0	1.114973632	1.033794916
alr0704	809674	1.38070863	1.713004944	1.832636442
all0706	811998	2.350492072	0.0	0.0
all0707	813019	50.0	50.0	50.0
all0708	814581	2.169684989	0.0	5.759714531
alr0709	815524	0.0	1.7178853	3.093180026
all0711	826760	1.18346454	2.459699407	2.967125667
all0712	828695	0.0	0.0	1.189800185
all0713	829873	0.0	5.171802577	3.596441468
asl0715	833699	0.0	1.764566966	1.586008349
asl0716	834088	1.0	50.0	50.0
alr0717	834267	1.20538055	5.153655901	6.293021432
alr0718	835114	0.0	5.616679673	2.348455032
alr0719	837043	1.276285288	5.399970338	3.331599582
all0721	839253	0.0	1.7178853	1.258604286
alr0722	840414	0.0	1.932620963	0.0
all0723	841461	1.122907144	6.086060752	6.231270106
asl0724	842574	50.0	50.0	50.0
alr0725	842886	1.0	1.0	1.0
all0726	843418	0.0	1.932620963	0.0
alr0728	846214	0.0	3.957271496	2.057040904
all0729	847058	1.199036441	1.152791452	1.700968326
all0732	854218	1.0	1.0	1.0
alr0733	855381	2.071062944	2.02046737	1.919904844
alr0735	856551	0.0	1.665614119	0.0
all0736	857315	0.0	1.095151879	0.0
all0737	858038	1.18346454	2.143452341	1.989719565
alr0738	859511	50.0	50.0	50.0
alr0739	861116	1.44645666	2.576827951	2.239888984
alr0740	861741	0.0	1.169744267	1.566238162
alr0741	863474	0.0	1.240830505	1.840817854
asr0742	863913	0.0	1.317094423	1.834429628
all0743	864310	1.084842495	1.493388926	1.178123427
alr0744	866299	1.44645666	50.0	25.91871539
all0745	868011	1.289529758	2.224337335	3.368889631
all0746	868980	0.0	0.0	1.645632723
all0747	869617	1.435156217	1.791700684	2.149893445
all0748	870939	0.0	1.593158598	2.58478207
asl0749	871422	0.0	2.15362628	2.186169019
all0753	875160	0.0	1.087099292	0.0
all0754	875552	1.356053118	0.0	0.0
asr0756	876152	0.0	1.108956314	0.0
all0759	877322	0.0	1.885483866	1.580409475
alr0760	881606	1.084842495	2.147356625	1.386597943
alr0761	883048	50.0	1.0	50.0
alr0765	885858	1.067622772	0.0	0.0
all0767	888329	0.0	3.75155834	4.856229899
all0768	889008	0.0	0.0	1.302792572
all0771	893745	0.0	1.004962901	0.0
all0772	895658	1.325918605	0.0	0.0
asr0773	896570	0.0	1.90242376	1.919904844
all0775	897674	1.454675163	3.20639387	3.359833476
alr0776	899603	1.168291917	1.040642057	0.0
all0777	901196	0.0	2.564439355	2.178353573
all0778	901826	0.0	1.080957488	1.166043902
all0783	906268	1.220447806	1.691043343	1.079946475
alr0784	907615	0.0	1.494560211	1.663917531
asr0785	908113	0.0	2.596803361	1.558992499
alr0786	908385	0.0	1.42169818	1.12546146
alr0787	909546	1.084842495	0.0	1.37732304
all0788	910382	0.0	2.415776204	4.41578114
alr0789	911087	2.603621987	2.319145156	2.303885812
alr0790	912149	0.0	5.556285268	3.719815634
alr0791	913743	1.012519662	1.288413975	1.119944492
asl0793	917423	0.0	1.932620963	2.159892949
all0794	917732	1.004212309	0.0	0.0
asl0795	919388	1.0	50.0	50.0
all0796	919941	0.0	1.083439025	1.822939953
all0797	921866	1.38070863	2.090744496	2.810042544
asr0798	923167	0.0	1.281411725	1.210374793
alr0799	923517	0.0	1.18681086	1.327182543
all0800	924134	1.084842495	0.0	1.483562834
all0801	924714	0.0	1.54609677	2.481107798
all0802	925213	1.418640185	0.0	1.218401151
alr0803	928823	1.627263742	0.0	2.879857265
alr0804	930203	50.0	50.0	50.0
alr0805	930902	0.0	1.405542518	1.156306326
alr0806	931495	0.0	1.265241062	1.429569434
all0807	932506	0.0	1.167625165	0.0
all0808	933430	50.0	50.0	50.0
all0809	934675	1.44645666	5.797862889	13.75931805
alr0810	936126	1.084842495	3.221034938	2.559873125
alr0811	936879	2.169684989	2.898931444	3.359833476
alr0812	937178	3.037558985	7.343959659	5.567724046
alll0813	938078	0.0	4.697755571	3.278606733
asl0814	940328	2.386653488	6.570911274	4.031800172
asl0815	940626	0.0	1.103777245	0.0
alr0816	940909	1.374133827	3.092193541	1.087946078
asl0817	941560	50.0	50.0	1.0
asl0818	941778	50.0	50.0	50.0
alr0819	943151	0.0	3.34899386	2.209205573
alr0820	944727	0.0	1.220602713	1.414666727
alr0821	946134	0.0	1.402708763	1.176715872
asl0822	946718	0.0	1.776764434	1.672175186
all0823	947101	1.356053118	5.073130028	4.079797793
all0824	947548	1.44645666	6.119966383	8.319587656
all0825	950549	0.0	5.475759395	2.719865195
asl0826	952575	50.0	50.0	50.0
all0827	952887	1.325918605	3.543138432	7.359635234
alr0828	953881	1.0	1.0	1.0
asl0829	955080	0.0	0.0	1.439928633
alr0831	956694	1.168291917	0.0	0.0
all0832	957213	0.0	0.0	1.535923875
alr0834	959500	1.19189932	18.27089687	12.5551672
all0835	961286	0.0	5.314707648	2.879857265
asl0836	962043	50.0	50.0	50.0
asr0837	962371	50.0	50.0	1.0
alr0838	962849	0.0	0.0	1.199940527
alr0840	965334	1.084842495	1.493388926	0.0
alr0841	966419	0.0	1.780045624	1.010476233
asl0842	969046	1.627263742	0.0	0.0
asr0843	969596	1.084842495	2.214913913	0.0
all0844	970117	1.252734785	1.150369621	1.085660477
asl0845	970795	0.0	0.0	1.145636649
asr0847	971684	0.0	1.630648937	2.459878081
all0848	972003	1.356053118	2.630511866	2.4265464
all0850	977077	1.00813646	0.0	0.0
alr0851	978138	1.084842495	0.0	0.0
all0852	979396	0.0	2.096150429	2.643561285
all0853	979973	1.148037203	4.756499166	3.140815205
all0854	982687	0.0	1.659780356	1.485102864
asr0855	982992	0.0	1.202748152	1.07228728
alr0856	983324	2.789594986	1.932620963	3.428401506
alr0857	983886	1.577952719	1.669081741	1.74536804
all0858	984427	1.808070824	5.153655901	2.239888984
all0859	984789	0.0	1.638526469	2.003378967
all0860	986356	0.0	1.075190536	1.010057643
all0861	989467	0.0	2.796801068	1.123846738
all0862	991306	1.059012911	4.877567192	1.645632723
all0863	992688	1.009593304	0.0	1.853318548
all0864	993504	0.0	1.173628003	2.647723316
all0865	994400	0.0	2.193039126	4.226618939
all0866	996174	0.0	2.15825208	2.517628913
all0867	996486	0.0	2.259783674	2.552334231
all0868	997012	0.0	1.100520271	1.718889166
alr0869	997879	1.154832333	2.384604898	2.601161401
alr0870	999824	0.0	1.481676072	2.991851715
alr0871	1001446	0.0	1.344431974	2.274669869
all0872	1002714	0.0	3.179473197	2.94178968
asl0873	1006778	0.0	3.865241926	1.439928633
alr0874	1008395	1.44645666	1.449465722	50.0
all0875	1009736	0.0	2.926540315	1.06966127
all0876	1011687	0.0	4.589974787	5.039750214
alr0877	1012071	1.116749627	0.0	0.0
all0878	1012534	0.0	1.054156889	0.0
all0879	1013426	50.0	50.0	50.0
alr0880	1014503	1.041963345	2.188521367	1.83643072
asl0881	1016845	0.0	0.0	2.116818161
alr0882	1017946	0.0	1.861915318	0.0
asl0884	1019299	1.104566904	2.108313778	1.902451163
all0886	1020118	0.0	0.0	1.839908808
all0887	1025962	0.0	1.54609677	1.727914359
all0888	1026827	1.084842495	1.98281891	2.705320461
asr0890	1029696	0.0	1.382458791	1.001994134
alr0892	1030862	50.0	50.0	50.0
alr0894	1032562	50.0	50.0	50.0
alr0895	1033365	1.084842495	0.0	1.151942906
alr0896	1034796	50.0	50.0	50.0
alr0897	1035319	0.0	1.518487899	1.371360603
alr0898	1036500	50.0	50.0	50.0
all0899	1036993	0.0	1.691043343	1.439928633
alr0900	1037376	0.0	1.040642057	1.624534868
all0902	1044042	0.0	0.0	3.07184775
all0903	1044883	0.0	0.0	4.559774004
alr0904	1045984	0.0	0.0	1.279936562
asr0905	1047663	0.0	4.601478483	6.502534857
all0907	1049278	0.0	1.308545444	1.039948457
all0909	1051772	50.0	50.0	1.0
all0910	1052680	50.0	50.0	50.0
all0911	1053741	1.084842495	0.0	0.0
alr0912	1055643	1.282086585	0.0	0.0
alr0913	1056803	2.169684989	1.193677654	1.468162527
all0914	1057870	1.577952719	7.642637444	2.821678331
all0915	1058946	0.0	4.743706	2.225344251
all0916	1059867	1.549774992	25.1930947	9.530956188
all0917	1061147	2.169684989	41.5513507	13.43933391
all0918	1062148	0.0	50.0	18.97752095
all0919	1063223	1.808070824	50.0	35.51823961
alr0920	1064817	0.0	1.302418475	1.752956596
all0921	1066559	1.025669268	0.0	1.343933391
asr0923	1068579	0.0	1.7178853	1.031060009
all0924	1069137	0.0	4.348397167	2.559873125
asr0925	1069927	1.0	50.0	1.0
all0926	1070497	1.236568718	3.358435729	2.584487289
all0927	1076560	1.162331244	2.610293249	1.982239416
all0928	1079499	3.421426329	0.0	1.47684988
all0929	1080043	1.18346454	1.098080093	1.679916738
all0930	1080681	0.0	2.023212571	2.06989741
alr0931	1082234	1.512204689	1.932620963	1.890815376
all0932	1084311	0.0	3.704190179	2.879857265
alr0933	1085399	0.0	0.0	1.759912773
all0934	1086195	1.239819994	3.983565658	3.252083715
all0935	1087753	0.0	3.798599824	2.350228343
all0936	1088238	0.0	1.04300179	1.081851142
all0937	1089457	1.13200956	4.369403916	3.67286144
all0938	1091454	0.0	1.739358867	0.0
alr0939	1092658	0.0	3.345850042	3.611820987
asl0940	1094157	0.0	0.0	1.234224542
alr0942	1095032	0.0	1.610517469	1.199940527
alr0943	1095989	0.0	2.572091134	1.45404558
alr0944	1096595	1.44645666	3.865241926	11.19944492
all0945	1097271	1.386187632	0.0	0.0
alr0946	1099987	0.0	0.0	1.14178185
alr0947	1100671	1.22634369	1.134364478	1.071251253
all0948	1101731	0.0	6.672143801	9.645236238
all0949	1102853	0.0	5.732961439	5.036168302
alr0950	1104103	1.042019765	3.407515908	2.096738184
alr0951	1105311	1.003187683	3.563919303	2.776636575
alr0952	1107207	1.627263742	3.593467103	3.389831989
alr0953	1108129	2.169684989	1.739358867	1.535923875
all0954	1108681	0.0	1.220602713	0.0
all0955	1109945	5.424212473	29.95562493	11.51942906
all0956	1110655	1.0	1.0	1.0
alr0957	1111759	0.0	1.754499215	1.59697154
all0958	1112392	1.356053118	1.207888102	1.439928633
all0959	1113863	0.0	0.0	1.242291369
all0961	1117294	0.0	1.771569216	0.0
all0962	1118092	50.0	1.0	1.0
alr0963	1118426	1.222006488	1.488340282	1.484064376
alr0964	1121718	0.0	2.484798381	3.359833476
alr0965	1122059	0.0	1.116255211	2.383330151
all0966	1123881	0.0	1.625855731	0.0
all0967	1126139	1.684360715	0.0	2.096738184
all0968	1127790	50.0	50.0	50.0
alr0970	1131434	1.084842495	4.831552407	2.331313024
alr0971	1132401	0.0	7.988166647	4.351784312
alr0972	1134462	0.0	2.770090047	2.730531333
alr0973	1135293	1.301810994	0.0	3.263838234
alr0974	1135970	0.0	7.005750991	7.559625322
alr0975	1136900	0.0	1.481676072	1.208828976
all0976	1137869	3.254527484	11.59572578	16.31919117
asl0977	1138791	50.0	50.0	50.0
all0978	1139018	0.0	1.697572467	1.375066983
all0979	1144092	0.0	2.190303758	1.322601114
all0980	1144904	0.0	2.989120423	2.713465512
alr0981	1146225	1.38070863	2.635392222	4.276151697
all0982	1147364	0.0	1.596172779	1.741128279
all0983	1148973	0.0	1.042598151	0.0
all0984	1150470	0.0	2.371853	1.832636442
all0985	1151300	0.0	1.166418374	0.0
alr0986	1152660	1.416937136	1.084634214	1.4301332
all0988	1154075	0.0	1.881762517	1.919904844
alr0989	1155287	0.0	1.106947218	1.077129713
alr0990	1156406	1.135300285	7.505760484	5.960634805
alr0991	1158325	0.0	6.125674546	4.034230431
alr0992	1160280	2.892913319	10.6294153	30.39849336
all0993	1161999	1.924720555	3.179473197	3.437248994
asl0994	1165508	50.0	1.0	1.0
all0995	1165952	1.084842495	3.221034938	3.199841406
alr0996	1166871	0.0	3.301560812	20.478985
all0997	1168548	1.256133415	0.0	0.0
alr0998	1169291	3.616141649	2.254724457	7.679619374
alr0999	1170381	10.14646804	3.609453857	4.065680845
alr1001	1173275	1.175246036	0.0	0.0
all1003	1174705	2.169684989	2.898931444	0.0
alr1004	1175164	0.0	1.254147646	3.124951501
asr1005	1176505	1.084842495	5.314707648	2.159892949
all1006	1176844	0.0	0.0	4.545080854
all1007	1177716	1.173764011	1.013833948	6.546560778
alr1008	1179210	50.0	50.0	50.0
all1009	1180362	0.0	1.174250712	0.0
alr1010	1181058	1.092999205	3.000648337	3.06029945
all1011	1181535	1.084842495	5.073130028	5.27973832
all1012	1182299	0.0	2.536565014	3.159843388
alr1014	1185832	1.627263742	3.865241926	2.399881055
alr1015	1186334	1.0	1.0	50.0
alr1016	1186945	3.796948731	7.730483852	9.599524218
asr1017	1187341	0.0	0.0	1.165656512
alr1018	1187526	0.0	1.207888102	1.559922685
all1019	1189168	0.0	2.005550056	2.024956241
all1020	1190137	0.0	4.445028215	4.127795414
all1021	1190742	0.0	3.487603347	3.762572136
all1022	1193693	0.0	1.03073118	0.0
alr1026	1196015	0.0	1.344431974	1.126900669
all1027	1197399	1.418640185	5.773085697	4.70130545
alr1028	1198831	1.141939468	1.627470285	2.020952467
alr1029	1200040	0.0	1.739358867	0.0
alr1030	1200804	1.808070824	6.119966383	4.799762109
alr1031	1201675	0.0	4.046425141	1.859907817
all1032	1204411	0.0	1.207888102	2.239888984
all1033	1205014	0.0	0.0	1.919904844
all1034	1205337	2.410761099	6.871541201	4.799762109
alr1036	1206395	0.0	0.0	1.250464339
alr1037	1207382	1.012519662	2.512407252	2.623869953
asr1038	1209557	0.0	2.630511866	2.026566224
alr1039	1209823	2.324662488	3.313064508	3.839809687
alr1040	1211201	1.44645666	0.0	1.599920703
alr1041	1211864	0.0	1.06294153	1.406503538
alr1042	1213120	1.395881252	1.959650627	2.141432326
all1043	1214612	0.0	2.109777885	0.0
alr1044	1215766	1.518779492	6.087756033	2.111895328
alr1045	1216450	0.0	2.273671721	2.145776002
all1046	1217551	1.301810994	4.831552407	3.583822375
all1047	1218323	1.175246036	2.979457318	3.359833476
asr1049	1219874	3.254527484	1.932620963	5.759714531
alr1050	1220245	0.0	3.097148979	4.836683356
alr1052	1223754	0.0	1.003476269	0.0
all1053	1224826	0.0	3.382086685	3.565537567
alr1054	1226638	1.031707352	1.297616932	1.155861079
alr1056	1229185	0.0	2.512407252	2.111895328
alr1057	1230029	1.084842495	0.0	0.0
all1058	1230573	0.0	1.342097891	0.0
all1059	1233669	1.084842495	1.794576608	0.0
all1061	1237673	0.0	1.591570205	1.290692332
all1062	1240250	1.356053118	0.0	1.013283112
alr1063	1240721	1.148656759	1.30736124	1.016420211
all1065	1242515	1.044058942	1.133416805	0.0
asl1066	1243550	1.017039839	0.0	1.499925659
all1069	1247985	0.0	2.039988794	2.559873125
all1072	1252600	1.027745521	0.0	0.0
alr1073	1254511	1.144558595	2.761520321	2.681701949
alr1074	1257406	0.0	2.778142634	1.983901672
all1075	1258346	0.0	1.4297451	2.047245471
all1076	1259587	1.319891702	1.336729499	0.0
alr1077	1260672	0.0	1.570254532	0.0
alr1078	1261562	0.0	1.193247034	1.338115497
all1079	1262649	2.350492072	3.543138432	4.639770039
alr1080	1263764	1.177828994	2.240262667	1.727914359
alr1081	1265402	0.0	3.650506263	2.346550364
alr1083	1267462	2.169684989	8.374690839	6.079698671
all1084	1268304	1.0	50.0	50.0
alr1085	1270617	6.509054968	21.25883059	11.51942906
alr1086	1271460	1.356053118	5.073130028	2.63986916
all1087	1272693	0.0	15.11991695	10.7853478
all1088	1273902	1.394797493	7.178306434	8.639571796
all1089	1275568	0.0	5.286286752	4.291552003
all1090	1277054	0.0	2.898931444	2.285601004
all1091	1278527	3.796948731	8.213639092	15.35923875
all1092	1278924	0.0	1.301561057	1.377890891
alr1093	1280458	0.0	0.0	1.16301928
alr1095	1283098	1.356053118	4.348397167	1.439928633
alr1096	1284214	1.44645666	0.0	0.0
alr1097	1285482	50.0	50.0	50.0
asl1098	1286770	0.0	0.0	3.839809687
all1099	1287082	1.0	1.0	1.0
all1100	1288407	1.084842495	9.663104815	7.199643164
all1101	1289636	1.256133415	2.034337856	2.930381077
asr1102	1292647	7.593897462	1.932620963	1.919904844
all1103	1292935	0.0	0.0	1.535923875
alr1104	1293271	1.041098846	1.137752664	1.633467427
alr1105	1293788	0.0	1.503149638	1.919904844
all1106	1294383	0.0	2.460870693	2.131094376
alr1107	1295819	2.112588016	1.118885821	1.465190539
alr1108	1296551	1.296519079	4.807983859	5.010483372
alr1112	1301896	0.0	5.894493937	2.2764586
alr1114	1305795	1.046777846	1.390130868	1.19573021
asr1115	1306599	1.356053118	2.174198583	1.919904844
all1116	1306902	0.0	1.328676912	1.379931606
all1118	1309270	0.0	0.0	1.465190539
all1119	1311474	1.0	50.0	50.0
asl1120	1312617	50.0	1.0	1.0
alr1121	1312983	1.084842495	1.530788882	2.100489953
all1122	1318855	1.38070863	0.0	0.0
all1123	1319527	50.0	50.0	50.0
all1124	1320297	2.440895613	3.140509065	2.999851318
alr1125	1321016	0.0	3.837633055	1.316506178
all1126	1321643	1.229488161	1.03073118	14.43128474
all1127	1323382	0.0	2.533755972	3.008222996
alr1128	1325116	1.071531544	3.118277995	3.16843192
alr1129	1328801	0.0	6.782610271	4.523950863
all1130	1329941	1.808070824	4.348397167	3.999801758
asr1131	1330596	1.44645666	3.543138432	2.879857265
all1132	1331524	1.091796613	2.372416118	1.393777074
alr1133	1333766	0.0	1.78746092	1.345912674
asr1134	1334532	2.712106237	0.0	0.0
asr1135	1335422	1.265649577	2.190303758	1.215939734
all1140	1339556	1.137761641	2.521834671	3.435927266
all1141	1340975	1.627263742	1.159572578	1.055947664
alr1142	1341780	0.0	0.0	1.645632723
alr1143	1343444	0.0	1.673097576	1.327477063
alr1144	1344245	1.028242017	1.411653573	1.06012137
all1145	1345294	3.977755814	8.374690839	7.999603515
alr1146	1347626	1.325918605	9.072581743	5.306403665
alr1147	1350220	0.0	2.521292865	1.809565485
alr1148	1353745	1.808070824	8.696794333	7.679619374
all1149	1355018	1.265649577	2.576827951	0.0
all1151	1356142	1.012519662	2.319145156	1.791911187
alr1152	1356861	1.084842495	2.415776204	2.399881055
alr1153	1357803	0.0	3.000648337	3.183000135
all1154	1358921	0.0	1.402097561	1.6187433
alr1155	1360354	0.0	8.499484863	7.448426645
asr1156	1361850	0.0	2.038561979	1.419198763
alr1157	1362394	0.0	1.917697249	2.018123914
alr1158	1363916	0.0	3.591453956	4.351784312
alr1159	1364500	1.271884304	5.83118394	6.24520771
alr1160	1365605	0.0	5.61203395	6.38737573
all1161	1366097	0.0	0.0	1.508496663
all1162	1367207	1.103386811	1.651812789	2.551668403
all1163	1367695	0.0	0.0	1.976372633
all1164	1368247	0.0	0.0	1.021958918
asl1165	1368787	0.0	0.0	1.631919117
alr1166	1369117	1.627263742	6.76417337	4.319785898
alr1167	1369757	1.325918605	2.630511866	3.146510716
all1168	1370621	0.0	3.478717733	7.583624132
all1169	1371970	1.735747991	10.6294153	8.639571796
alr1170	1373460	0.0	1.610517469	3.733148307
alr1171	1374151	0.0	2.530813166	2.788433225
all1172	1375840	0.0	2.006083163	2.009724953
all1173	1376789	1.325918605	3.543138432	3.786478997
alr1174	1377667	1.035531472	15.3731213	6.370593345
all1175	1378590	1.001393072	2.63877093	1.919904844
all1176	1381850	0.0	2.346754026	2.148464944
all1177	1384525	0.0	2.083606976	1.22993904
all1178	1385844	1.265649577	4.18734542	2.399881055
alr1180	1389941	3.796948731	2.898931444	1.919904844
asl1181	1391420	50.0	1.0	1.0
alr1183	1391921	0.0	1.111257054	1.007950043
alr1184	1393689	1.052935362	0.0	0.0
all1186	1396559	1.566994714	1.288413975	4.159793828
asl1187	1398146	0.0	1.932620963	0.0
all1188	1398585	1.084842495	1.610517469	4.159793828
all1189	1399745	1.95271649	7.343959659	7.48762889
all1191	1401546	0.0	1.045733261	1.183502986
alr1192	1403710	0.0	0.0	1.279936562
all1193	1405528	1.0	50.0	50.0
asr1195	1407573	0.0	2.898931444	4.285501883
alr1196	1408046	0.0	1.304741802	1.16344464
alr1197	1409278	0.0	0.0	2.094441648
alr1198	1410051	2.847711548	3.865241926	2.039898896
alr1199	1410968	0.0	2.125883059	2.623869953
alr1200	1413194	1.084842495	3.710632249	2.803061072
alr1201	1415470	1.084842495	8.696794333	3.839809687
asr1202	1418040	0.0	0.0	4.019800766
asr1204	1419384	50.0	50.0	50.0
all1205	1419979	1.556513144	0.0	1.064295076
alr1208	1422907	0.0	1.827205274	1.545444064
alr1209	1423561	0.0	2.110625525	2.475666772
all1210	1424977	1.416322146	1.959462921	2.47987709
all1211	1427789	1.29147916	1.012325266	1.017092447
alr1212	1429374	1.0	1.0	1.0
all1214	1430868	1.019094465	7.847612395	3.665272883
alr1215	1432242	0.0	1.073678313	1.813243463
alr1216	1433191	0.0	1.087738386	1.275492338
alr1217	1433751	0.0	0.0	1.726230232
asl1218	1435950	50.0	50.0	50.0
all1219	1436854	2.025039323	6.313228479	2.495876297
all1220	1439625	1.112658969	3.493584048	2.067589832
alr1222	1442167	0.0	1.919482007	1.715811127
alr1223	1443559	0.0	2.138089086	3.104182989
alr1224	1445194	0.0	1.381054361	1.805220262
all1225	1445995	0.0	2.173020156	2.196183833
all1226	1447014	0.0	2.008113969	1.544923429
all1227	1448229	1.134912148	1.233904153	1.403007386
alr1229	1450861	1.039828283	1.511614322	1.194961521
alr1230	1456103	0.0	0.0	1.244382769
alr1231	1457471	0.0	1.467360361	1.031060009
alr1232	1459422	0.0	2.106873673	1.290427846
alr1233	1461994	0.0	3.328402769	2.239888984
asr1234	1463463	1.356053118	0.0	0.0
all1235	1464013	0.0	1.134364478	1.168637731
alr1236	1465637	1.627263742	2.415776204	4.639770039
all1237	1467390	1.284959071	1.679316274	1.966504476
alr1238	1470139	1.079651861	1.47027145	1.437632096
all1239	1471214	0.0	1.298566234	1.232259842
alr1240	1472903	0.0	1.444744335	1.381299617
alr1241	1475272	0.0	1.378867696	1.18788633
asl1243	1477100	2.514862147	1.800851352	1.439928633
alr1244	1478603	1.859729991	2.967953622	4.388353928
alr1245	1479384	1.44645666	3.006299276	3.199841406
alr1246	1480380	0.0	2.229947265	3.673664076
alr1247	1481002	0.0	3.768610878	5.231740699
all1248	1482029	0.0	3.382086685	2.879857265
alr1250	1483029	0.0	2.684195782	2.879857265
all1251	1484231	6.509054968	24.15776204	4.799762109
all1252	1485294	0.0	2.174198583	2.63986916
all1253	1485929	1.168291917	0.0	0.0
alr1254	1487021	1.006733835	1.963542898	2.058137992
alr1255	1490169	2.305290301	4.589974787	3.95980374
all1256	1491369	1.11771651	1.142003296	0.0
asr1257	1492891	50.0	1.0	1.0
alr1259	1493766	0.0	1.173377013	0.0
alr1260	1494646	0.0	1.78163495	1.454927889
alr1261	1495525	0.0	1.551856237	1.25874556
asl1262	1497577	0.0	3.221034938	7.039651093
alr1263	1498245	0.0	3.67197983	1.535923875
alr1264	1499273	1.410295243	7.343959659	4.991752593
all1265	1501100	0.0	2.898931444	0.0
alr1266	1501653	1.775196809	3.5577795	3.665272883
all1267	1503598	0.0	1.375942099	2.253801338
all1268	1506484	1.084842495	3.543138432	5.759714531
alr1269	1507525	0.0	2.614722479	4.178616424
alr1270	1508608	1.084842495	5.399970338	4.065680845
all1272	1510513	0.0	8.242059989	5.24637099
all1273	1513353	3.254527484	4.589974787	3.839809687
asl1274	1513667	1.0	1.0	1.0
asr1275	1515077	2.169684989	6.76417337	5.27973832
alr1276	1515213	0.0	15.8474919	13.1993458
asr1277	1516378	0.0	1.377947828	0.0
alr1278	1516673	0.0	4.941638412	2.272292441
all1279	1519409	1.199901547	2.445058339	2.850767798
all1280	1520927	1.177828994	1.84979435	2.057040904
all1281	1524409	1.859729991	4.555463698	2.468449085
alr1282	1525288	0.0	2.305174402	1.723288083
all1284	1526846	0.0	4.39232037	3.316199275
alr1285	1527803	1.256133415	2.670068436	1.869381032
alr1286	1529782	0.0	1.30736124	1.054065404
all1287	1530720	50.0	50.0	50.0
all1288	1531123	0.0	6.147733925	2.565390093
all1290	1533025	1.012519662	0.0	1.087946078
all1291	1533963	0.0	1.09623458	0.0
all1292	1534575	0.0	1.346131942	1.032087575
asl1293	1535014	1.175246036	2.375513267	1.47992665
all1294	1535301	1.084842495	3.623664305	0.0
alr1295	1535854	0.0	2.305449416	1.832980018
alr1296	1536715	0.0	2.724995558	1.363132439
alr1297	1537244	0.0	2.722001356	2.339039
alr1298	1539433	0.0	1.846998515	1.446004281
alr1302	1542614	2.847711548	2.053409773	1.199940527
all1303	1543340	0.0	2.909996068	1.612133838
all1304	1544864	0.0	3.196623551	1.044987577
asl1305	1547440	0.0	5.914755286	2.175376053
alr1306	1547861	1.084842495	2.070665317	2.879857265
asr1307	1549356	1.0038841	0.0	0.0
alr1310	1552255	1.038182602	2.254724457	2.317304502
alr1311	1554684	0.0	3.647822068	2.279887002
alr1312	1555973	1.23739847	1.849578656	2.002400755
alr1313	1557506	0.0	1.019994397	1.592302033
alr1315	1559048	0.0	2.72323863	1.461745733
all1316	1560021	0.0	1.405542518	0.0
all1317	1562083	2.361127782	5.399970338	4.68682653
all1318	1562678	1.238135456	4.463934289	4.0171922
all1319	1565797	0.0	2.478796452	2.086853091
alr1320	1566817	0.0	1.680539968	1.419060102
all1321	1567353	1.518779492	7.537221755	4.41578114
all1322	1568268	0.0	2.518921704	1.035454298
all1323	1570728	1.023896287	0.0	0.0
alr1324	1572717	1.084842495	3.027772842	3.327835062
all1326	1575555	0.0	1.077807845	0.0
all1327	1576276	1.084842495	7.472801057	4.479777968
alr1331	1579823	1.284681902	1.19517349	1.743071503
alr1332	1583015	3.146043234	2.802300396	4.031800172
asr1333	1583847	5.288607161	1.449465722	0.0
asr1335	1585276	1.518779492	2.029252011	3.647819203
alr1336	1585588	1.890725491	3.230237895	6.28083156
alr1337	1587585	0.0	5.314707648	10.55947664
all1338	1588787	0.0	1.869716045	1.32435789
all1339	1590077	0.0	2.97326302	2.109785542
all1340	1591125	1.873818854	2.371853	2.094441648
alr1341	1592312	1.239819994	1.656532254	1.508496663
all1342	1593026	1.297556709	1.724201055	1.392872141
alr1343	1595058	1.356053118	1.244124745	1.283936364
asr1344	1596297	0.0	0.0	1.599920703
alr1347	1600490	0.0	4.231773488	1.423377729
alr1348	1601298	0.0	1.126309603	2.133227604
alr1349	1603322	1.274689931	0.0	2.063897707
alr1350	1604144	2.603621987	1.256203626	2.783862023
alr1352	1606064	0.0	1.932620963	0.0
all1354	1607751	0.0	1.424036499	1.111523857
all1355	1608961	1.356053118	3.495770271	3.755108003
alr1356	1609697	2.386653488	7.343959659	4.223790656
all1357	1610699	0.0	0.0	4.016888289
alr1358	1611897	0.0	0.0	1.167302145
all1359	1613172	0.0	1.092705523	1.279936562
alr1360	1614580	1.002449394	3.180262344	2.782646894
all1361	1615916	0.0	1.443190979	1.358893688
alr1362	1617624	2.712106237	4.831552407	6.719666953
all1363	1618606	1.25174134	2.564439355	2.104511079
alr1364	1619494	0.0	1.483174227	0.0
all1365	1620750	1.084842495	0.0	0.0
asr1366	1621233	0.0	0.0	1.94856014
all1367	1621611	1.167384858	1.302418475	1.481665695
all1368	1622250	1.004906732	0.0	1.29846196
alr1369	1622844	0.0	0.0	1.119944492
alr1370	1623480	1.591102325	8.890056429	3.455828718
all1371	1625094	1.44645666	3.328402769	4.853092799
alr1372	1625925	0.0	0.0	1.599920703
asr1373	1626912	1.577952719	1.669081741	1.047220824
alr1374	1627128	1.712909202	2.237771641	3.183000135
alr1376	1628969	0.0	1.54609677	2.495876297
alr1378	1631347	1.898474366	2.174198583	2.519875107
alr1379	1633760	1.394797493	1.656532254	5.07403423
all1380	1635097	1.145111522	2.415776204	1.706582083
alr1381	1635927	1.655812229	1.525753392	3.33457157
alr1383	1639222	0.0	0.0	2.111895328
alr1384	1641127	0.0	0.0	1.468162527
alr1385	1642332	1.44645666	2.254724457	2.773195885
all1387	1646502	1.0	1.0	1.0
all1388	1647423	1.44645666	2.898931444	4.479777968
all1389	1648715	1.265649577	3.704190179	1.279936562
alr1390	1651428	1.923129877	3.865241926	2.225344251
all1391	1654468	50.0	1.0	1.0
asr1393	1655767	1.518779492	3.092193541	1.151942906
asl1394	1656308	1.0	50.0	50.0
all1395	1656940	1.0	50.0	50.0
alr1396	1657580	1.141480858	3.023115924	3.408023859
alr1397	1659308	0.0	1.785217669	1.301630402
alr1398	1663258	0.0	2.698376439	6.447982305
asr1399	1666188	1.084842495	2.415776204	1.759912773
asr1400	1666555	0.0	1.449465722	2.975852508
alr1401	1666898	0.0	2.898931444	6.719666953
asl1402	1667745	1.084842495	0.0	0.0
alr1403	1667811	1.084842495	1.472473115	2.651297165
alr1404	1669967	1.627263742	11.11257054	50.0
asr1405	1670722	1.0	50.0	50.0
asr1406	1671158	1.0	50.0	50.0
alr1407	1671777	0.0	46.38290311	50.0
asr1408	1672897	1.0	50.0	50.0
asr1409	1673159	50.0	50.0	50.0
alr1410	1673472	0.0	0.0	6.826328333
all1411	1674170	2.712106237	5.314707648	2.879857265
asl1412	1674623	1.898474366	3.623664305	3.359833476
all1413	1675010	0.0	3.32169228	2.579872134
alr1414	1676921	1.159659218	3.010001615	4.259099251
all1415	1678652	1.084842495	5.797862889	6.719666953
all1416	1679611	1.03060037	2.125883059	2.447878676
all1417	1680556	1.181511628	1.640814332	1.748824214
all1418	1682268	0.0	6.76417337	8.639571796
alr1419	1683140	1.265649577	1.610517469	1.439928633
all1420	1684870	1.084842495	0.0	1.599920703
alr1422	1685992	50.0	50.0	50.0
alr1423	1686841	1.0	50.0	50.0
all1424	1687471	1.808070824	50.0	50.0
all1425	1687863	1.898474366	50.0	50.0
all1426	1689136	0.0	0.0	1.247938148
asr1428	1690856	0.0	1.087099292	1.239938545
asl1429	1691321	1.0	1.0	50.0
all1430	1691688	50.0	50.0	50.0
all1431	1692172	1.0	50.0	50.0
all1432	1692615	50.0	50.0	50.0
all1433	1693429	1.0	1.0	50.0
asl1434	1693743	1.0	50.0	50.0
all1435	1694055	50.0	50.0	50.0
all1436	1694528	1.0	50.0	50.0
all1437	1695054	0.0	17.39358867	50.0
all1438	1696388	1.084842495	17.07148517	50.0
all1439	1698138	0.0	1.449465722	50.0
all1440	1698742	0.0	8.374690839	50.0
all1454C	1700480	50.0	50.0	50.0
alr1442	1700640	0.0	4.831552407	5.695717703
alr1443	1702252	1.518779492	2.512407252	2.495876297
alr1444	1703574	1.44645666	1.288413975	0.0
all1445	1704262	0.0	1.932620963	0.0
asl1446	1704658	0.0	2.355381799	0.0
alr1447	1704797	0.0	1.610517469	0.0
alr1449	1707406	0.0	2.688100067	1.291572349
alr1450	1708013	0.0	1.590386001	1.219939536
asr1451	1710551	1.239819994	2.898931444	1.645632723
asr1452	1710859	0.0	1.273772907	1.221757628
asr1453	1711089	50.0	50.0	50.0
all1455	1713395	0.0	7.343959659	50.0
all1456	1714500	0.0	1.932620963	50.0
all1457	1715534	0.0	4.18734542	50.0
all1516	1716739	50.0	50.0	50.0
alr1459	1716746	0.0	2.76088709	2.948425296
alr1460	1718507	0.0	1.449465722	1.15994251
all1463	1721071	2.169684989	6.039440509	2.399881055
all1464	1723259	0.0	0.0	2.399881055
all1465	1724324	0.0	0.0	1.439928633
all1466	1726384	1.023436316	0.0	0.0
all1467	1728407	2.169684989	3.865241926	5.759714531
alr1468	1729548	50.0	50.0	50.0
alr1470	1733387	0.0	1.674938168	0.0
all1471	1734361	0.0	1.114973632	1.181479904
all1472	1735087	0.0	0.0	1.061000045
all1473	1736144	0.0	1.159572578	1.727914359
all1474	1736659	2.01470749	4.831552407	3.976945747
all1475	1737677	0.0	0.0	3.999801758
all1476	1738619	0.0	4.831552407	9.919508359
all1477	1739071	0.0	2.898931444	2.436802301
all1478	1740372	0.0	0.0	1.439928633
all1479	1741127	0.0	1.80499505	1.811230985
all1480	1743699	0.0	1.570254532	1.439928633
asl1481	1744668	1.0	1.0	1.0
alr1482	1744732	1.403913817	2.074725445	2.202243791
all1483	1746055	3.254527484	0.0	6.239690742
all1484	1748689	1.0	50.0	1.0
alr1485	1749246	2.169684989	9.663104815	3.839809687
asr1486	1749607	1.301810994	6.715857846	2.495876297
all1487	1750061	50.0	1.0	1.0
all1488	1750369	50.0	50.0	1.0
alr1490	1753001	0.0	0.0	1.199940527
alr1491	1754950	0.0	1.932620963	0.0
alr1492	1756459	1.00890352	1.884305439	1.631919117
alr1493	1758109	1.722985139	1.932620963	2.597518318
asr1494	1758665	1.528641697	1.844774556	1.483562834
asl1496	1759869	2.772375264	4.18734542	2.666534505
asl1497	1760341	50.0	1.0	50.0
alr1498	1760713	50.0	1.0	50.0
alr1499	1761504	1.0	1.0	50.0
alr1500	1762365	1.0	50.0	50.0
alr1501	1763499	0.0	1.253591976	0.0
asl1502	1764995	0.0	0.0	1.919904844
all1503	1765402	50.0	50.0	50.0
all1504	1765991	1.084842495	0.0	0.0
alr1505	1766856	50.0	50.0	50.0
alr1506	1768367	0.0	0.0	1.371360603
alr1507	1769659	0.0	1.159572578	0.0
all1508	1770508	1.518779492	8.310270141	5.183743078
all1509	1771075	1.808070824	1.127362228	1.919904844
asl1510	1772086	1.084842495	0.0	1.919904844
all1511	1772395	1.084842495	0.0	2.399881055
all1512	1773259	2.712106237	5.314707648	8.159595585
asl1513	1773973	1.44645666	0.0	9.279540077
alr1514	1774385	1.0	50.0	50.0
all1517	1776669	3.254527484	18.84305439	50.0
asl1518	1779032	1.0	1.0	1.0
alr1519	1779225	1.44645666	12.56203626	12.79936562
alr1520	1780621	0.0	8.696794333	31.67842992
alr1521	1781596	2.410761099	1.073678313	4.586439349
all1522	1783135	1.027745521	1.678328731	1.162047668
all1523	1783993	0.0	0.0	1.207682079
alr1527	1788340	0.0	4.026293673	2.879857265
alr1528	1790146	0.0	1.449465722	2.079896914
alr1529	1790967	0.0	0.0	1.085163607
all1530	1791892	50.0	1.0	50.0
alr1533	1794344	1.050008103	1.245565345	1.633680498
alr1535	1796499	1.084842495	1.449465722	10.55947664
alr1536	1797710	1.038349245	0.0	0.0
alr1537	1798558	1.193326744	1.256203626	1.31993458
alr1538	1799843	0.0	1.159572578	0.0
alr1539	1800802	1.084842495	0.0	2.879857265
alr1540	1801372	1.317308743	1.587510077	1.988472874
all1541	1802086	1.280716834	1.946041942	2.079896914
all1542	1803036	0.0	1.311421368	1.247938148
alr1543	1803457	0.0	2.45603914	1.839908808
alr1544	1804512	0.0	2.02046737	3.228930873
all1547	1806821	0.0	2.123969573	2.090985473
alr1548	1807716	0.0	3.111307374	1.403007386
all1549	1808844	1.258417294	1.533212631	2.227089619
alr1550	1811286	5.96663372	8.213639092	16.31919117
alr1551	1811732	1.95271649	3.478717733	6.335685984
alr1552	1813705	1.007353745	7.592439497	4.594058019
all1553	1815972	1.146833494	1.435661287	8.721853432
alr1554	1817419	1.044663143	1.753674577	3.839809687
alr1555	1820259	0.0	3.543138432	1.23727201
alr1556	1821208	1.627263742	2.705669348	2.015900086
all1557	1822503	1.356053118	2.053409773	1.559922685
asr1558	1823703	1.084842495	4.831552407	2.879857265
asr1559	1824077	0.0	1.932620963	2.111895328
alr1560	1824325	50.0	50.0	50.0
alr1561	1824796	1.084842495	17.71569216	15.03925461
alr1562	1827510	1.394797493	3.036975799	1.508496663
alr1564	1829378	1.220447806	5.918651699	6.719666953
alr1566	1832306	1.0	50.0	1.0
alr1567	1833369	50.0	50.0	50.0
alr1568	1834083	1.0	1.0	50.0
alr1569	1835278	4.399639006	0.0	2.026566224
asr1570	1836267	0.0	2.898931444	2.879857265
alr1571	1836475	1.356053118	3.623664305	1.559922685
asr1572	1836780	0.0	1.159572578	0.0
all1573	1837760	1.001393072	5.351873436	5.685872037
all1574	1838354	1.627263742	9.059160764	4.919756162
alr1575	1839576	0.0	1.127362228	0.0
alr1576	1843857	1.229488161	3.63976948	1.119944492
alr1577	1845881	0.0	3.777395518	0.0
alr1578	1847028	50.0	50.0	50.0
alr1579	1847609	1.356053118	16.18570056	1.919904844
alr1580	1848716	0.0	7.291251815	2.356246854
alr1581	1850242	0.0	4.831552407	0.0
alr1583	1851087	7.593897462	8.696794333	6.719666953
alr1584	1852098	50.0	50.0	50.0
alr1585	1854100	1.301810994	10.6294153	3.455828718
alr1586	1855745	1.418640185	3.939573501	3.027542253
all1587	1858600	1.110672078	3.412763208	2.59415714
all1588	1860807	0.0	1.418789199	1.500877993
all1590	1862486	1.175246036	1.529991596	2.559873125
all1592	1863131	0.0	1.294064914	1.117137614
asr1592	1865062	0.0	1.216917319	1.432240227
alr1593	1865435	1.071338231	1.222924053	1.748627026
alr1594	1866957	0.0	3.025341872	3.326627575
alr1595	1870487	0.0	2.499938729	2.347238502
alr1596	1872480	0.0	2.14653577	1.76138059
all1597	1876896	3.254527484	50.0	50.0
all1598	1878345	0.0	5.556285268	7.75961541
all1599	1879628	0.0	1.700706447	1.535923875
alr1600	1880382	0.0	2.818405571	3.999801758
all1601	1881769	0.0	1.436167872	2.087236
alr1602	1883274	0.0	1.691043343	4.511776382
alr1603	1884166	0.0	2.872814945	5.21487667
alr1604	1885188	0.0	2.125883059	1.420729584
alr1605	1886065	0.0	2.95261536	1.404374839
all1606	1887483	0.0	1.37286794	0.0
all1608	1889560	1.325918605	0.0	0.0
alr1609	1890442	1.591713935	0.0	1.19334466
all1610	1892174	0.0	2.039988794	1.599920703
asr1611	1892844	3.254527484	2.898931444	0.0
alr1612	1893337	1.044663143	1.395781807	0.0
alr1613	1894392	0.0	7.009845527	3.603889177
alr1614	1895099	1.442046731	6.758281233	4.548067267
alr1615	1898117	0.0	1.288413975	1.813243463
all1616	1902895	0.0	2.496302077	1.999900879
all1617	1903668	1.084842495	6.396055092	3.336977466
all1618	1905964	0.0	1.591570205	1.044654106
alr1619	1906847	1.378043169	3.10786344	2.802023285
alr1620	1907843	1.134153517	3.074624259	1.614465437
alr1621	1908724	0.0	4.745658142	2.975852508
alr1622	1910469	1.084842495	4.283976468	2.847858851
alr1623	1911163	0.0	4.589974787	3.599821582
alr1624	1912257	1.0	50.0	1.0
all1625	1912906	1.201075619	1.138865925	0.0
all1626	1918559	2.712106237	2.536565014	1.439928633
alr1627	1922048	0.0	2.415776204	2.66168626
alr1628	1924321	0.0	0.0	1.706582083
alr1629	1925024	1.084842495	1.835989915	1.343933391
all1630	1925874	1.0	1.0	1.0
asl1632	1927013	1.0	50.0	50.0
alr1633	1927815	1.084842495	2.09367271	9.066217317
alr1634	1929275	2.169684989	6.52259575	50.0
alr1635	1930169	1.084842495	7.086276864	50.0
alr1637	1936997	0.0	1.098080093	1.047220824
all1638	1937533	1.014852656	0.0	0.0
all1639	1938253	1.12912178	0.0	0.0
all1640	1939686	1.427424335	0.0	0.0
all1641	1941107	50.0	1.0	50.0
all1642	1942313	1.0	1.0	1.0
all1643	1944058	0.0	1.127362228	0.0
all1644	1948916	1.0	50.0	1.0
all1645	1950937	0.0	0.0	3.839809687
all1646	1951709	1.027745521	0.0	0.0
all1648	1959319	1.084842495	1.087099292	1.559922685
all1649	1964097	1.084842495	2.898931444	4.799762109
asl1650	1969134	1.084842495	0.0	0.0
alr1652	1972228	0.0	1.739358867	2.975852508
alr1653	1973055	0.0	2.339488534	2.223047714
alr1654	1974259	0.0	1.302418475	1.919904844
alr1655	1975340	0.0	0.0	1.493259323
alr1656	1977138	1.44645666	2.362092288	2.666534505
asl1658	1980868	2.169684989	1.127362228	3.839809687
alr1659	1981084	0.0	0.0	1.832636442
all1660	1982832	0.0	0.0	1.049250322
all1663	1983933	1.348723101	15.6176667	7.731508695
asl1664	1985456	1.44645666	1.288413975	2.239888984
alr1665	1986006	0.0	3.113667107	2.186558294
alr1666	1987690	1.394797493	3.865241926	4.936898169
alr1668	1990520	1.188160827	0.0	0.0
alr1669	1991827	0.0	6.442069876	0.0
all1672	1993587	50.0	50.0	50.0
all1673	1994819	1.007353745	2.864420356	2.399881055
alr1674	1996210	0.0	1.27292823	1.633765179
alr1675	1998674	1.653093325	3.129005369	2.788433225
alr1677	1999947	1.084842495	14.92412855	10.13283112
all1678	2000948	1.394797493	1.863598786	2.605585145
alr1680	2003183	1.95271649	1.932620963	3.647819203
all1681	2004494	1.141939468	1.068027374	0.0
all1683	2007710	1.168291917	2.690803033	3.249069735
all1684	2008955	0.0	1.229849704	1.076310291
alr1685	2010086	0.0	1.471938059	0.0
all1686	2010676	1.027745521	8.951086565	2.627238207
alr1687	2011620	0.0	1.490879029	1.343933391
alr1689	2014639	0.0	1.005751726	0.0
alr1690	2018566	0.0	1.275257635	1.00727402
all1691	2020070	0.0	1.951420778	1.968462748
all1692	2021082	0.0	11.74067235	5.039750214
all1693	2022848	1.479330674	5.09509163	3.228930873
all1694	2023823	0.0	2.051918553	1.268085298
all1695	2024987	2.210622442	1.385652766	1.684444816
all1696	2029591	1.148656759	2.387355307	1.694033686
alr1698	2037205	0.0	0.0	1.30902603
all1699	2038004	0.0	1.461249996	1.685770107
alr1700	2039141	0.0	2.712450474	2.555662807
all1701	2040371	0.0	1.595876401	1.410839165
all1702	2041835	1.193326744	2.464091728	1.535923875
all1703	2042267	1.159659218	3.831920875	2.714348227
all1704	2044110	0.0	4.137697889	2.641673582
alr1705	2045536	1.36896791	4.302382382	1.714200753
alr1706	2046589	0.0	1.250519447	0.0
all1707	2047353	1.301810994	2.898931444	2.133227604
all1708	2048400	0.0	1.950515601	1.475482426
alr1709	2049402	0.0	2.254724457	1.302792572
all1710	2051112	2.169684989	2.898931444	5.759714531
all1711	2054032	4.339369979	50.0	43.19785898
alr1712	2055906	0.0	2.855984312	1.407930219
alr1713	2059171	0.0	8.957959328	3.312268266
asr1714	2059541	0.0	4.16811536	2.636287248
alr1715	2060279	1.220447806	2.355381799	2.459878081
all1716	2061372	0.0	3.851031478	2.174009896
all1717	2066136	1.05805626	0.0	1.078465066
alr1718	2068684	1.325918605	1.395781807	0.0
all1719	2069593	0.0	1.136835861	1.355226948
asl1720	2070003	0.0	1.373178053	1.187309574
alr1721	2070334	1.265649577	2.576827951	1.599920703
alr1722	2070968	1.484521308	3.610949694	3.309309665
all1723	2072200	1.049273888	2.487061403	2.030063318
all1724	2073263	0.0	3.212329438	1.893960184
all1725	2074991	1.0	50.0	1.0
alr1726	2075720	10.04318103	1.155587792	0.0
alr1727	2076318	15.18779492	3.865241926	8.159595585
alr1728	2077463	1.185758076	3.078710139	3.058453065
all1729	2079165	0.0	3.571147431	3.422439069
all1730	2080294	1.008713197	1.45794213	1.077841316
all1731	2082220	0.0	2.966663487	1.345727694
all1732	2085134	0.0	2.09367271	2.133227604
alr1733	2085473	0.0	1.159572578	1.151942906
asr1734	2086294	0.0	24.59699407	8.115961384
all1736	2087344	0.0	1.104354836	1.131372497
all1737	2088105	1.859729991	3.865241926	3.154129386
all1738	2089261	0.0	3.772327456	2.537017115
asl1739	2090867	1.084842495	0.0	0.0
alr1740	2091122	0.0	1.090196441	0.0
all1741	2091857	1.236062964	1.235706131	1.530105981
all1743	2097005	0.0	1.718334538	1.711044902
alr1744	2098394	0.0	1.214951775	1.127429501
all1745	2099927	0.0	6.397641808	2.416431958
all1747	2101450	0.0	3.217311198	1.58142451
all1748	2102232	1.027745521	3.10236523	2.930381077
asl1749	2103487	0.0	2.476864797	1.103393588
alr1752	2106212	0.0	0.0	2.128590153
alr1753	2107090	0.0	1.620428346	2.274348815
all1754	2108625	1.193326744	0.0	1.343933391
all1755	2109293	50.0	1.0	50.0
all1756	2109761	0.0	2.237771641	2.223047714
all1757	2110787	0.0	1.54609677	2.687866781
all1758	2111792	1.015301309	2.613993738	2.510644795
all1759	2113658	0.0	1.066222213	1.311046132
all1760	2115603	0.0	1.049818795	1.647325761
all1762	2117621	0.0	1.776449572	1.338115497
all1763	2118649	0.0	2.152882911	2.018723475
all1764	2119742	3.254527484	6.76417337	4.319785898
all1766	2121005	1.627263742	4.058504022	2.399881055
all1767	2121999	0.0	1.727646012	1.948994311
all1768	2123028	0.0	2.405496305	2.491791393
all1769	2124237	1.084842495	0.0	0.0
all1770	2124970	0.0	2.013146836	1.439928633
all1771	2126050	1.44645666	2.254724457	0.0
all1774	2132306	1.05702602	0.0	0.0
asr1775	2134144	0.0	1.947838451	2.161782619
all1776	2134601	0.0	3.598673517	2.747450035
asl1777	2136613	1.084842495	23.19145156	19.19904844
asl1778	2136882	3.254527484	18.84305439	11.75941717
alr1779	2137615	1.391428417	1.827587215	2.274669869
all1780	2138753	24.95137738	4.831552407	4.799762109
all1781	2139598	1.084842495	0.0	0.0
all1782	2140335	1.301810994	2.435102413	1.996701037
all1783	2142458	0.0	4.398378743	1.721293998
all1784	2143161	1.627263742	4.831552407	3.119845371
alr1786	2147187	1.186094461	2.473754833	2.25268835
all1787	2150635	0.0	1.674938168	1.471927047
alr1788	2151462	0.0	1.293738	1.491496325
alr1790	2153939	1.084842495	2.070665317	1.782768783
alr1792	2155010	0.0	2.536565014	1.31993458
alr1793	2155792	0.0	5.556285268	1.919904844
alr1794	2156767	2.531299154	4.831552407	4.479777968
asl1795	2157401	50.0	50.0	50.0
alr1796	2157647	1.084842495	0.0	1.599920703
alr1798	2158967	0.0	0.0	1.019949448
alr1799	2160247	1.462179014	0.0	0.0
all1800	2161849	1.556513144	1.008323981	0.0
asr1801	2162342	1.0	1.0	1.0
all1802	2162718	0.0	0.0	1.199940527
alr1803	2164173	0.0	1.946425398	1.659346329
all1804	2165158	1.230654658	1.698836169	1.429606564
alr1805	2170288	0.0	2.00736321	1.861565194
all1806	2171315	1.394797493	2.76088709	2.605585145
all1807	2172168	0.0	0.0	1.148514505
alr1808	2173004	0.0	1.878937047	1.653251393
alr1810	2175478	0.0	1.318729598	1.095475117
all1811	2176666	0.0	1.317696111	1.658099638
all1812	2179609	0.0	2.657353824	0.0
all1813	2179967	1.084842495	3.338163481	0.0
all1814	2180443	0.0	15.4609677	5.934251335
alr1815	2181035	0.0	1.412299934	0.0
asr1817	2182574	1.0	1.0	1.0
asr1818	2182907	1.084842495	0.0	1.919904844
alr1819	2183174	0.0	0.0	1.599920703
all1823	2189615	1.084842495	2.378610416	1.698377362
asl1825	2190993	0.0	0.0	1.031590662
all1826	2191286	1.121410219	1.042312429	0.0
alr1827	2192232	0.0	1.384303338	1.547291733
asr1828	2193780	1.44645666	1.288413975	0.0
all1829	2194147	0.0	1.932620963	0.0
all1830	2194555	1.95271649	1.932620963	1.727914359
all1831	2195125	0.0	6.184387081	3.455828718
alr1832	2196418	0.0	1.182764029	1.589681211
alr1833	2197841	0.0	0.0	1.004717043
alr1834	2199361	1.032560929	2.479808826	1.862076384
all1835	2200897	0.0	2.017199561	1.178409866
asr1836	2201733	50.0	50.0	50.0
all1837	2202018	0.0	1.198224997	2.188691522
all1838	2202677	1.084842495	3.623664305	3.509826042
asl1839	2203239	0.0	3.285455637	3.647819203
asl1840	2203514	1.084842495	11.05888662	8.319587656
all1841	2203762	0.0	3.67197983	2.879857265
all1842	2204148	0.0	4.960393805	4.191792242
all1843	2205572	0.0	3.953088333	2.18171005
alr1845	2207549	1.423855774	1.147493697	1.31993458
all1846	2208313	1.215771761	1.449465722	1.241317787
all1847	2210360	1.416937136	0.0	0.0
all1848	2210932	2.169684989	1.449465722	5.27973832
all1849	2211916	1.101793159	1.509860127	1.214939784
alr1850	2212794	0.0	3.09311824	1.942870213
alr1851	2215199	0.0	3.736400528	4.565107073
alr1852	2215916	0.0	3.530381858	2.860848307
alr1853	2216687	8.997811279	8.63995254	5.420907794
alr1854	2217286	7.051476215	0.0	1.199940527
alr1855	2217993	1.059012911	1.288413975	1.279936562
alr1856	2220283	0.0	0.0	1.079946475
asr1857	2220789	2.98331686	3.382086685	3.839809687
alr1858	2221377	2.440895613	1.9728839	1.959902861
alr1859	2221831	2.242007822	1.288413975	1.919904844
all1862	2224410	4.339369979	22.22514107	9.599524218
all1863	2225861	0.0	1.886606178	2.422737065
all1864	2226919	0.0	2.858668508	3.419830503
all1865	2227713	1.518779492	7.150697563	9.983505187
all1866	2228945	0.0	2.76088709	3.702673627
alr1868	2229631	0.0	2.125883059	1.727914359
alr1869	2230078	1.084842495	0.0	1.2287391
alr1870	2232358	1.502089608	2.155615689	2.067589832
all1871	2233584	0.0	2.07822249	1.373863085
all1872	2234078	0.0	1.286343521	0.0
all1873	2235679	0.0	1.224390045	0.0
alr1874	2236120	2.169684989	3.865241926	0.0
all1875	2236870	1.375897798	3.818104829	3.020338108
all1876	2238797	0.0	1.680272366	1.553044045
alr1877	2239849	1.084842495	2.898931444	14.39928633
alr1878	2240485	0.0	2.215443543	2.891564002
alr1879	2241616	0.0	1.3215068	1.231719774
all1880	2243237	1.479330674	1.669081741	15.70831236
all1882	2245350	1.808070824	0.0	0.0
alr1883	2246283	1.19706758	0.0	1.348898662
alr1885	2251182	0.0	0.0	1.002935366
all1886	2252567	1.914427932	0.0	0.0
all1887	2253478	0.0	0.0	1.229412751
all1888	2254767	1.681505867	7.199013087	4.175793035
alr1890	2259495	1.152645151	1.238085304	2.294886258
alr1891	2261154	1.005463776	1.201995965	1.89649137
alr1892	2262238	1.585539031	0.0	1.255322398
all1893	2262787	0.0	1.281703486	0.0
alr1894	2263377	1.112658969	1.461854318	1.526078209
all1895	2264324	0.0	1.132242584	0.0
all1897	2267475	1.018872343	1.815096715	1.880987854
asl1898	2268345	1.0	1.0	1.0
alr1900	2268828	0.0	3.831920875	3.111569919
alr1901	2270490	2.576500925	3.986030736	4.319785898
all1902	2271639	3.796948731	5.797862889	5.759714531
alr1903	2272671	1.915785682	2.107379241	1.991390662
all1904	2277500	2.305290301	5.193918838	4.919756162
alr1906	2281106	1.041621678	1.620783716	1.808994006
asr1907	2283754	0.0	4.348397167	8.159595585
alr1909	2285107	1.084842495	6.237094926	3.927078089
alr1912	2291610	1.407363236	0.0	0.0
all1914	2294201	1.063845543	0.0	0.0
all1916	2298094	1.084842495	1.391487093	0.0
alr1917	2299375	50.0	1.0	50.0
alr1918	2299919	0.0	1.868200264	0.0
all1919	2300998	0.0	2.107255387	1.168134875
alr1920	2302828	0.0	2.155615689	1.390700303
alr1921	2303705	0.0	9.19233817	5.415116226
alr1923	2305085	1.041448795	1.893968544	1.267137197
alr1924	2305759	0.0	2.22630356	1.825791861
alr1925	2307669	50.0	50.0	50.0
alr1926	2309735	1.0	1.0	1.0
asl1930	2316535	1.0	50.0	50.0
all1932	2318175	1.44645666	0.0	0.0
asl1934	2320253	1.084842495	0.0	0.0
asl1935	2320596	4.339369979	0.0	0.0
asl1937	2321338	3.254527484	3.865241926	0.0
asl1938	2322163	0.0	1.073678313	0.0
all1939	2322702	1.429439522	4.035767305	3.026673518
all1940	2324257	0.0	3.657664119	2.353661123
alr1941	2325894	1.043117783	0.0	0.0
alr1942	2326184	0.0	0.0	1.439928633
all1943	2326618	3.254527484	8.696794333	1.919904844
all1944	2327190	1.627263742	2.174198583	0.0
asr1945	2328021	0.0	1.932620963	2.210799517
alr1946	2328259	1.022851495	2.816104832	1.590778299
all1947	2329869	1.084842495	3.478717733	1.919904844
all1948	2330671	1.394797493	4.831552407	3.976945747
all1949	2331386	0.0	3.771728008	2.632127608
all1950	2332545	0.0	5.556285268	4.019800766
all1951	2333776	0.0	5.932696909	4.35327261
alr1952	2335593	1.343909359	2.379719842	2.965823154
asr1953	2337235	0.0	1.603664203	2.777734667
alr1954	2337476	0.0	1.79384233	3.416000905
asr1955	2338172	0.0	1.639610688	2.167634501
alr1957	2339689	0.0	0.0	1.040427475
all1958	2340202	1.019094465	2.401135136	3.81072022
alr1959	2341449	0.0	1.405542518	0.0
asl1962	2343877	0.0	4.348397167	0.0
alr1965	2347630	1.518779492	4.831552407	5.951705015
alr1966	2348534	0.0	1.218769977	1.037786402
alr1967	2351170	0.0	1.184509622	1.238648286
all1969	2354010	1.084842495	0.0	1.782768783
all1970	2355279	1.808070824	0.0	1.151942906
all1971	2356181	9.763582452	1.932620963	2.879857265
all1972	2356723	4.610580602	2.234592988	0.0
all1973	2357349	5.424212473	14.49465722	11.51942906
all1974	2358197	0.0	3.156614239	3.135844578
all1975	2361823	50.0	50.0	50.0
alr1977	2363377	2.169684989	6.76417337	0.0
alr1978	2364222	0.0	1.270008061	1.179370118
alr1979	2366203	1.0	50.0	50.0
all1981	2368424	0.0	4.739522838	2.605585145
alr1982	2370390	0.0	4.469185977	2.039898896
all1983	2371482	1.130044265	2.536565014	2.439879072
all1984	2373941	1.566994714	1.878937047	2.239888984
all1985	2374531	0.0	1.666535468	2.184239568
rrn16Sa	2375633	0.0	0.0	1.204004165
rrn23Sa	2377635	1.03096497	0.0	0.0
all1986	2379222	1.0	1.0	1.0
rrn5Sa	2381992	1.967357829	0.0	0.0
all1987	2382280	0.0	3.428843644	1.641208979
all1988	2382859	1.782241241	6.488084661	4.182649838
all1989	2383664	0.0	1.032952584	1.489581344
asl1992	2387721	50.0	1.0	50.0
asl1993	2388038	2.884093461	2.521834671	0.0
asl1994	2388271	1.239819994	4.831552407	2.925569285
all1995	2388466	0.0	0.0	1.097088482
alr1997	2389747	0.0	1.328676912	0.0
alr1998	2390682	0.0	1.725554431	1.851336813
alr1999	2392358	1.210986971	0.0	0.0
all2000	2393178	0.0	1.189305208	1.772219856
alr2001	2393899	1.978242196	4.547343442	4.348019793
all2002	2394958	1.145111522	3.972609757	2.613203815
all2003	2395911	0.0	4.028548864	1.816539614
all2004	2396288	1.265649577	8.245849442	7.359635234
all2005	2398710	0.0	8.144616915	9.599524218
all2006	2399453	0.0	8.013084087	5.940837629
all2007	2400693	1.168291917	19.02888333	15.58076623
all2008	2401465	0.0	1.176377977	1.231243324
alr2009	2402917	1.233742445	0.0	0.0
alr2010	2404711	1.147429562	2.583022249	2.159892949
all2011	2406077	2.169684989	6.119966383	4.479777968
all2012	2407022	0.0	9.179949574	6.239690742
all2013	2408035	1.084842495	8.696794333	3.359833476
alr2014	2409015	1.084842495	2.371853	3.665272883
alr2015	2409475	1.18346454	2.196160185	2.705320461
asr2016	2410117	0.0	5.068097161	3.779812661
alr2018	2411390	1.928608879	0.0	1.813243463
alr2019	2412381	1.029209546	0.0	0.0
all2020	2413760	1.301810994	3.092193541	1.535923875
all2021	2416818	2.169684989	3.175020153	3.016993326
all2022	2419027	1.171629894	0.0	1.535923875
asl2024	2422615	1.518779492	0.0	1.919904844
all2026	2426876	0.0	2.155615689	2.69525103
all2027	2427384	0.0	1.104354836	0.0
asl2028	2427853	0.0	1.207888102	1.439928633
all2029	2428038	0.0	7.730483852	11.51942906
all2030	2429405	0.0	3.382086685	0.0
all2031	2429841	1.325918605	0.0	1.813243463
all2032	2430973	1.0	1.0	50.0
all2033	2432153	0.0	1.932620963	2.879857265
all2034	2432984	0.0	2.319145156	2.687866781
asr2036	2435362	1.0	1.0	1.0
all2037	2435913	1.735747991	21.64535478	6.719666953
all2038	2437127	1.786799403	30.1261503	9.486588639
all2039	2439823	0.0	5.475759395	3.519825547
all2040	2440359	1.084842495	7.923745948	4.991752593
asr2041	2442336	1.0	50.0	1.0
alr2043	2444491	2.169684989	9.179949574	8.639571796
alr2044	2447310	1.271884304	0.0	1.075808749
alr2045	2450526	0.0	0.0	1.151942906
alr2046	2451487	0.0	5.926704286	4.863758937
asl2047	2454197	0.0	3.082990584	2.194176964
alr2048	2454546	0.0	7.730483852	5.567724046
alr2049	2455465	0.0	1.221562307	0.0
all2050	2456090	0.0	1.685903393	2.144574559
alr2051	2457968	1.20538055	0.0	0.0
asl2052	2459901	1.0	50.0	50.0
all2053	2460572	2.440895613	1.368939849	0.0
alr2054	2461240	1.676574764	5.534323667	3.403467677
alr2055	2463095	0.0	0.0	1.375066983
all2056	2464158	1.084842495	0.0	0.0
alr2057	2465127	1.175246036	0.0	0.0
all2058	2466106	1.084842495	0.0	0.0
all2059	2467172	0.0	1.454551567	0.0
asl2061	2468475	0.0	1.322813378	1.453908522
all2062	2468934	0.0	2.396449994	1.945503575
all2063	2469352	1.247568869	1.449465722	2.18389176
alr2064	2470492	0.0	2.006952538	3.729045946
all2065	2472476	1.0	1.0	1.0
all2066	2473747	6.292086469	0.0	1.151942906
all2067	2474289	4.855239137	0.0	0.0
all2068	2474971	1.05702602	1.263636783	1.009180751
all2069	2476010	2.169684989	6.76417337	1.919904844
all2070	2476470	3.254527484	2.898931444	4.479777968
alr2071	2477573	1.403913817	2.216829928	2.597518318
all2072	2478214	1.452433753	1.325682148	1.507363307
alr2073	2479791	0.0	1.882639386	2.581940997
alr2074	2481077	0.0	1.533492721	1.460797164
alr2076	2483110	0.0	1.436264759	1.106830388
all2080	2487980	0.0	1.706847486	3.253072413
alr2081	2488669	0.0	1.147493697	0.0
alr2082	2489149	0.0	1.997041662	2.495876297
alr2083	2490238	1.048681078	0.0	1.119944492
all2086	2493109	1.363801993	2.043056447	1.261651754
all2088	2495811	1.220447806	3.20090347	2.339884028
all2089	2496753	1.333179933	1.839482603	1.249094718
rrn16Sb	2500424	0.0	0.0	1.206767144
rrn23Sb	2502426	1.029996779	0.0	0.0
rrn5Sb	2505312	2.01083186	0.0	0.0
alr2092	2505610	0.0	1.404521049	1.261332833
alr2093	2506880	0.0	1.518487899	0.0
all2094	2508305	1.919336721	3.642247199	2.879857265
all2095	2510023	1.103874819	4.119534158	3.098793783
all2097	2516277	0.0	2.190303758	2.879857265
all2098	2517981	1.084842495	12.07888102	6.239690742
all2099	2518618	0.0	7.730483852	8.639571796
asl2100	2519473	0.0	7.247328611	4.639770039
asl2101	2519741	1.808070824	5.04628807	3.093180026
all2102	2520110	1.175246036	5.395233521	3.679817617
all2103	2521462	0.0	2.339488534	2.273571525
alr2104	2522188	0.0	1.512485971	1.460797164
all2105	2524078	0.0	2.76088709	1.371360603
all2108	2525672	1.120411101	0.0	0.0
alr2111	2527641	0.0	1.201995965	0.0
alr2112	2528323	0.0	1.189305208	1.144558657
all2113	2529120	1.084842495	2.174198583	0.0
alr2114	2530811	1.193326744	1.082267739	1.324734342
alr2117	2534934	1.367844885	1.638526469	1.711219535
all2121	2539608	1.577952719	4.040934741	3.796175486
alr2123	2541379	1.084842495	3.543138432	1.279936562
all2126	2549962	2.169684989	50.0	50.0
all2127	2550953	0.0	26.54216452	28.46196596
all2128	2552483	1.265649577	36.61243046	50.0
all2129	2553021	1.220447806	3.744453116	2.279887002
alr2130	2556000	0.0	2.536565014	1.31993458
alr2132	2558370	50.0	50.0	50.0
alr2137	2564423	1.305201126	3.246199274	2.009900383
alr2138	2567265	4.339369979	9.663104815	2.399881055
alr2139	2568299	1.335190763	1.858289387	1.10763741
alr2140	2569006	50.0	50.0	50.0
alr2141	2569728	5.424212473	6.76417337	50.0
alr2142	2570748	0.0	2.898931444	6.719666953
alr2143	2571644	2.169684989	2.898931444	0.0
all2145	2573296	1.870418094	1.23287889	1.072498568
all2146	2574403	4.339369979	6.119966383	3.839809687
all2147	2576628	0.0	1.098080093	0.0
all2148	2577812	1.157165328	0.0	0.0
all2149	2580622	1.627263742	0.0	1.199940527
asl2150	2581756	1.0	1.0	1.0
asl2151	2582399	1.084842495	0.0	0.0
alr2153	2584113	0.0	1.430139513	3.110245847
asr2155	2587470	0.0	0.0	1.371360603
all2156	2587830	1.0	1.0	50.0
all2158	2589319	1.084842495	0.0	1.577064693
all2159	2592075	0.0	1.10946759	0.0
asr2160	2593080	3.977755814	0.0	0.0
all2161	2593462	0.0	2.898931444	2.166749752
all2162	2596465	1.627263742	4.589974787	2.63986916
all2163	2598766	0.0	2.09367271	0.0
all2164	2599280	0.0	0.0	1.199940527
all2167	2602879	1.44645666	0.0	0.0
alr2168	2603282	1.232166784	0.0	0.0
alr2169	2605044	1.13068091	0.0	0.0
all2170	2605758	1.022851495	0.0	0.0
asr2172	2610992	1.301810994	3.092193541	0.0
alr2174	2611957	0.0	1.073678313	0.0
alr2175	2613133	1.199036441	0.0	0.0
alr2176	2615853	1.509346079	0.0	0.0
alr2178	2618146	1.175246036	1.046836355	1.039948457
alr2179	2619297	0.0	1.470472472	0.0
all2180	2621494	1.32067782	0.0	0.0
asl2182	2622318	1.111963557	0.0	0.0
alr2184	2623660	50.0	50.0	50.0
alr2185	2624815	50.0	1.0	1.0
alr2186	2627381	50.0	50.0	1.0
alr2187	2628451	1.0	1.0	1.0
all2193	2636308	0.0	1.252624698	0.0
asl2194	2637112	1.38070863	0.0	0.0
asl2197	2638216	0.0	1.811832153	0.0
all2198	2638537	1.44645666	9.824156562	5.919706601
asl2199	2639515	0.0	5.411338696	6.1436955
all2200	2640421	1.177828994	5.190467729	2.194176964
alr2201	2641625	0.0	1.818937377	0.0
alr2202	2642343	50.0	50.0	50.0
alr2204	2643754	0.0	10.6294153	3.839809687
alr2205	2644776	50.0	50.0	1.0
asr2206	2645212	0.0	2.898931444	0.0
alr2207	2645494	0.0	1.207888102	1.039948457
alr2208	2646770	1.0	50.0	50.0
alr2209	2647924	0.0	1.405542518	1.265391829
alr2210	2650803	2.169684989	4.831552407	3.839809687
alr2211	2652033	4.339369979	8.696794333	8.639571796
alr2212	2654675	1.084842495	10.6294153	2.399881055
alr2213	2655674	50.0	50.0	50.0
alr2214	2656651	50.0	50.0	50.0
alr2215	2657631	0.0	1.932620963	1.599920703
all2216	2659384	6.509054968	3.865241926	5.759714531
all2217	2660693	1.0	50.0	1.0
all2218	2661542	50.0	50.0	50.0
all2219	2662529	1.084842495	9.421527194	10.55947664
all2220	2663491	1.735747991	0.0	0.0
all2221	2664151	0.0	1.395781807	2.773195885
all2222	2665885	0.0	4.831552407	2.239888984
all2223	2667168	1.0	50.0	50.0
all2224	2667619	1.084842495	1.932620963	3.359833476
all2225	2668285	0.0	2.635392222	1.570831236
alr2226	2668995	1.084842495	1.691043343	0.0
all2227	2670247	1.0	50.0	1.0
all2228	2671096	1.0	1.0	50.0
all2229	2672177	1.0	1.0	1.0
all2230	2673285	1.0	1.0	1.0
alr2231	2674573	1.0	50.0	50.0
alr2233	2677370	1.0	50.0	1.0
alr2234	2678517	1.0	1.0	50.0
all2235	2680442	50.0	50.0	50.0
all2236	2681540	1.084842495	1.771569216	2.559873125
all2237	2684303	1.084842495	5.475759395	4.586439349
all2239	2686256	1.168291917	0.0	1.222503512
alr2242	2693757	1.467728081	1.136835861	2.653986107
all2243	2696511	0.0	2.76088709	3.839809687
all2244	2698395	3.254527484	11.59572578	10.55947664
all2245	2700340	1.084842495	5.797862889	2.879857265
alr2246	2701050	0.0	4.168398155	2.446937546
all2247	2701617	1.084842495	0.0	0.0
all2248	2702008	50.0	50.0	50.0
all2249	2702840	2.169684989	4.831552407	1.919904844
all2250	2703433	1.0	50.0	50.0
all2252	2705535	1.775196809	2.196160185	3.490736079
asl2253	2706131	0.0	1.173377013	1.782768783
asl2254	2706451	2.820590486	2.898931444	4.223790656
asr2255	2707031	1.0	50.0	1.0
alr2257	2709353	3.254527484	3.865241926	0.0
alr2258	2711972	0.0	2.005094249	1.535923875
all2260	2719486	0.0	1.497781246	1.516724826
alr2261	2720647	1.084842495	0.0	0.0
alr2265	2725042	0.0	1.771569216	2.097673811
alr2266	2726305	1.02102823	2.197882664	1.825791861
all2267	2729101	1.035531472	0.0	1.090855025
alr2268	2730319	0.0	2.493149819	1.64660878
alr2269	2731206	0.0	3.588329071	2.879857265
alr2270	2733800	0.0	2.76564724	1.257868691
alr2271	2734719	1.898474366	7.972061472	7.91960748
alr2272	2735543	0.0	4.831552407	3.496969537
asr2273	2736291	0.0	3.865241926	0.0
alr2274	2736480	0.0	3.159091959	2.362959808
alr2276	2738870	1.215023594	1.236877416	1.190341003
all2277	2740348	1.774275108	1.426888374	0.0
alr2278	2741587	1.084842495	0.0	0.0
alr2279	2742146	1.427424335	3.560091247	3.0314287
alr2280	2746085	0.0	1.328676912	1.799910791
all2281	2747529	0.0	1.932620963	1.759912773
all2282	2748220	1.247568869	1.449465722	1.679916738
all2283	2753814	2.169684989	2.898931444	0.0
all2284	2754278	50.0	50.0	50.0
all2285	2754776	1.084842495	3.865241926	0.0
all2286	2755774	1.0	50.0	50.0
all2287	2756280	1.0	1.0	1.0
all2288	2756809	0.0	1.449465722	2.879857265
all2289	2757926	3.796948731	21.25883059	13.91931012
all2290	2758912	1.0	1.0	1.0
all2291	2760186	1.0	50.0	50.0
all2292	2761169	5.424212473	2.898931444	1.919904844
all2293	2762422	50.0	50.0	50.0
alr2294	2763771	1.0	50.0	50.0
alr2295	2764796	0.0	1.932620963	5.759714531
alr2296	2766259	0.0	1.932620963	1.679916738
all2297	2767669	1.472286243	2.208709672	3.085561356
alr2298	2768232	0.0	1.470472472	1.398191571
asl2299	2769895	0.0	50.0	50.0
alr2300	2770199	50.0	50.0	50.0
asl2301	2770999	0.0	5.527295954	2.150293425
all2302	2771977	0.0	0.0	1.119944492
all2303	2773256	1.32771768	3.374875413	4.011741464
alr2304	2774701	0.0	6.076043179	3.077665643
alr2305	2775457	0.0	2.635392222	1.047220824
alr2306	2777096	0.0	1.932620963	2.032840423
alr2307	2779114	4.881791226	4.831552407	5.27973832
alr2309	2781939	0.0	1.83765818	1.704457355
alr2310	2783770	1.024573467	2.603669908	3.279837441
alr2311	2785230	0.0	0.0	1.14676951
alr2312	2785724	0.0	1.670336689	1.234224542
alr2313	2787628	0.0	3.554642128	1.057906751
all2314	2788834	1.313230388	2.034337856	2.273571525
all2315	2789747	0.0	1.204830157	2.661133929
all2316	2790869	1.808070824	2.657353824	3.159843388
all2317	2791903	0.0	1.181046144	2.879857265
all2318	2792488	1.477630294	1.999263065	1.770946709
all2319	2793489	0.0	1.719705094	1.848721931
all2320	2794220	0.0	2.955773237	2.710453897
alr2321	2794998	0.0	1.262792106	1.00631376
alr2322	2796026	0.0	1.150955796	1.180068901
alr2323	2798938	0.0	1.412299934	1.517657574
alr2324	2801331	1.593362414	1.177690899	2.249888489
alr2325	2802991	4.339369979	5.797862889	10.87946078
alr2326	2804394	0.0	1.791474488	2.243484312
all2327	2806613	1.068770754	0.0	0.0
alr2328	2807382	0.0	5.620472559	7.512671127
asr2330	2809354	1.084842495	2.898931444	10.55947664
alr2331	2809712	1.084842495	3.768610878	3.455828718
asl2332	2810949	3.254527484	12.56203626	5.759714531
all2333	2811268	1.084842495	2.174198583	1.559922685
all2334	2813554	1.427424335	3.153223676	1.717809597
alr2335	2815137	0.0	2.557880686	2.766921686
alr2336	2816266	1.20538055	0.0	2.559873125
asl2337	2817910	50.0	1.0	1.0
alr2338	2818333	0.0	1.578971251	1.885267385
alr2339	2821537	1.033455219	4.358568856	3.753919207
all2340	2822817	1.225470225	1.145256867	1.368821046
all2341	2824121	0.0	1.229849704	1.019662381
all2342	2824624	0.0	1.43200228	1.324271714
all2343	2825563	1.065920823	1.43261147	1.116223746
all2344	2826514	0.0	1.477886619	0.0
alr2345	2827953	1.265649577	3.543138432	0.0
all2347	2829447	0.0	0.0	1.088726527
all2352	2834829	0.0	1.029675103	0.0
asl2354	2836672	1.356053118	1.207888102	1.919904844
alr2355	2837051	1.387589237	6.966424401	8.572598371
all2356	2838332	1.084842495	5.918651699	6.119696689
all2357	2839173	0.0	4.945235993	3.331599582
all2358	2840037	0.0	6.307565121	2.874582802
alr2359	2841342	1.449656785	1.479395693	1.588593831
asl2360	2842075	0.0	1.798411174	1.039948457
alr2363	2847021	1.084842495	2.898931444	4.159793828
all2364	2848746	1.137761641	3.84952956	5.197791162
asr2365	2850248	0.0	1.489728659	0.0
asr2369	2852428	1.374133827	0.0	1.791911187
asl2370	2853121	1.199036441	0.0	1.010476233
all2371	2853440	1.356053118	0.0	0.0
alr2372	2854364	0.0	1.855929655	2.331313024
alr2373	2855499	0.0	2.848072998	2.324095337
alr2374	2856431	0.0	3.325244892	2.272828528
all2375	2856988	0.0	1.790050564	1.668114044
alr2376	2857482	0.0	1.380443545	1.691344743
alr2377	2858332	1.202122764	7.28650336	5.34459997
[truncated: 2,637 more rows]
